# Supplementary material for: Diverse ancestry whole-genome sequencing association study identifies TBX5 and PTK7 as susceptibility genes for posterior urethral valves
Source: eLife. 2022 Sep 20;11:e74777. doi: 10.7554/eLife.74777 (PMC9512401; doi:10.7554/eLife.74777)
Supplement: Figure 2—source data 1. — Data generated using the genome-wide association study (GWAS) summary statistics as input to MAGMA. Gene names are given as ENSEMBL Gene IDs and SYMBOL. CHR, chromosome; NSNPS, number of variants annotated to that gene; NPARAM, number of parameters used in the model; N, sample size; ZSTAT, Z-value for the gene based on permutation p-value; P, p-value. [file elife-74777-fig2-data1.txt]

GENE	CHR	START	STOP	NSNPS	NPARAM	N	ZSTAT	P	SYMBOL
ENSG00000269308	1	818043	819983	3	2	24731	0.11414	0.45456	AL645608.2
ENSG00000187634	1	860260	879955	45	15	24729	0.058348	0.47674	SAMD11
ENSG00000268179	1	861264	866445	9	5	24730	0.19782	0.42159	AL645608.1
ENSG00000188976	1	879584	894689	46	10	24727	-0.168	0.56671	NOC2L
ENSG00000187961	1	895967	901095	19	6	24730	-0.24155	0.59544	KLHL17
ENSG00000187583	1	901877	911245	21	11	24719	-1.2316	0.89096	PLEKHN1
ENSG00000187642	1	910579	917497	23	6	24731	-0.65064	0.74236	C1orf170
ENSG00000188290	1	934342	935552	3	2	24731	-0.14918	0.55929	HES4
ENSG00000187608	1	948803	949920	6	3	24731	1.6379	0.050718	ISG15
ENSG00000188157	1	955503	991496	127	25	24731	0.88662	0.18764	AGRN
ENSG00000237330	1	1006346	1009687	11	4	24727	0.25153	0.4007	RNF223
ENSG00000131591	1	1017198	1051741	83	25	24728	-0.52526	0.7003	C1orf159
ENSG00000162571	1	1109264	1133315	129	16	24731	1.2188	0.11145	TTLL10
ENSG00000186891	1	1138888	1142071	7	4	24730	-0.7559	0.77515	TNFRSF18
ENSG00000186827	1	1146706	1149518	8	3	24731	1.2039	0.11431	TNFRSF4
ENSG00000078808	1	1152288	1167411	95	5	24730	1.9172	0.027608	SDF4
ENSG00000176022	1	1167629	1170421	9	3	24727	0.095878	0.46181	B3GALT6
ENSG00000184163	1	1177826	1182102	13	3	24731	1.4309	0.076228	FAM132A
ENSG00000160087	1	1189289	1209265	59	10	24731	-0.50696	0.69391	UBE2J2
ENSG00000162572	1	1215816	1227409	30	11	24729	0.51958	0.30168	SCNN1D
ENSG00000131584	1	1227756	1244989	49	15	24728	0.18492	0.42665	ACAP3
ENSG00000169972	1	1243947	1247057	9	5	24729	-0.45886	0.67683	PUSL1
ENSG00000127054	1	1246965	1260071	13	6	24731	-0.25008	0.59874	CPSF3L
ENSG00000224051	1	1260136	1264277	10	4	24731	-0.057335	0.52286	GLTPD1
ENSG00000169962	1	1266694	1270686	11	4	24731	0.35179	0.3625	TAS1R3
ENSG00000107404	1	1270656	1284730	35	9	24730	-0.10155	0.54044	DVL1
ENSG00000162576	1	1288069	1297157	24	7	24729	-0.077141	0.53074	MXRA8
ENSG00000175756	1	1309110	1310875	6	2	24731	-1.7645	0.96117	AURKAIP1
ENSG00000221978	1	1321091	1334708	24	9	24731	-0.4107	0.65935	CCNL2
ENSG00000224870	1	1334902	1337426	3	1	24731	-0.88798	0.81273	RP4-758J18.2
ENSG00000242485	1	1337288	1342693	11	4	24731	-0.27785	0.60943	MRPL20
ENSG00000235098	1	1353800	1357149	4	2	24730	-1.2202	0.8888	ANKRD65
ENSG00000205116	1	1361508	1363167	2	1	24729	0.17663	0.4299	TMEM88B
ENSG00000179403	1	1370241	1378262	3	1	24731	1.6094	0.053761	VWA1
ENSG00000215915	1	1385069	1405538	7	4	24728	0.039204	0.48436	ATAD3C
ENSG00000160072	1	1407143	1433228	5	3	24730	0.033144	0.48678	ATAD3B
ENSG00000197785	1	1447531	1470067	34	5	24731	0.89591	0.18515	ATAD3A
ENSG00000205090	1	1470554	1475833	5	3	24730	-0.45149	0.67418	TMEM240
ENSG00000160075	1	1477053	1510249	40	7	24730	-0.43376	0.66777	SSU72
ENSG00000215014	1	1510355	1511373	1	1	24731	-0.38019	0.6481	AL645728.1
ENSG00000228594	1	1533392	1535476	2	1	24731	-0.66988	0.74853	C1orf233
ENSG00000197530	1	1550795	1565990	11	3	24731	0.82545	0.20456	MIB2
ENSG00000248333	1	1570603	1590473	11	4	24730	-0.61222	0.7298	CDK11B
ENSG00000189339	1	1592939	1624167	19	4	24726	-0.20343	0.5806	SLC35E2B
ENSG00000215790	1	1656277	1677431	2	1	24716	-0.87797	0.81002	SLC35E2
ENSG00000008130	1	1682671	1711896	61	7	24731	2.113	0.017299	NADK
ENSG00000078369	1	1716729	1822495	150	19	24730	1.9582	0.025103	GNB1
ENSG00000169885	1	1846266	1848735	10	3	24731	1.9612	0.024928	CALML6
ENSG00000178821	1	1849029	1850712	4	2	24731	1.4735	0.070303	TMEM52
ENSG00000142609	1	1853396	1935276	225	19	24730	0.95815	0.16899	C1orf222
ENSG00000187730	1	1950780	1962192	12	2	24731	-0.50167	0.69205	GABRD
ENSG00000067606	1	1981909	2116834	399	42	24730	2.0318	0.021089	PRKCZ
ENSG00000162585	1	2115903	2144159	70	19	24730	0.65444	0.25642	C1orf86
ENSG00000269554	1	2121237	2123179	4	2	24731	-0.012828	0.50512	AL590822.2
ENSG00000203301	1	2143360	2145620	4	2	24730	-0.49275	0.68891	AL590822.1
ENSG00000157933	1	2160134	2241558	247	49	24731	1.2393	0.10762	SKI
ENSG00000116151	1	2252692	2323146	312	55	24731	0.56958	0.28448	MORN1
ENSG00000157916	1	2323267	2336883	45	16	24730	0.99045	0.16098	RER1
ENSG00000157911	1	2336236	2345236	31	12	24731	0.28519	0.38775	PEX10
ENSG00000149527	1	2357419	2436969	290	54	24731	-0.26633	0.60501	PLCH2
ENSG00000157881	1	2439972	2458039	65	18	24731	0.34635	0.36454	PANK4
ENSG00000197921	1	2460184	2461684	7	5	24731	0.85752	0.19558	HES5
ENSG00000157873	1	2487078	2496821	32	9	24731	-1.1819	0.88137	TNFRSF14
ENSG00000157870	1	2517930	2522908	18	9	24731	0.88145	0.18904	FAM213B
ENSG00000142606	1	2522078	2564481	195	14	24731	1.3948	0.081533	MMEL1
ENSG00000215912	1	2567415	2718286	179	24	24728	0.88252	0.18875	TTC34
ENSG00000169717	1	2938046	2939465	6	2	24724	0.17479	0.43062	ACTRT2
ENSG00000142611	1	2985732	3355185	956	175	24730	-0.36355	0.6419	PRDM16
ENSG00000130762	1	3370990	3397677	73	11	24731	1.5306	0.062933	ARHGEF16
ENSG00000162591	1	3406484	3528059	375	72	24730	0.29952	0.38227	MEGF6
ENSG00000158109	1	3541566	3546691	18	5	24731	-1.3674	0.91425	TPRG1L
ENSG00000116213	1	3547331	3569325	45	13	24731	-0.68205	0.7524	WRAP73
ENSG00000078900	1	3569084	3652765	224	40	24729	-0.73529	0.76892	TP73
ENSG00000162592	1	3668962	3688209	69	14	24729	0.24841	0.40191	CCDC27
ENSG00000235169	1	3689352	3692546	9	4	24731	-0.26081	0.60288	SMIM1
ENSG00000130764	1	3696784	3713068	75	14	24731	-0.21344	0.58451	LRRC47
ENSG00000116198	1	3728645	3773778	259	19	24730	-0.034159	0.51362	CEP104
ENSG00000169598	1	3773845	3801993	104	20	24731	1.3169	0.093931	DFFB
ENSG00000198912	1	3805689	3816857	44	7	24729	0.88309	0.18859	C1orf174
ENSG00000196581	1	4714792	4852594	685	108	24730	-0.53492	0.70365	AJAP1
ENSG00000131697	1	5922871	6052533	491	48	24730	-0.18269	0.57248	NPHP4
ENSG00000069424	1	6051526	6161253	317	62	24730	-1.1661	0.87822	KCNAB2
ENSG00000268332	1	6100630	6101399	4	2	24731	-0.18832	0.57469	AL035406.1
ENSG00000116254	1	6161853	6240183	217	33	24730	-1.0459	0.8522	CHD5
ENSG00000116251	1	6241329	6269449	45	16	24731	-0.89646	0.815	RPL22
ENSG00000158286	1	6265535	6281359	31	9	24730	-0.20664	0.58185	RNF207
ENSG00000116237	1	6281253	6296032	25	7	24730	-0.66562	0.74717	ICMT
ENSG00000173673	1	6304252	6305638	5	3	24731	1.2036	0.11438	HES3
ENSG00000158292	1	6307406	6321035	32	5	24730	-0.73636	0.76925	GPR153
ENSG00000097021	1	6324329	6454451	310	38	24730	-0.67799	0.75111	ACOT7
ENSG00000069812	1	6472478	6484730	23	6	24731	-0.97133	0.83431	HES2
ENSG00000187017	1	6484848	6521430	115	17	24730	-0.44076	0.67031	ESPN
ENSG00000215788	1	6521211	6526255	13	6	24731	0.17238	0.43157	TNFRSF25
ENSG00000171680	1	6526152	6580121	149	32	24731	0.84297	0.19962	PLEKHG5
ENSG00000162408	1	6581407	6614595	158	8	24728	0.96209	0.168	NOL9
ENSG00000173662	1	6615241	6639817	69	15	24731	1.2294	0.10945	TAS1R1
ENSG00000204859	1	6640061	6649340	18	8	24730	0.99911	0.15887	ZBTB48
ENSG00000162413	1	6650784	6674667	76	29	24731	0.4191	0.33757	KLHL21
ENSG00000116273	1	6673745	6684093	21	5	24730	0.36099	0.35905	PHF13
ENSG00000041988	1	6684926	6695646	42	12	24731	0.37227	0.35485	THAP3
ENSG00000007923	1	6694228	6761984	206	30	24730	0.23093	0.40868	DNAJC11
ENSG00000171735	1	6845384	7829766	2781	277	24730	-0.50259	0.69237	CAMTA1
ENSG00000049245	1	7831329	7841492	39	10	24729	0.36608	0.35715	VAMP3
ENSG00000049246	1	7844380	7905237	271	37	24730	-0.080394	0.53204	PER3
ENSG00000049247	1	7903143	7913572	50	14	24731	-0.58846	0.72189	UTS2
ENSG00000049249	1	7979907	8000926	44	12	24729	0.33929	0.3672	TNFRSF9
ENSG00000116288	1	8014351	8045565	61	16	24730	-0.21384	0.58466	PARK7
ENSG00000116285	1	8064464	8086368	38	10	24730	0.32469	0.37271	ERRFI1
ENSG00000162426	1	8377886	8404227	94	16	24731	-0.040345	0.51609	SLC45A1
ENSG00000142599	1	8412457	8877702	918	49	24730	-0.13638	0.55424	RERE
ENSG00000074800	1	8921061	8939308	35	7	24723	0.32977	0.37079	ENO1
ENSG00000131686	1	9005926	9035151	121	27	24728	0.84854	0.19807	CA6
ENSG00000197241	1	9063359	9086404	70	22	24731	0.90479	0.18279	SLC2A7
ENSG00000142583	1	9095166	9148537	175	28	24730	-0.77618	0.78118	SLC2A5
ENSG00000180758	1	9160364	9189229	83	13	24729	-0.64495	0.74052	GPR157
ENSG00000049239	1	9294834	9331396	109	21	24727	-0.62805	0.73501	H6PD
ENSG00000171621	1	9352939	9429591	314	65	24731	-0.99345	0.83975	SPSB1
ENSG00000171612	1	9599541	9645237	55	15	24731	-0.58764	0.72161	SLC25A33
ENSG00000188807	1	9648932	9674935	52	13	24731	-0.78077	0.78253	TMEM201
ENSG00000171608	1	9711790	9789172	151	38	24731	0.42382	0.33585	PIK3CD
ENSG00000179840	1	9712668	9714644	3	2	24731	0.50558	0.30657	C1orf200
ENSG00000171603	1	9789084	9884584	153	58	24726	0.6609	0.25434	CLSTN1
ENSG00000178585	1	9908334	9970394	126	31	24731	-0.075288	0.53001	CTNNBIP1
ENSG00000162441	1	9982173	10003465	61	17	24731	0.17097	0.43212	LZIC
ENSG00000173614	1	10003486	10045559	97	21	24730	0.010373	0.49586	NMNAT1
ENSG00000162444	1	10057264	10076078	42	7	24731	0.20462	0.41894	RBP7
ENSG00000130939	1	10092890	10241297	399	36	24730	0.081863	0.46738	UBE4B
ENSG00000054523	1	10270863	10441661	503	24	24730	0.33419	0.36912	KIF1B
ENSG00000142657	1	10458649	10480201	61	12	24731	0.23829	0.40583	PGD
ENSG00000251503	1	10490159	10512210	66	9	24729	0.16321	0.43518	APITD1-CORT
ENSG00000175279	1	10490159	10512210	66	9	24729	0.16321	0.43518	APITD1
ENSG00000241563	1	10509776	10511959	4	2	24731	0.64549	0.25931	CORT
ENSG00000160049	1	10516579	10532583	42	14	24731	0.046262	0.48155	DFFA
ENSG00000142655	1	10532345	10690815	360	47	24730	-0.19996	0.57924	PEX14
ENSG00000130940	1	10696661	10856707	336	68	24730	0.37338	0.35443	CASZ1
ENSG00000175262	1	11006528	11042094	47	7	24730	-0.94166	0.82682	C1orf127
ENSG00000120948	1	11072414	11085796	18	4	24731	-0.70507	0.75962	TARDBP
ENSG00000009724	1	11086580	11107290	42	13	24731	0.90295	0.18328	MASP2
ENSG00000116649	1	11114641	11120081	6	3	24731	1.8712	0.030656	SRM
ENSG00000171824	1	11126675	11159938	37	11	24729	-0.63206	0.73633	EXOSC10
ENSG00000198793	1	11166592	11322564	353	21	24731	0.86723	0.19291	MTOR
ENSG00000171819	1	11249398	11256038	17	5	24730	0.4637	0.32143	ANGPTL7
ENSG00000120942	1	11333263	11356106	32	7	24728	0.58878	0.27801	UBIAD1
ENSG00000204624	1	11539223	11597641	96	16	24730	1.7819	0.037383	PTCHD2
ENSG00000116661	1	11708424	11715842	8	4	24731	0.50226	0.30774	FBXO2
ENSG00000132879	1	11714432	11723384	21	7	24731	-1.1403	0.87292	FBXO44
ENSG00000116663	1	11724181	11734411	37	8	24729	-0.60608	0.72777	FBXO6
ENSG00000116670	1	11734537	11751707	46	10	24731	-0.68498	0.75332	MAD2L2
ENSG00000162490	1	11751786	11785914	64	14	24730	-0.73243	0.76805	DRAXIN
ENSG00000177674	1	11796141	11814859	42	7	24731	0.64367	0.25989	AGTRAP
ENSG00000215910	1	11821844	11849642	152	10	24731	0.60044	0.27411	C1orf167
ENSG00000177000	1	11845780	11866977	91	11	24731	1.2399	0.1075	MTHFR
ENSG00000011021	1	11866207	11903201	205	14	24730	1.6879	0.045712	CLCN6
ENSG00000175206	1	11905766	11908402	17	4	24731	1.5591	0.059484	NPPA
ENSG00000120937	1	11917521	11918988	4	2	24731	0.034648	0.48618	NPPB
ENSG00000116685	1	11979648	11986485	17	6	24731	2.6742	0.0037458	KIAA2013
ENSG00000083444	1	11994262	12035595	127	17	24729	1.2163	0.11193	PLOD1
ENSG00000116688	1	12040238	12073571	104	11	24731	0.64315	0.26006	MFN2
ENSG00000116691	1	12079523	12092102	23	5	24731	1.3309	0.091618	MIIP
ENSG00000120949	1	12123434	12204264	144	25	24729	0.39433	0.34667	TNFRSF8
ENSG00000028137	1	12227060	12269285	122	14	24730	1.3182	0.093725	TNFRSF1B
ENSG00000048707	1	12290124	12572099	616	32	24730	0.22487	0.41104	VPS13D
ENSG00000162496	1	12627939	12677737	162	30	24731	2.2153	0.013371	DHRS3
ENSG00000204518	1	12704566	12727097	31	5	24731	-0.42686	0.66526	AADACL4
ENSG00000188984	1	12776118	12788726	39	6	24729	-0.80747	0.7903	AADACL3
ENSG00000157330	1	12806163	12823847	39	8	24730	0.24931	0.40156	C1orf158
ENSG00000116726	1	12834984	12838049	6	2	24731	0.17646	0.42997	PRAMEF12
ENSG00000179172	1	12907261	12908578	3	1	24669	0.2813	0.38924	HNRNPCL1
ENSG00000120952	1	12916941	12921764	12	1	24663	0.5949	0.27596	PRAMEF2
ENSG00000162494	1	13801445	13840543	118	29	24729	-0.2484	0.59809	LRRC38
ENSG00000162493	1	13909960	13944452	97	24	24731	1.475	0.070112	PDPN
ENSG00000116731	1	14026693	14151574	378	48	24730	1.2572	0.10433	PRDM2
ENSG00000189337	1	14925200	15444539	1775	242	24730	1.1186	0.13167	KAZN
ENSG00000171729	1	15479028	15546976	323	34	24730	-1.376	0.91559	TMEM51
ENSG00000204464	1	15490840	15497813	24	8	24730	-1.0421	0.85131	C1orf195
ENSG00000142621	1	15573768	15726779	376	53	24730	-0.29063	0.61433	FHAD1
ENSG00000142634	1	15736391	15756839	51	18	24731	-0.058752	0.52343	EFHD2
ENSG00000162438	1	15764935	15775737	26	9	24727	0.66509	0.253	CTRC
ENSG00000142615	1	15783223	15798586	67	11	24730	0.31866	0.37499	CELA2A
ENSG00000215704	1	15792404	15817895	105	20	24731	-0.062188	0.52479	CELA2B
ENSG00000132906	1	15817327	15853029	189	15	24730	0.63702	0.26206	CASP9
ENSG00000116138	1	15853308	15918874	358	24	24730	0.61321	0.26987	DNAJC16
ENSG00000116771	1	15898848	15911605	85	11	24730	0.70958	0.23898	AGMAT
ENSG00000197312	1	15943995	15995539	192	16	24730	-0.49438	0.68948	DDI2
ENSG00000215695	1	15986364	15988217	7	4	24731	-1.2287	0.8904	RSC1A1
ENSG00000116786	1	16010827	16061264	142	26	24730	-0.28165	0.61089	PLEKHM2
ENSG00000162461	1	16062900	16067891	7	3	24731	-0.88404	0.81166	SLC25A34
ENSG00000162460	1	16068917	16074477	27	7	24730	0.80747	0.2097	TMEM82
ENSG00000162458	1	16083102	16113089	108	20	24730	0.95912	0.16875	FBLIM1
ENSG00000065526	1	16174359	16266955	238	31	24730	-0.26123	0.60304	SPEN
ENSG00000116809	1	16268364	16302627	75	19	24731	0.15968	0.43657	ZBTB17
ENSG00000183888	1	16330731	16335302	29	8	24731	0.8471	0.19847	C1orf64
ENSG00000173641	1	16340523	16346089	51	7	24730	-0.49032	0.68805	HSPB7
ENSG00000186510	1	16345370	16360545	92	14	24731	0.80128	0.21149	CLCNKA
ENSG00000184908	1	16370272	16383803	100	14	24729	0.95237	0.17046	CLCNKB
ENSG00000185519	1	16384264	16400127	64	10	24730	0.28539	0.38767	FAM131C
ENSG00000142627	1	16450832	16482582	47	17	24731	-0.14846	0.55901	EPHA2
ENSG00000142632	1	16524349	16539104	64	10	24730	-0.49616	0.69011	ARHGEF19
ENSG00000204377	1	16555368	16556038	2	1	24731	-0.12575	0.55004	C1orf134
ENSG00000132881	1	16558195	16563657	18	9	24731	0.2547	0.39948	RSG1
ENSG00000037637	1	16573334	16678949	139	36	24730	1.1307	0.12909	FBXO42
ENSG00000055070	1	16679070	16724640	91	21	24729	0.8357	0.20166	SZRD1
ENSG00000187144	1	16713612	16763919	133	25	24731	0.63698	0.26207	SPATA21
ENSG00000157191	1	16767167	16786573	39	10	24730	0.023064	0.4908	NECAP2
ENSG00000268674	1	16865561	16866070	1	1	24731	-0.057856	0.52307	FAM231B
ENSG00000058453	1	17066768	17299474	92	13	24729	0.3459	0.36471	CROCC
ENSG00000117122	1	17300997	17307330	10	6	24731	-1.575	0.94237	MFAP2
ENSG00000159363	1	17312453	17338423	67	17	24730	-1.5652	0.94124	ATP13A2
ENSG00000117118	1	17345217	17380665	131	13	24731	0.0052483	0.49791	SDHB
ENSG00000117115	1	17393256	17445948	233	21	24731	-0.97687	0.83568	PADI2
ENSG00000142623	1	17531621	17572500	131	33	24730	-0.15879	0.56308	PADI1
ENSG00000142619	1	17575593	17610728	192	31	24731	1.3142	0.094389	PADI3
ENSG00000159339	1	17634690	17690499	272	28	24729	-0.90222	0.81653	PADI4
ENSG00000269468	1	17655507	17676070	122	13	24730	-0.94583	0.82788	AC004824.2
ENSG00000179051	1	17733256	17766220	99	19	24728	1.2739	0.10135	RCC2
ENSG00000074964	1	17866330	18024369	371	44	24730	0.44805	0.32706	ARHGEF10L
ENSG00000117148	1	18081808	18153558	166	18	24729	0.0019117	0.49924	ACTL8
ENSG00000117154	1	18434240	18704977	837	128	24731	0.92391	0.17777	IGSF21
ENSG00000179023	1	18807424	18812478	27	6	24730	0.95099	0.17081	KLHDC7A
ENSG00000009709	1	18957500	19075360	362	68	24730	0.86867	0.19251	PAX7
ENSG00000179002	1	19166093	19186176	96	17	24731	3.1258	0.00088652	TAS1R2
ENSG00000255275	1	19175767	19247615	365	54	24731	0.42311	0.33611	RP13-279N23.2
ENSG00000159423	1	19197926	19229275	157	27	24731	0.78791	0.21537	ALDH4A1
ENSG00000169991	1	19230775	19283180	205	42	24730	0.41825	0.33788	IFFO2
ENSG00000127481	1	19401000	19536770	377	40	24730	-0.53224	0.70272	UBR4
ENSG00000127463	1	19542158	19578046	124	19	24731	-0.62463	0.73389	EMC1
ENSG00000053372	1	19578033	19586622	44	9	24730	-0.27067	0.60668	MRTO4
ENSG00000162482	1	19609052	19615744	36	8	24728	0.50747	0.30591	AKR7A3
ENSG00000053371	1	19630459	19638640	23	9	24731	-0.76988	0.77932	AKR7A2
ENSG00000040487	1	19638820	19655794	89	13	24728	-0.42312	0.6639	PQLC2
ENSG00000077549	1	19665267	19812066	574	43	24731	-1.3095	0.90482	CAPZB
ENSG00000270136	1	19923473	19984549	147	31	24730	1.1519	0.12468	MINOS1-NBL1
ENSG00000173436	1	19923477	19956314	65	15	24731	0.70804	0.23946	MINOS1
ENSG00000158747	1	19967048	19984945	54	17	24730	0.89609	0.1851	NBL1
ENSG00000158748	1	19991780	20006055	43	10	24731	-1.5621	0.94087	HTR6
ENSG00000162542	1	20008706	20126438	359	53	24730	0.42191	0.33655	TMCO4
ENSG00000178828	1	20140523	20141771	5	3	24731	-0.11668	0.54644	RNF186
ENSG00000169914	1	20209006	20239438	99	19	24731	1.8902	0.029363	OTUD3
ENSG00000188784	1	20246502	20250110	21	7	24729	-0.29296	0.61522	PLA2G2E
ENSG00000188257	1	20301925	20306932	16	8	24731	-0.72676	0.76631	PLA2G2A
ENSG00000127472	1	20354672	20417683	237	31	24730	1.2906	0.098414	PLA2G5
ENSG00000117215	1	20438432	20446050	18	9	24731	1.629	0.051655	PLA2G2D
ENSG00000158786	1	20465819	20476879	10	5	24731	1.0172	0.15452	PLA2G2F
ENSG00000187980	1	20487746	20503917	53	13	24729	0.038382	0.48469	PLA2G2C
ENSG00000162543	1	20512578	20522541	9	6	24731	-0.39649	0.65413	UBXN10
ENSG00000158816	1	20617412	20681387	284	40	24731	1.5161	0.064749	VWA5B1
ENSG00000162545	1	20808884	20812713	5	3	24731	0.62042	0.26749	CAMK2N1
ENSG00000090432	1	20825943	20834654	34	11	24725	1.8361	0.033171	MUL1
ENSG00000158825	1	20915441	20945401	118	19	24730	0.49646	0.30978	CDA
ENSG00000158828	1	20959948	20978004	82	11	24731	-0.027886	0.51112	PINK1
ENSG00000244038	1	20978270	20988000	38	9	24730	0.8867	0.18762	DDOST
ENSG00000117245	1	20990507	21044510	199	45	24731	1.0621	0.14409	KIF17
ENSG00000189410	1	21046225	21059330	30	10	24731	1.6287	0.051693	SH2D5
ENSG00000127483	1	21069154	21113816	122	19	24730	1.3034	0.096221	HP1BP3
ENSG00000075151	1	21132963	21503377	966	42	24730	1.6735	0.047118	EIF4G3
ENSG00000117298	1	21543740	21671997	375	55	24731	2.4195	0.0077713	ECE1
ENSG00000142794	1	21766621	21811498	166	17	24731	1.1625	0.12252	NBPF3
ENSG00000162551	1	21835858	21904905	306	43	24730	-0.9251	0.82254	ALPL
ENSG00000076864	1	21922708	21995801	307	63	24729	-0.029239	0.51166	RAP1GAP
ENSG00000090686	1	22004791	22110099	448	50	24730	1.6626	0.048192	USP48
ENSG00000187942	1	22138758	22151714	38	15	24731	0.35396	0.36168	LDLRAD2
ENSG00000142798	1	22148738	22263790	377	52	24731	0.63626	0.2623	HSPG2
ENSG00000219073	1	22303514	22325135	88	14	24730	0.29154	0.38532	CELA3B
ENSG00000142789	1	22328149	22339032	4	2	24722	1.0262	0.15241	CELA3A
ENSG00000070831	1	22379120	22419437	150	25	24731	-0.21564	0.58536	CDC42
ENSG00000162552	1	22443798	22470462	126	25	24730	1.2404	0.10742	WNT4
ENSG00000184677	1	22778344	22857650	144	25	24730	-0.36658	0.64303	ZBTB40
ENSG00000070886	1	22890057	22930087	182	30	24729	0.67317	0.25042	EPHA8
ENSG00000173372	1	22962999	22966101	6	3	24731	1.8961	0.028977	C1QA
ENSG00000159189	1	22970123	22974603	23	4	24731	1.9516	0.025495	C1QC
ENSG00000173369	1	22979255	22988031	23	6	24731	0.25034	0.40116	C1QB
ENSG00000133216	1	23037332	23241818	353	69	24730	-0.35823	0.63992	EPHB2
ENSG00000215906	1	23279536	23291831	31	14	24731	0.055717	0.47778	LACTBL1
ENSG00000227868	1	23337327	23342343	6	2	24731	-1.1459	0.87407	C1orf234
ENSG00000004487	1	23345941	23410182	58	19	24731	-0.023394	0.50933	KDM1A
ENSG00000169641	1	23410516	23504301	158	23	24730	-1.1277	0.87027	LUZP1
ENSG00000179546	1	23516993	23521222	11	3	24731	-0.06435	0.52565	HTR1D
ENSG00000125944	1	23630264	23670829	49	18	24731	-1.003	0.84207	HNRNPR
ENSG00000125945	1	23685941	23695935	20	5	24731	1.2862	0.099192	ZNF436
ENSG00000249087	1	23695490	23698332	2	1	24731	1.134	0.12839	C1orf213
ENSG00000204219	1	23707554	23751233	67	24	24729	1.1452	0.12606	TCEA3
ENSG00000088280	1	23755056	23811061	107	21	24730	1.7154	0.043135	ASAP3
ENSG00000007968	1	23832922	23857712	33	10	24724	-0.51812	0.69781	E2F2
ENSG00000117318	1	23884409	23886285	5	3	24730	-1.1157	0.86772	ID3
ENSG00000197880	1	23907985	23967058	111	24	24731	1.9762	0.024068	MDS2
ENSG00000142676	1	24018269	24022915	13	4	24724	-0.0041172	0.50164	RPL11
ENSG00000011007	1	24069645	24088549	28	11	24727	-1.5634	0.94102	TCEB3
ENSG00000057757	1	24104895	24114722	16	8	24730	-0.68192	0.75236	PITHD1
ENSG00000011009	1	24117460	24122029	5	3	24731	-0.53163	0.70251	LYPLA2
ENSG00000117308	1	24122089	24127271	1	1	24731	-0.61926	0.73213	GALE
ENSG00000117305	1	24128375	24165110	68	8	24730	-1.1234	0.86936	HMGCL
ENSG00000179163	1	24171567	24194784	46	8	24730	-0.62618	0.7344	FUCA1
ENSG00000188822	1	24197016	24285549	219	14	24730	-0.66015	0.74542	CNR2
ENSG00000188529	1	24291294	24307417	1	1	24731	-0.98144	0.83681	SRSF10
ENSG00000142661	1	24382525	24438665	195	32	24731	0.4805	0.31543	MYOM3
ENSG00000142677	1	24446261	24469611	82	19	24731	-0.28601	0.61257	IL22RA1
ENSG00000185436	1	24480647	24514449	112	21	24730	0.31427	0.37666	IFNLR1
ENSG00000158055	1	24645812	24690972	97	21	24730	-0.54275	0.70635	GRHL3
ENSG00000001460	1	24683489	24743424	175	24	24730	0.69591	0.24324	STPG1
ENSG00000001461	1	24742284	24799466	192	22	24730	0.80066	0.21166	NIPAL3
ENSG00000117602	1	24829387	24867530	110	17	24730	0.37713	0.35304	RCAN3
ENSG00000184454	1	24882602	24935819	239	37	24729	-0.84752	0.80165	NCMAP
ENSG00000133226	1	24958207	24999758	56	13	24731	0.61394	0.26963	SRRM1
ENSG00000169504	1	25071848	25170815	122	34	24731	1.7611	0.039112	CLIC4
ENSG00000020633	1	25226002	25291612	110	26	24728	0.0971	0.46132	RUNX3
ENSG00000117614	1	25549170	25558993	7	5	24731	0.14603	0.44195	SYF2
ENSG00000117616	1	25568728	25664704	22	13	24731	0.62045	0.26748	C1orf63
ENSG00000187010	1	25598884	25656936	1	1	24727	1.3409	0.089984	RHD
ENSG00000183726	1	25664408	25688852	19	11	24731	0.098413	0.4608	TMEM50A
ENSG00000188672	1	25688740	25756683	69	6	24731	0.45038	0.32622	RHCE
ENSG00000204178	1	25757388	25826700	79	4	24731	0.037019	0.48523	TMEM57
ENSG00000157978	1	25870071	25895377	42	7	24731	-0.85565	0.8039	LDLRAP1
ENSG00000117643	1	25943959	26112698	234	32	24730	0.79295	0.2139	MAN1C1
ENSG00000162430	1	26126667	26144713	40	6	24731	-0.68679	0.75389	SEPN1
ENSG00000255054	1	26137961	26150235	33	5	24729	-0.18943	0.57512	RP1-317E23.6
ENSG00000117640	1	26145131	26159432	36	3	24730	0.26079	0.39713	MTFR1L
ENSG00000223474	1	26145212	26147288	5	2	24731	0.29934	0.38234	AL020996.1
ENSG00000127423	1	26158414	26185903	75	3	24729	0.14893	0.44081	AUNIP
ENSG00000182749	1	26187701	26197744	9	5	24730	1.4044	0.080095	PAQR7
ENSG00000117632	1	26210672	26233482	29	8	24731	-0.68812	0.75431	STMN1
ENSG00000158006	1	26286258	26324648	95	11	24731	1.1929	0.11646	PAFAH2
ENSG00000158008	1	26346375	26362955	30	12	24731	1.5647	0.058823	EXTL1
ENSG00000158014	1	26363743	26372624	21	5	24731	1.5465	0.060992	SLC30A2
ENSG00000158022	1	26377795	26394927	44	9	24727	0.50063	0.30832	TRIM63
ENSG00000175087	1	26437664	26452034	30	2	24731	-0.35735	0.63959	PDIK1L
ENSG00000197245	1	26485511	26489119	9	4	24730	-0.75681	0.77542	FAM110D
ENSG00000142684	1	26496362	26498551	5	2	24731	-0.24408	0.59642	ZNF593
ENSG00000142675	1	26503894	26516377	22	14	24727	-1.4475	0.92613	CNKSR1
ENSG00000188782	1	26517052	26529459	42	10	24731	-1.5672	0.94147	CATSPER4
ENSG00000130695	1	26560691	26605299	104	10	24729	-0.27857	0.60971	CEP85
ENSG00000142669	1	26605667	26608007	7	3	24731	0.4803	0.31551	SH3BGRL3
ENSG00000158062	1	26607819	26644854	97	10	24731	-0.52374	0.69977	UBXN11
ENSG00000169442	1	26644448	26647014	13	3	24724	0.62774	0.26509	CD52
ENSG00000176092	1	26648350	26680621	94	17	24729	-0.76298	0.77726	AIM1L
ENSG00000176083	1	26688125	26701013	33	10	24731	-0.77336	0.78035	ZNF683
ENSG00000131914	1	26737269	26756213	36	14	24731	-1.0349	0.84964	LIN28A
ENSG00000117682	1	26758773	26797785	70	20	24729	-0.12003	0.54777	DHDDS
ENSG00000198830	1	26798941	26802463	3	1	24731	-0.38537	0.65002	HMGN2
ENSG00000117676	1	26856252	26901521	98	22	24731	-0.80222	0.78879	RPS6KA1
ENSG00000117713	1	27022524	27108595	145	10	24730	0.064393	0.47433	ARID1A
ENSG00000060642	1	27113963	27124889	17	5	24731	0.87848	0.18984	PIGV
ENSG00000204160	1	27153201	27184093	50	8	24731	-0.52214	0.69921	ZDHHC18
ENSG00000175793	1	27189633	27190947	1	1	24731	0.24998	0.4013	SFN
ENSG00000142751	1	27202624	27216788	24	5	24729	-0.27965	0.61013	GPN2
ENSG00000198746	1	27216979	27226957	17	7	24731	0.27982	0.38981	GPATCH3
ENSG00000090273	1	27226729	27273353	87	13	24728	0.5328	0.29709	NUDC
ENSG00000131910	1	27237980	27240457	4	2	24731	-0.94524	0.82773	NR0B2
ENSG00000175707	1	27276053	27286897	15	4	24731	-0.14326	0.55696	C1orf172
ENSG00000253368	1	27320198	27327389	6	2	24727	-0.56286	0.71324	TRNP1
ENSG00000158246	1	27331511	27339327	12	4	24731	0.078004	0.46891	FAM46B
ENSG00000090020	1	27425306	27493472	97	12	24731	0.25255	0.40031	SLC9A1
ENSG00000142784	1	27561007	27635110	132	18	24728	-0.042416	0.51692	WDTC1
ENSG00000186501	1	27648651	27662891	43	12	24731	0.17486	0.43059	TMEM222
ENSG00000142765	1	27668513	27680421	33	11	24731	-0.34641	0.63548	SYTL1
ENSG00000142733	1	27681675	27693383	26	12	24731	-0.85211	0.80292	MAP3K6
ENSG00000142748	1	27695603	27701315	12	9	24731	-0.20904	0.58279	FCN3
ENSG00000174950	1	27705666	27709870	1	1	24731	0.71908	0.23605	CD164L2
ENSG00000181773	1	27719148	27722318	5	3	24731	-0.43225	0.66722	GPR3
ENSG00000158195	1	27730730	27816669	112	34	24731	-0.45899	0.67688	WASF2
ENSG00000126705	1	27860546	27930942	69	22	24731	-0.64086	0.73919	AHDC1
ENSG00000000938	1	27938575	27961788	25	11	24731	-0.0064973	0.50259	FGR
ENSG00000126709	1	27992572	27998729	11	4	24731	0.53957	0.29475	IFI6
ENSG00000009780	1	28052490	28089633	36	24	24728	-0.86046	0.80523	FAM76A
ENSG00000117758	1	28099694	28150963	50	15	24731	0.5824	0.28015	STX12
ENSG00000117751	1	28157289	28178187	32	8	24731	0.012179	0.49514	PPP1R8
ENSG00000130775	1	28199055	28213196	51	11	24728	1.2166	0.11188	THEMIS2
ENSG00000117748	1	28218035	28241257	81	9	24730	0.26937	0.39382	RPA2
ENSG00000130768	1	28261504	28285668	81	15	24729	-0.24616	0.59722	SMPDL3B
ENSG00000158156	1	28285973	28294607	22	10	24731	0.20579	0.41848	XKR8
ENSG00000158161	1	28296855	28415207	372	38	24729	0.8932	0.18587	EYA3
ENSG00000169403	1	28473677	28520447	111	22	24731	-0.2418	0.59553	PTAFR
ENSG00000126698	1	28525967	28559536	131	21	24729	-0.59975	0.72566	DNAJC8
ENSG00000215902	1	28527013	28527152	1	1	24731	1.9022	0.028571	AL353354.1
ENSG00000269804	1	28527070	28527419	1	1	24731	1.9022	0.028571	AL353354.2
ENSG00000130770	1	28562620	28573417	49	7	24727	0.35865	0.35993	ATPIF1
ENSG00000130766	1	28586038	28609002	86	22	24731	-0.65219	0.74286	SESN2
ENSG00000130772	1	28655513	28662476	18	8	24731	-0.43238	0.66727	MED18
ENSG00000204138	1	28696114	28826881	372	18	24730	-0.27287	0.60752	PHACTR4
ENSG00000180198	1	28832455	28865812	72	20	24726	-0.64917	0.74189	RCC1
ENSG00000180098	1	28879597	28905051	56	14	24731	-0.18719	0.57424	TRNAU1AP
ENSG00000120656	1	28915835	28969597	119	28	24728	-0.96439	0.83257	TAF12
ENSG00000188060	1	28918712	28921955	12	7	24730	-0.47787	0.68363	RAB42
ENSG00000162419	1	28995244	29045865	100	13	24729	-0.37483	0.64611	GMEB1
ENSG00000198492	1	29063133	29096287	84	12	24731	-0.59964	0.72563	YTHDF2
ENSG00000116329	1	29138654	29190208	198	27	24731	0.51674	0.30267	OPRD1
ENSG00000159023	1	29213603	29446553	517	48	24730	1.0539	0.14596	EPB41
ENSG00000253304	1	29445940	29450447	12	5	24726	1.6398	0.050522	TMEM200B
ENSG00000116350	1	29474255	29508499	81	25	24731	1.5129	0.065158	SRSF4
ENSG00000116353	1	29519385	29557454	79	23	24731	0.89455	0.18551	MECR
ENSG00000060656	1	29563028	29653325	207	51	24731	1.0011	0.15838	PTPRU
ENSG00000162510	1	31184124	31196434	31	4	24731	0.90829	0.18186	MATN1
ENSG00000162511	1	31205316	31230667	47	14	24731	-0.0554	0.52209	LAPTM5
ENSG00000162512	1	31342314	31381608	81	28	24731	-0.38584	0.65019	SDC3
ENSG00000134644	1	31404353	31538838	321	39	24730	-0.10827	0.54311	PUM1
ENSG00000084628	1	31652592	31712401	210	20	24730	-0.48211	0.68514	NKAIN1
ENSG00000060688	1	31732417	31769662	111	16	24730	0.10269	0.4591	SNRNP40
ENSG00000121766	1	31769842	31837783	148	27	24731	-0.59117	0.7228	ZCCHC17
ENSG00000121769	1	31838472	31849697	31	16	24730	-0.32078	0.62581	FABP3
ENSG00000168528	1	31882412	31907525	93	13	24731	-0.84352	0.80053	SERINC2
ENSG00000268950	1	31902192	31902614	3	2	24731	0.15767	0.43736	AC114494.1
ENSG00000142910	1	32042116	32053288	15	10	24731	-0.34676	0.63561	TINAGL1
ENSG00000121764	1	32083287	32098119	41	6	24731	-1.4971	0.93281	HCRTR1
ENSG00000162517	1	32095463	32110497	32	6	24731	-0.64994	0.74214	PEF1
ENSG00000084636	1	32117848	32169920	111	25	24730	-0.48502	0.68617	COL16A1
ENSG00000121753	1	32192718	32230494	54	20	24731	-0.2925	0.61505	BAI2
ENSG00000134668	1	32256023	32281652	65	20	24731	1.6667	0.047786	SPOCD1
ENSG00000184007	1	32372022	32410457	63	18	24730	0.11968	0.45237	PTP4A2
ENSG00000212673	1	32379174	32380745	2	1	24731	0.28456	0.38799	AL136115.1
ENSG00000121774	1	32479430	32526451	63	38	24731	-0.60161	0.72628	KHDRBS1
ENSG00000121775	1	32537632	32568467	44	28	24730	-0.76393	0.77755	TMEM39B
ENSG00000025800	1	32573639	32642169	86	53	24729	-0.54057	0.7056	KPNA6
ENSG00000084652	1	32645287	32663886	37	24	24731	0.48162	0.31504	TXLNA
ENSG00000160050	1	32665987	32670988	8	5	24731	-0.36929	0.64404	CCDC28B
ENSG00000160051	1	32671236	32674288	6	4	24731	-0.033	0.51316	IQCC
ENSG00000222046	1	32674695	32681797	16	10	24731	1.1249	0.13031	DCDC2B
ENSG00000160055	1	32680073	32687972	15	9	24731	1.3373	0.09056	TMEM234
ENSG00000084623	1	32687529	32697205	13	10	24731	-0.86069	0.80529	EIF3I
ENSG00000183615	1	32712834	32714457	2	1	24731	-0.77673	0.78134	FAM167B
ENSG00000182866	1	32716840	32751766	48	31	24731	-0.46945	0.68062	LCK
ENSG00000116478	1	32757687	32799236	53	39	24731	-0.083302	0.53319	HDAC1
ENSG00000175130	1	32799433	32801980	1	1	24731	0.27337	0.39229	MARCKSL1
ENSG00000162526	1	32817122	32829913	11	8	24720	0.097464	0.46118	TSSK3
ENSG00000225828	1	32826871	32829879	3	2	24730	-0.16296	0.56473	FAM229A
ENSG00000160058	1	32830704	32860332	40	25	24731	0.82352	0.20511	BSDC1
ENSG00000254553	1	32930658	33066393	357	20	24730	0.32195	0.37374	RP1-27O5.3
ENSG00000273274	1	32930670	32962287	46	18	24731	0.5973	0.27515	ZBTB8B
ENSG00000160062	1	33005028	33071540	210	13	24730	0.37458	0.35399	ZBTB8A
ENSG00000176261	1	33065773	33116504	98	27	24731	0.27634	0.39114	ZBTB8OS
ENSG00000162521	1	33116743	33151812	57	13	24731	0.25378	0.39983	RBBP4
ENSG00000162520	1	33145507	33169197	44	13	24731	0.024338	0.49029	SYNC
ENSG00000162522	1	33207486	33240571	66	24	24730	-0.79064	0.78542	KIAA1522
ENSG00000134684	1	33240840	33283754	108	20	24731	-1.1237	0.86943	YARS
ENSG00000116497	1	33282368	33324476	109	26	24730	-1.8548	0.96819	S100PBP
ENSG00000160097	1	33327869	33338083	19	8	24731	-0.68724	0.75403	FNDC5
ENSG00000121905	1	33351595	33364042	29	11	24731	-0.28306	0.61144	HPCA
ENSG00000121900	1	33360195	33367039	21	7	24731	0.39593	0.34608	TMEM54
ENSG00000116514	1	33402046	33430286	73	17	24730	-0.064486	0.52571	RNF19B
ENSG00000004455	1	33473585	33546597	201	27	24729	-1.2623	0.89659	AK2
ENSG00000142920	1	33546705	33586131	86	25	24731	-0.78632	0.78416	ADC
ENSG00000116525	1	33611003	33647660	108	12	24729	0.30221	0.38125	TRIM62
ENSG00000160094	1	33722146	33766320	115	21	24729	0.98602	0.16206	ZNF362
ENSG00000184389	1	33772367	33786699	35	11	24731	-0.086528	0.53448	A3GALT2
ENSG00000134686	1	33789224	33896653	307	30	24730	-0.56225	0.71303	PHC2
ENSG00000121903	1	33938246	33962107	63	8	24730	0.91355	0.18048	ZSCAN20
ENSG00000121904	1	33979609	34631443	1582	192	24731	-0.20195	0.58002	CSMD2
ENSG00000176256	1	34326076	34330392	9	4	24731	-0.08526	0.53397	HMGB4
ENSG00000142698	1	34632484	34684732	225	38	24731	1.959	0.025058	C1orf94
ENSG00000163866	1	35178338	35325417	554	83	24731	-0.66211	0.74605	SMIM12
ENSG00000189280	1	35220648	35224113	15	8	24731	1.0045	0.15757	GJB5
ENSG00000189433	1	35225342	35229325	22	12	24731	-0.44581	0.67213	GJB4
ENSG00000188910	1	35246790	35251970	24	7	24731	-0.48982	0.68787	GJB3
ENSG00000187513	1	35258599	35261348	11	4	24731	0.12572	0.44998	GJA4
ENSG00000116544	1	35331037	35395186	92	27	24730	-0.26638	0.60502	DLGAP3
ENSG00000271741	1	35447134	35497342	55	20	24731	-0.18496	0.57337	RP11-244H3.4
ENSG00000243749	1	35447136	35450954	7	4	24731	0.95877	0.16884	ZMYM6NB
ENSG00000163867	1	35449523	35497569	49	19	24731	-0.57467	0.71724	ZMYM6
ENSG00000197056	1	35525387	35581460	98	18	24730	0.39329	0.34705	ZMYM1
ENSG00000116560	1	35641979	35658749	18	6	24731	-0.85526	0.8038	SFPQ
ENSG00000146463	1	35734568	35887659	255	30	24731	0.50514	0.30673	ZMYM4
ENSG00000142687	1	35899091	36023551	163	31	24730	0.64281	0.26017	KIAA0319L
ENSG00000020129	1	36023074	36032875	8	5	24731	0.41301	0.3398	NCDN
ENSG00000116819	1	36038971	36060929	47	13	24731	0.33786	0.36773	TFAP2E
ENSG00000126067	1	36067185	36107445	88	9	24730	0.56944	0.28453	PSMB2
ENSG00000142686	1	36179476	36185073	10	5	24731	-0.0072639	0.5029	C1orf216
ENSG00000092853	1	36185819	36235568	56	12	24730	-0.17298	0.56867	CLSPN
ENSG00000134698	1	36273773	36323491	69	17	24731	0.33155	0.37011	AGO4
ENSG00000092847	1	36335409	36395211	76	29	24731	-1.3976	0.91888	AGO1
ENSG00000126070	1	36396319	36538101	125	26	24731	-0.87005	0.80786	AGO3
ENSG00000092850	1	36549676	36553876	4	2	24731	-0.91571	0.82009	TEKT2
ENSG00000116863	1	36554476	36559533	1	1	24731	1.0475	0.14744	ADPRHL2
ENSG00000171812	1	36560837	36590821	56	14	24731	-2.4065	0.99195	COL8A2
ENSG00000054116	1	36602173	36615098	22	4	24731	-1.1446	0.87382	TRAPPC3
ENSG00000116871	1	36621180	36646450	17	8	24731	-1.1629	0.87756	MAP7D1
ENSG00000054118	1	36690017	36770958	99	14	24730	0.96822	0.16647	THRAP3
ENSG00000214193	1	36771988	36790484	22	9	24731	1.1235	0.1306	SH3D21
ENSG00000142694	1	36787632	36789755	4	2	24731	0.82198	0.20554	EVA1B
ENSG00000116883	1	36789335	36794822	10	3	24731	1.0924	0.13733	RP11-268J15.5
ENSG00000196182	1	36805225	36851497	72	10	24731	0.85638	0.19589	STK40
ENSG00000181817	1	36856839	36863493	38	5	24727	-0.36894	0.64391	LSM10
ENSG00000116885	1	36881428	36916086	172	12	24729	-0.34955	0.63666	OSCP1
ENSG00000116898	1	36921319	36930038	42	9	24731	-0.52964	0.70182	MRPS15
ENSG00000119535	1	36931644	36948879	49	16	24731	-0.4442	0.67155	CSF3R
ENSG00000163873	1	37261128	37499730	498	67	24730	0.66887	0.25179	GRIK3
ENSG00000163874	1	37940153	37949980	23	12	24731	-1.8904	0.97065	ZC3H12A
ENSG00000163875	1	37958176	37980375	78	15	24731	-1.0245	0.8472	MEAF6
ENSG00000163877	1	38000050	38019903	46	12	24731	-0.20909	0.58281	SNIP1
ENSG00000163879	1	38022520	38032458	35	11	24731	-1.0601	0.85545	DNALI1
ENSG00000134697	1	38032417	38061536	80	17	24730	-0.40433	0.65702	GNL2
ENSG00000169218	1	38076951	38100595	62	20	24731	0.12432	0.45053	RSPO1
ENSG00000116922	1	38147242	38157914	50	8	24730	1.9359	0.026443	C1orf109
ENSG00000134690	1	38158090	38175391	72	14	24730	0.90477	0.18279	CDCA8
ENSG00000183317	1	38179552	38230805	236	27	24730	0.58529	0.27918	EPHA10
ENSG00000185090	1	38259474	38266809	10	5	24731	1.556	0.05986	MANEAL
ENSG00000196449	1	38268616	38273857	8	3	24712	0.18057	0.42835	YRDC
ENSG00000197982	1	38272651	38275126	1	1	24731	1.1725	0.12051	C1orf122
ENSG00000188786	1	38275239	38325292	92	24	24731	0.22208	0.41213	MTF1
ENSG00000230610	1	38292232	38293886	2	1	24731	-0.6751	0.75019	AL929472.1
ENSG00000204084	1	38326369	38412729	220	39	24730	0.18583	0.42629	INPP5B
ENSG00000183431	1	38422647	38456593	126	17	24730	-0.24486	0.59672	SF3A3
ENSG00000183386	1	38462442	38471278	12	6	24731	0.10413	0.45853	FHL3
ENSG00000183520	1	38474930	38490496	30	11	24731	0.15625	0.43792	UTP11L
ENSG00000185668	1	38509523	38512450	1	1	24731	1.1996	0.11515	POU3F1
ENSG00000116954	1	39303870	39325495	47	11	24729	0.19203	0.42386	RRAGC
ENSG00000214114	1	39328636	39347289	49	11	24731	0.10716	0.45733	MYCBP
ENSG00000131233	1	39330175	39347289	48	11	24731	-0.046356	0.51849	GJA9
ENSG00000158315	1	39351479	39407471	135	26	24731	0.97983	0.16358	RHBDL2
ENSG00000174574	1	39456895	39471731	27	9	24730	-0.64075	0.73916	AKIRIN1
ENSG00000168653	1	39491990	39500308	17	5	24731	0.61487	0.26932	NDUFS5
ENSG00000127603	1	39546988	39952849	865	67	24730	0.26049	0.39724	MACF1
ENSG00000255103	1	39876151	39882154	12	7	24731	0.24602	0.40283	KIAA0754
ENSG00000183682	1	39957318	39991607	72	24	24728	0.21497	0.4149	BMP8A
ENSG00000090621	1	40026488	40042462	43	14	24731	0.64569	0.25924	PABPC4
ENSG00000163909	1	40089825	40105617	46	18	24727	2.9731	0.0014742	HEYL
ENSG00000116981	1	40124793	40137710	30	11	24731	1.1988	0.1153	NT5C1A
ENSG00000116983	1	40144320	40157361	68	12	24731	0.55573	0.2892	HPCAL4
ENSG00000084072	1	40157854	40229586	185	37	24731	0.20854	0.4174	PPIE
ENSG00000116985	1	40222854	40254533	117	18	24729	0.5921	0.27689	BMP8B
ENSG00000198754	1	40235195	40237020	2	1	24722	-0.45103	0.67401	OXCT2
ENSG00000043514	1	40306723	40349183	131	17	24730	0.50302	0.30748	TRIT1
ENSG00000116990	1	40361098	40367928	14	7	24731	0.032803	0.48692	MYCL
ENSG00000168389	1	40420802	40435638	21	8	24729	1.4955	0.067398	MFSD2A
ENSG00000131236	1	40505905	40538321	113	12	24730	-0.55381	0.71015	CAP1
ENSG00000131238	1	40538379	40563375	99	12	24730	-0.11557	0.54601	PPT1
ENSG00000117000	1	40627045	40706593	152	25	24730	-0.7492	0.77313	RLF
ENSG00000188800	1	40711619	40717363	8	5	24731	0.045968	0.48167	TMCO2
ENSG00000084073	1	40723779	40759856	52	15	24731	1.2279	0.10975	ZMPSTE24
ENSG00000049089	1	40766159	40783488	45	11	24730	-0.23423	0.5926	COL9A2
ENSG00000084070	1	40810522	40888998	222	41	24731	-0.19075	0.57564	SMAP2
ENSG00000187801	1	40915774	40929390	63	25	24731	0.16837	0.43314	ZFP69B
ENSG00000187815	1	40942887	40962015	71	17	24731	1.4364	0.075448	ZFP69
ENSG00000164002	1	40974413	40982228	35	12	24731	2.1305	0.016566	EXO5
ENSG00000117010	1	40997233	41013841	59	15	24730	2.0871	0.018441	ZNF684
ENSG00000117016	1	41086351	41131329	126	23	24731	1.015	0.15506	RIMS3
ENSG00000066136	1	41157320	41237275	256	26	24731	0.77606	0.21886	NFYC
ENSG00000117013	1	41249684	41306124	149	32	24730	-0.35832	0.63995	KCNQ4
ENSG00000179862	1	41326729	41328018	9	2	24730	-0.26413	0.60416	CITED4
ENSG00000171793	1	41445007	41478235	99	23	24731	-0.98691	0.83816	CTPS1
ENSG00000171790	1	41481269	41488909	38	14	24731	-1.3584	0.91284	SLFNL1
ENSG00000010803	1	41492872	41707826	555	36	24730	-1.6984	0.95528	SCMH1
ENSG00000204060	1	41827594	41849262	63	13	24731	1.1161	0.13219	FOXO6
ENSG00000127129	1	41944446	41950344	14	5	24731	-1.273	0.89849	EDN2
ENSG00000127124	1	41972036	42501596	1483	105	24730	0.46976	0.31926	HIVEP3
ENSG00000044012	1	42619092	42621495	8	4	24731	-0.34289	0.63416	GUCA2B
ENSG00000197273	1	42628362	42630389	6	4	24731	-0.26314	0.60378	GUCA2A
ENSG00000198815	1	42642210	42801548	326	32	24730	-0.91408	0.81966	FOXJ3
ENSG00000177181	1	42846466	42888249	167	12	24730	-1.19	0.88297	RIMKLA
ENSG00000066185	1	42896000	42921938	87	10	24729	-0.44429	0.67158	ZMYND12
ENSG00000127125	1	42921788	42939056	42	8	24728	-0.52596	0.70054	PPCS
ENSG00000186409	1	42929001	43120335	589	33	24730	0.27656	0.39106	CCDC30
ENSG00000171960	1	43124096	43142429	35	11	24731	-0.032894	0.51312	PPIH
ENSG00000065978	1	43148098	43168020	50	17	24731	-1.1591	0.8768	YBX1
ENSG00000164007	1	43198764	43205925	26	10	24731	-1.0084	0.84336	CLDN19
ENSG00000117385	1	43212006	43232755	62	16	24730	-0.2508	0.59902	LEPRE1
ENSG00000164008	1	43232940	43263968	76	21	24731	0.069582	0.47226	C1orf50
ENSG00000177868	1	43272723	43282954	37	12	24730	-0.30166	0.61854	CCDC23
ENSG00000164010	1	43282795	43310660	59	20	24727	-0.42071	0.66301	ERMAP
ENSG00000164011	1	43312280	43318148	9	4	24731	-1.6222	0.94762	ZNF691
ENSG00000117394	1	43391052	43424530	102	12	24730	-0.5039	0.69283	SLC2A1
ENSG00000186973	1	43610824	43622067	35	8	24731	0.058428	0.4767	FAM183A
ENSG00000117395	1	43629846	43736607	311	38	24731	0.051247	0.47956	EBNA1BP2
ENSG00000243710	1	43637820	43720029	221	33	24731	-0.025608	0.51022	WDR65
ENSG00000179178	1	43735665	43739673	9	6	24731	1.9964	0.022943	TMEM125
ENSG00000253313	1	43747554	43751288	6	3	24731	-0.34319	0.63427	C1orf210
ENSG00000066056	1	43766664	43788779	35	11	24730	0.16794	0.43331	TIE1
ENSG00000117400	1	43803478	43818443	11	7	24731	-0.82118	0.79423	MPL
ENSG00000117399	1	43824626	43828874	7	4	24731	0.50413	0.30708	CDC20
ENSG00000066322	1	43829068	43833696	6	4	24731	-0.50712	0.69396	ELOVL1
ENSG00000159479	1	43849588	43855479	5	3	24731	-0.23596	0.59327	MED8
ENSG00000198198	1	43855553	43918321	87	35	24730	-0.18148	0.57201	SZT2
ENSG00000178922	1	43916824	43919660	7	4	24731	1.7189	0.042818	HYI
ENSG00000142949	1	43990858	44089343	309	32	24730	-1.5892	0.94399	PTPRF
ENSG00000066135	1	44115829	44171186	122	29	24731	1.0143	0.15522	KDM4A
ENSG00000126091	1	44171495	44396831	586	45	24730	-0.41283	0.66013	ST3GAL3
ENSG00000117407	1	44398992	44402913	8	4	24731	0.18388	0.42706	ARTN
ENSG00000117408	1	44412611	44433694	24	9	24731	-1.0685	0.85736	IPO13
ENSG00000132768	1	44435672	44439041	2	1	24731	-0.18047	0.57161	DPH2
ENSG00000117410	1	44440159	44443967	8	5	24731	0.012831	0.49488	ATP6V0B
ENSG00000117411	1	44444615	44456840	22	10	24731	-0.65308	0.74315	B4GALT2
ENSG00000159214	1	44457031	44462200	7	4	24731	-0.86723	0.80709	CCDC24
ENSG00000196517	1	44457172	44497139	71	21	24731	-0.39018	0.6518	SLC6A9
ENSG00000171872	1	44584522	44600812	60	18	24731	-1.1776	0.88052	KLF17
ENSG00000178028	1	44679127	44686353	18	11	24731	-1.0525	0.85371	DMAP1
ENSG00000117419	1	44686742	44820932	269	35	24730	-0.91271	0.8193	ERI3
ENSG00000187147	1	44870866	45117396	686	106	24731	1.4	0.080751	RNF220
ENSG00000126106	1	45100910	45140227	135	17	24731	-3.1975e-05	0.50001	TMEM53
ENSG00000198520	1	45140364	45191263	120	44	24727	-0.68843	0.75441	C1orf228
ENSG00000142945	1	45205490	45233439	86	18	24730	-0.18559	0.57362	KIF2C
ENSG00000142937	1	45240923	45244451	12	7	24731	-0.47971	0.68428	RPS8
ENSG00000142959	1	45249257	45253377	2	1	24731	0.95775	0.1691	BEST4
ENSG00000173846	1	45265897	45271662	21	7	24731	0.21749	0.41391	PLK3
ENSG00000188396	1	45271585	45272957	4	2	24731	0.36732	0.35669	TCTEX1D4
ENSG00000222009	1	45274154	45281257	23	7	24731	0.4757	0.31714	BTBD19
ENSG00000117425	1	45285516	45308735	89	18	24728	-0.09258	0.53688	PTCH2
ENSG00000070785	1	45316450	45452282	505	24	24731	0.4152	0.339	EIF2B3
ENSG00000126107	1	45468212	45477001	31	11	24730	-1.0722	0.85819	HECTD3
ENSG00000126088	1	45477819	45481247	9	5	24731	-0.84929	0.80214	UROD
ENSG00000162415	1	45482071	45771881	646	37	24730	1.0278	0.15202	ZSWIM5
ENSG00000186603	1	45792545	45794347	1	1	24731	0.42165	0.33664	HPDL
ENSG00000132781	1	45794835	45806142	26	11	24730	-0.14647	0.55823	MUTYH
ENSG00000132773	1	45805342	45809647	12	4	24730	0.088621	0.46469	TOE1
ENSG00000070759	1	45809555	45956872	359	33	24730	-0.48026	0.68448	TESK2
ENSG00000236624	1	45959538	45965751	16	7	24731	0.3489	0.36358	CCDC163P
ENSG00000132763	1	45965725	45976739	30	12	24731	-0.9156	0.82006	MMACHC
ENSG00000117450	1	45976708	45988719	46	9	24731	-0.34012	0.63312	PRDX1
ENSG00000117448	1	46016215	46035721	90	16	24731	-0.46332	0.67843	AKR1A1
ENSG00000132780	1	46049518	46084566	133	15	24730	-0.68321	0.75276	NASP
ENSG00000159588	1	46085716	46089729	15	4	24730	0.18353	0.42719	CCDC17
ENSG00000159592	1	46092976	46153785	187	27	24731	-0.49776	0.69067	GPBP1L1
ENSG00000159596	1	46152886	46160115	21	6	24731	-0.23721	0.59375	TMEM69
ENSG00000197429	1	46159996	46216322	135	19	24730	-0.55479	0.71048	IPP
ENSG00000086015	1	46252659	46501796	729	36	24730	-0.10964	0.54365	MAST2
ENSG00000117461	1	46505812	46642160	400	42	24730	-0.37906	0.64768	PIK3R3
ENSG00000117472	1	46640745	46651630	15	7	24728	0.53471	0.29643	TSPAN1
ENSG00000085998	1	46654354	46685977	75	17	24730	0.67932	0.24847	POMGNT1
ENSG00000171357	1	46669006	46686933	42	15	24730	0.46943	0.31938	LURAP1
ENSG00000085999	1	46713360	46744145	55	22	24731	0.62126	0.26722	RAD54L
ENSG00000132128	1	46726868	46769280	67	26	24731	-0.25952	0.60238	LRRC41
ENSG00000173660	1	46769303	46782448	25	10	24726	-0.1068	0.54253	UQCRH
ENSG00000117481	1	46805849	46830824	192	4	24730	-0.33459	0.63103	NSUN4
ENSG00000117480	1	46859937	46879520	33	10	24726	0.1772	0.42967	FAAH
ENSG00000197587	1	46972668	46979898	18	7	24731	1.1146	0.13252	DMBX1
ENSG00000162456	1	47011316	47017199	14	6	24718	1.0458	0.14784	KNCN
ENSG00000079277	1	47023090	47082515	144	21	24731	0.44187	0.32929	MKNK1
ENSG00000142961	1	47073387	47082563	18	6	24731	0.18911	0.425	MOB3C
ENSG00000123472	1	47098409	47139539	87	6	24731	-0.70166	0.75855	ATPAF1
ENSG00000159658	1	47124366	47184824	139	10	24730	-0.5324	0.70277	EFCAB14
ENSG00000186118	1	47134527	47139266	10	4	24731	0.33633	0.36831	TEX38
ENSG00000142973	1	47223510	47285085	122	20	24728	0.28124	0.38927	CYP4B1
ENSG00000187048	1	47394849	47407156	31	8	24731	1.0101	0.15623	CYP4A11
ENSG00000186377	1	47427036	47516423	202	26	24731	-0.092102	0.53669	CYP4X1
ENSG00000186160	1	47533160	47583991	66	9	24731	-0.50518	0.69328	CYP4Z1
ENSG00000162365	1	47603107	47615413	34	8	24731	-0.64489	0.7405	CYP4A22
ENSG00000162366	1	47649265	47656716	17	10	24730	0.82503	0.20468	PDZK1IP1
ENSG00000162367	1	47681962	47697892	39	12	24730	-0.38409	0.64955	TAL1
ENSG00000123473	1	47715811	47779819	166	18	24731	0.26251	0.39646	STIL
ENSG00000162368	1	47799469	47844511	170	19	24730	0.44479	0.32824	CMPK1
ENSG00000186790	1	47881744	47883723	5	3	24729	-1.0605	0.85555	FOXE3
ENSG00000186564	1	47901689	47906363	10	5	24731	-0.28331	0.61153	FOXD2
ENSG00000269113	1	48226200	48462567	728	50	24731	0.61244	0.27012	TRABD2B
ENSG00000269709	1	48569306	48569878	1	1	24731	-0.23349	0.59231	AL109659.1
ENSG00000117834	1	48688357	48714316	58	13	24731	-0.88154	0.81099	SLC5A9
ENSG00000132122	1	48761044	48937845	451	57	24730	0.085239	0.46604	SPATA6
ENSG00000186094	1	48998527	50489585	2499	87	24730	1.0993	0.13583	AGBL4
ENSG00000162373	1	49193195	49242641	52	15	24731	0.76431	0.22234	BEND5
ENSG00000227839	1	50459990	50461874	3	2	24731	0.40726	0.34191	AL645730.2
ENSG00000162374	1	50513686	50669458	231	48	24731	1.226	0.11009	ELAVL4
ENSG00000142700	1	50883222	50889172	9	6	24731	0.43964	0.3301	DMRTA2
ENSG00000185104	1	50905150	51425935	1089	56	24730	0.899	0.18433	FAF1
ENSG00000123080	1	51426417	51440305	18	7	24730	0.23657	0.4065	CDKN2C
ENSG00000204006	1	51567906	51613752	130	21	24730	1.11	0.13349	C1orf185
ENSG00000123091	1	51701943	51739127	130	10	24731	0.36122	0.35897	RNF11
ENSG00000085831	1	51752930	51810788	178	35	24730	1.2464	0.10631	TTC39A
ENSG00000085832	1	51819935	51985000	573	37	24731	1.4034	0.080251	EPS15
ENSG00000117859	1	52042851	52254889	461	52	24730	0.83675	0.20137	OSBPL9
ENSG00000078618	1	52254863	52344477	185	30	24731	-0.66607	0.74732	NRD1
ENSG00000169213	1	52373628	52456436	159	26	24731	-0.48014	0.68444	RAB3B
ENSG00000117862	1	52485803	52521843	66	15	24728	0.026918	0.48926	TXNDC12
ENSG00000198841	1	52497775	52499488	6	3	24731	0.21655	0.41428	KTI12
ENSG00000134717	1	52521797	52556388	69	15	24730	0.68854	0.24556	BTF3L4
ENSG00000157077	1	52608046	52812358	416	46	24729	0.19128	0.42415	ZFYVE9
ENSG00000154222	1	52811395	52831865	45	18	24731	0.24041	0.40501	CC2D1B
ENSG00000085840	1	52838501	52870131	45	14	24731	0.27172	0.39292	ORC1
ENSG00000134748	1	52870236	52886511	14	6	24725	0.47715	0.31663	PRPF38A
ENSG00000134744	1	52873954	53019159	265	31	24730	-0.87521	0.80927	ZCCHC11
ENSG00000116157	1	53068044	53074723	19	5	24731	-0.61063	0.72928	GPX7
ENSG00000182183	1	53099016	53135355	68	17	24730	-1.1062	0.86569	FAM159A
ENSG00000162377	1	53152508	53164038	26	8	24731	-0.23616	0.59334	COA7
ENSG00000162378	1	53192126	53293014	279	22	24730	0.088986	0.46455	ZYG11B
ENSG00000203995	1	53308183	53360670	152	17	24730	0.37953	0.35215	ZYG11A
ENSG00000121310	1	53361656	53392884	56	19	24731	1.0881	0.13827	ECHDC2
ENSG00000116171	1	53392901	53517375	509	35	24729	0.67515	0.24979	SCP2
ENSG00000174348	1	53527854	53551174	107	16	24731	0.095485	0.46196	PODN
ENSG00000162383	1	53552855	53608289	277	41	24731	-0.55823	0.71166	SLC1A7
ENSG00000157184	1	53662101	53679869	25	11	24731	0.54567	0.29265	CPT2
ENSG00000162384	1	53679771	53686289	17	6	24731	0.28662	0.3872	C1orf123
ENSG00000162385	1	53692564	53704282	28	9	24731	0.77741	0.21846	MAGOH
ENSG00000157193	1	53711217	53793742	186	30	24731	1.4717	0.070552	LRP8
ENSG00000143006	1	53925072	53933161	24	6	24728	0.52209	0.3008	DMRTB1
ENSG00000174332	1	53971910	54199877	505	45	24731	0.54374	0.29331	GLIS1
ENSG00000058804	1	54231133	54304533	139	13	24731	-0.27213	0.60724	NDC1
ENSG00000058799	1	54317392	54356407	136	13	24730	-0.061419	0.52449	YIPF1
ENSG00000211452	1	54356912	54376759	81	10	24729	0.99881	0.15894	DIO1
ENSG00000081870	1	54382247	54411602	53	20	24730	-1.1325	0.87129	HSPB11
ENSG00000116212	1	54411750	54433841	49	23	24731	0.31875	0.37496	LRRC42
ENSG00000203985	1	54474412	54483856	18	5	24731	-1.1037	0.86513	LDLRAD1
ENSG00000116209	1	54497347	54519177	43	19	24731	0.69889	0.24231	TMEM59
ENSG00000116205	1	54519260	54578192	116	35	24731	-0.7271	0.76642	TCEANC2
ENSG00000212670	1	54569968	54571750	4	2	24731	-1.0379	0.85034	AL161915.1
ENSG00000157211	1	54598747	54619443	83	15	24729	-0.5905	0.72257	CDCP2
ENSG00000256407	1	54606897	54665746	176	35	24730	-0.97672	0.83565	RP11-446E24.4
ENSG00000248835	1	54635333	54637997	9	4	24731	-1.3375	0.90947	AL357673.1
ENSG00000215883	1	54638009	54665709	64	26	24731	-0.15145	0.56019	CYB5RL
ENSG00000116221	1	54649714	54691137	127	27	24731	0.37562	0.3536	MRPL37
ENSG00000157216	1	54691105	54879152	498	100	24730	0.18276	0.42749	SSBP3
ENSG00000198711	1	54703710	54704736	5	3	24731	1.9098	0.028081	SSBP3-AS1
ENSG00000162390	1	55007930	55104865	283	43	24730	-0.94506	0.82769	ACOT11
ENSG00000162391	1	55074855	55089229	35	10	24730	-1.1901	0.883	FAM151A
ENSG00000271723	1	55107459	55207981	261	53	24730	-0.88386	0.81161	MROH7-TTC4
ENSG00000184313	1	55107463	55175939	214	41	24730	-1.2941	0.90218	MROH7
ENSG00000243725	1	55181495	55208330	42	14	24730	0.93295	0.17542	TTC4
ENSG00000162396	1	55222571	55230187	30	7	24731	2.0098	0.022225	PARS2
ENSG00000006555	1	55245385	55266940	75	16	24728	1.8603	0.031422	TTC22
ENSG00000162398	1	55271736	55307925	168	14	24730	-0.339	0.63269	C1orf177
ENSG00000116133	1	55315306	55352891	147	21	24731	-0.73678	0.76937	DHCR24
ENSG00000143001	1	55446465	55457966	42	6	24731	-0.38879	0.65128	TMEM61
ENSG00000162399	1	55464606	55476556	16	5	24731	0.26318	0.3962	BSND
ENSG00000169174	1	55505221	55530525	109	24	24731	0.21259	0.41582	PCSK9
ENSG00000162402	1	55532032	55680786	349	47	24730	0.86033	0.1948	USP24
ENSG00000162407	1	56960419	57110974	328	49	24730	0.425	0.33542	PPAP2B
ENSG00000162409	1	57110995	57181008	195	18	24731	0.99967	0.15874	PRKAA2
ENSG00000187889	1	57184477	57285369	308	57	24731	-0.59467	0.72397	C1orf168
ENSG00000157131	1	57320479	57383894	228	36	24730	0.54418	0.29316	C8A
ENSG00000021852	1	57394883	57431813	141	28	24730	0.14184	0.4436	C8B
ENSG00000173406	1	57460451	59012406	4932	418	24730	0.8877	0.18735	DAB1
ENSG00000162600	1	58881056	59012474	575	62	24730	-0.08909	0.53549	OMA1
ENSG00000184292	1	59041099	59043166	7	3	24731	-0.13362	0.55315	TACSTD2
ENSG00000162601	1	59120411	59165764	195	21	24728	-0.63519	0.73735	MYSM1
ENSG00000177606	1	59246465	59249785	2	1	24731	1.2636	0.10318	JUN
ENSG00000172456	1	59762310	60233347	1081	102	24730	0.23826	0.40584	FGGY
ENSG00000134709	1	60280458	60342050	107	20	24731	0.64398	0.25979	HOOK1
ENSG00000134716	1	60358980	60392462	65	12	24731	1.2468	0.10624	CYP2J2
ENSG00000162598	1	60452941	60539442	246	46	24730	0.64201	0.26043	C1orf87
ENSG00000162599	1	61330931	61928465	1590	214	24730	-0.37758	0.64713	NFIA
ENSG00000162604	1	62146718	62191095	95	12	24729	-0.69145	0.75536	TM2D1
ENSG00000132849	1	62208149	62629592	1407	140	24731	-1.0665	0.85691	INADL
ENSG00000240563	1	62660503	62678000	141	24	24730	-0.01154	0.5046	L1TD1
ENSG00000132854	1	62702651	62785085	342	35	24731	-0.82475	0.79524	KANK4
ENSG00000162607	1	62901968	62917475	15	5	24721	-0.49888	0.69107	USP1
ENSG00000116641	1	62920399	63153969	266	24	24730	0.28096	0.38937	DOCK7
ENSG00000132855	1	63063158	63071830	5	3	24731	-1.3173	0.90613	ANGPTL3
ENSG00000269624	1	63073437	63075249	1	1	24731	-0.40096	0.65577	AL138847.1
ENSG00000125703	1	63249806	63331184	201	16	24730	0.92495	0.1775	ATG4C
ENSG00000187140	1	63788730	63790797	4	2	24731	-0.39452	0.6534	FOXD3
ENSG00000088035	1	63833261	63904233	195	25	24731	1.4253	0.077037	ALG6
ENSG00000142856	1	63906441	64059392	470	34	24730	1.5865	0.056311	ITGB3BP
ENSG00000203965	1	63989043	64038364	172	21	24730	1.3989	0.080916	EFCAB7
ENSG00000116652	1	64014588	64015405	3	2	24731	1.5904	0.055873	DLEU2L
ENSG00000079739	1	64058947	64125916	208	45	24730	1.3977	0.081094	PGM1
ENSG00000185483	1	64239693	64647181	892	92	24730	0.020575	0.49179	ROR1
ENSG00000177414	1	64669310	64733051	155	21	24731	-0.098341	0.53917	UBE2U
ENSG00000158966	1	64936428	65158741	353	72	24731	-1.3293	0.90813	CACHD1
ENSG00000162437	1	65210778	65298915	170	21	24730	0.43775	0.33078	RAVER2
ENSG00000162434	1	65298912	65432187	300	48	24730	-1.1753	0.88006	JAK1
ENSG00000162433	1	65613232	65697828	140	20	24731	-0.88434	0.81174	AK4
ENSG00000116675	1	65713902	65881552	410	36	24730	0.25368	0.39987	DNAJC6
ENSG00000116678	1	65886248	66107242	597	34	24730	1.6668	0.04778	LEPR
ENSG00000213625	1	65886270	65901690	41	12	24731	1.7125	0.043401	LEPROT
ENSG00000184588	1	66258197	66840259	1359	100	24730	0.42797	0.33434	PDE4B
ENSG00000118473	1	66999066	67213982	556	38	24730	0.25403	0.39973	SGIP1
ENSG00000248458	1	67131547	67142710	28	6	24730	-0.70568	0.75981	AL139147.1
ENSG00000152760	1	67218142	67244470	70	9	24730	0.52342	0.30034	TCTEX1D1
ENSG00000172410	1	67263424	67266939	8	3	24731	0.46555	0.32077	INSL5
ENSG00000152763	1	67278568	67390570	216	32	24731	0.46994	0.3192	WDR78
ENSG00000198160	1	67390578	67454302	142	12	24730	0.85621	0.19594	MIER1
ENSG00000116704	1	67465015	67519782	139	15	24730	0.71079	0.23861	SLC35D1
ENSG00000203963	1	67557848	67697536	459	45	24731	0.12648	0.44968	C1orf141
ENSG00000162594	1	67632083	67725662	240	36	24731	0.10133	0.45964	IL23R
ENSG00000081985	1	67773047	67862583	244	22	24729	0.44792	0.32711	IL12RB2
ENSG00000142864	1	67873493	67896098	39	11	24731	-0.65565	0.74397	SERBP1
ENSG00000116717	1	68150744	68154021	10	4	24731	-0.72263	0.76505	GADD45A
ENSG00000172380	1	68167149	68299150	358	52	24731	0.77675	0.21865	GNG12
ENSG00000162595	1	68511645	68517314	4	2	24731	0.084014	0.46652	DIRAS3
ENSG00000116729	1	68564142	68698803	542	78	24730	0.18705	0.42581	WLS
ENSG00000116745	1	68894505	68915642	39	17	24731	-0.73296	0.76821	RPE65
ENSG00000024526	1	68939835	68962904	77	12	24731	0.29423	0.38429	DEPDC1
ENSG00000033122	1	70034081	70617628	1600	108	24730	-0.47606	0.68298	LRRC7
ENSG00000066557	1	70610488	70671303	100	27	24731	-1.085	0.86104	LRRC40
ENSG00000116754	1	70671365	70718735	92	20	24730	-0.80265	0.78891	SRSF11
ENSG00000118454	1	70726271	70820417	186	34	24730	0.17762	0.42951	ANKRD13C
ENSG00000197568	1	70820488	70851022	75	13	24731	0.67374	0.25024	HHLA3
ENSG00000116761	1	70876901	70905534	90	23	24728	0.72899	0.233	CTH
ENSG00000050628	1	71318036	71513491	564	51	24730	-0.18892	0.57492	PTGER3
ENSG00000132485	1	71528974	71546980	41	13	24730	0.1581	0.43719	ZRANB2
ENSG00000172260	1	71861623	72748417	2030	130	24730	1.2079	0.11354	NEGR1
ENSG00000162620	1	74491699	74663871	269	30	24730	-1.2635	0.89679	LRRIQ3
ENSG00000254685	1	74663896	74699770	107	7	24731	-0.48076	0.68465	FPGT
ENSG00000259030	1	74663919	75009666	603	61	24731	-1.2624	0.8966	FPGT-TNNI3K
ENSG00000116783	1	74663947	75010112	603	61	24731	-1.2624	0.8966	TNNI3K
ENSG00000162621	1	74935562	74978298	35	9	24731	-0.97619	0.83552	LRRC53
ENSG00000178965	1	75033795	75139422	127	22	24730	2.888	0.0019387	C1orf173
ENSG00000116791	1	75171170	75199092	64	18	24731	-0.16434	0.56527	CRYZ
ENSG00000162623	1	75198836	75232362	72	14	24731	-0.95667	0.83063	TYW3
ENSG00000162624	1	75594119	75627218	87	18	24729	0.26024	0.39734	LHX8
ENSG00000137968	1	75667816	76076801	1160	73	24730	-1.0153	0.84502	SLC44A5
ENSG00000117054	1	76190036	76253260	291	29	24730	0.0083001	0.49669	ACADM
ENSG00000137955	1	76251879	76260764	30	11	24731	1.0323	0.15097	RABGGTB
ENSG00000057468	1	76262567	76378923	464	37	24729	0.5431	0.29353	MSH4
ENSG00000154007	1	76384558	76398116	56	14	24729	0.070148	0.47204	ASB17
ENSG00000184005	1	76540404	77100286	1583	160	24730	0.21673	0.41421	ST6GALNAC3
ENSG00000117069	1	77333126	77531396	496	55	24730	-0.072499	0.5289	ST6GALNAC5
ENSG00000142892	1	77554675	77685115	289	27	24731	0.43988	0.33001	PIGK
ENSG00000154027	1	77747736	78025651	1000	111	24730	-0.62155	0.73288	AK5
ENSG00000036549	1	78028101	78149104	209	56	24731	0.60346	0.2731	ZZZ3
ENSG00000077254	1	78161672	78225537	124	42	24730	0.44394	0.32854	USP33
ENSG00000180488	1	78245309	78344106	188	51	24731	-0.26213	0.60339	FAM73A
ENSG00000162614	1	78354198	78409580	120	30	24730	-1.2397	0.89245	NEXN
ENSG00000162613	1	78409740	78444794	59	17	24731	0.60803	0.27158	FUBP1
ENSG00000162616	1	78444859	78483648	102	31	24731	-0.57883	0.71865	DNAJB4
ENSG00000137960	1	78445226	78604133	469	53	24731	0.38115	0.35154	GIPC2
ENSG00000122420	1	78769568	79005434	724	65	24730	0.70956	0.23899	PTGFR
ENSG00000137959	1	79085607	79111830	66	15	24731	0.014796	0.4941	IFI44L
ENSG00000137965	1	79115481	79129763	31	9	24731	1.4759	0.069981	IFI44
ENSG00000162618	1	79355449	79472403	448	43	24729	0.13999	0.44433	ELTD1
ENSG00000117114	1	81771845	82458120	2492	228	24730	1.0241	0.15289	LPHN2
ENSG00000137941	1	84330711	84464833	421	24	24730	-0.044198	0.51763	TTLL7
ENSG00000142875	1	84543745	84704181	224	28	24731	-1.6165	0.94701	PRKACB
ENSG00000203943	1	84764049	84855640	176	28	24730	0.45655	0.324	SAMD13
ENSG00000137976	1	84864215	84880701	81	13	24731	0.58764	0.27839	DNASE2B
ENSG00000117133	1	84944942	84963473	79	23	24731	0.0046886	0.49813	RPF1
ENSG00000174021	1	84964008	84972248	30	11	24731	-0.051063	0.52036	GNG5
ENSG00000117151	1	85015289	85040163	78	23	24731	1.3211	0.093236	CTBS
ENSG00000180869	1	85093913	85100703	20	8	24730	1.5377	0.062067	C1orf180
ENSG00000117155	1	85109390	85156486	160	21	24731	1.5555	0.059909	SSX2IP
ENSG00000171517	1	85277285	85358896	276	65	24731	-0.91374	0.81957	LPAR3
ENSG00000153898	1	85391268	85462796	282	19	24730	1.8702	0.030731	MCOLN2
ENSG00000162643	1	85464830	85598821	463	55	24730	2.2261	0.013004	WDR63
ENSG00000055732	1	85483765	85514182	84	18	24731	1.9057	0.028347	MCOLN3
ENSG00000097096	1	85622556	85666729	109	21	24731	0.89456	0.18551	SYDE2
ENSG00000162642	1	85715639	85725355	35	10	24731	0.76533	0.22204	C1orf52
ENSG00000142867	1	85731931	85742773	42	13	24731	0.60718	0.27186	BCL10
ENSG00000153904	1	85784164	86043933	789	87	24730	0.030377	0.48788	DDAH1
ENSG00000142871	1	86046444	86049645	6	4	24729	0.45152	0.32581	CYR61
ENSG00000117174	1	86115106	86174116	134	26	24729	-0.4182	0.6621	ZNHIT6
ENSG00000171502	1	86194916	86622626	1676	89	24730	0.47028	0.31908	COL24A1
ENSG00000122417	1	86814344	86862023	182	21	24730	1.0768	0.14078	ODF2L
ENSG00000137975	1	86889769	86922241	193	27	24731	0.97734	0.1642	CLCA2
ENSG00000016490	1	86934051	86965972	133	30	24730	-1.1957	0.88409	CLCA1
ENSG00000016602	1	87012761	87046437	85	17	24731	-0.075683	0.53016	CLCA4
ENSG00000097033	1	87170259	87213867	113	25	24730	-0.20868	0.58265	SH3GLB1
ENSG00000183291	1	87328132	87380107	175	18	24730	0.64787	0.25853	SEP15
ENSG00000153936	1	87380331	87602334	615	34	24730	0.52929	0.2983	HS2ST1
ENSG00000267561	1	87458692	87634884	436	48	24730	0.50796	0.30574	RP5-1052I5.2
ENSG00000143013	1	87794151	87814606	40	15	24730	0.73086	0.23243	LMO4
ENSG00000065243	1	89149905	89301938	354	49	24731	1.9535	0.025378	PKN2
ENSG00000137947	1	89318615	89357627	103	36	24730	1.9327	0.026634	GTF2B
ENSG00000137944	1	89401456	89458636	148	15	24730	0.084239	0.46643	CCBL2
ENSG00000213516	1	89445139	89458643	27	14	24731	1.0227	0.15322	RBMXL1
ENSG00000117226	1	89472349	89488577	28	7	24730	0.53242	0.29722	GBP3
ENSG00000117228	1	89518002	89531043	48	11	24731	0.67126	0.25103	GBP1
ENSG00000162645	1	89571815	89616139	149	15	24729	0.8508	0.19744	GBP2
ENSG00000213512	1	89597434	89641723	128	19	24731	0.46276	0.32177	GBP7
ENSG00000162654	1	89646831	89664615	41	12	24731	0.25414	0.39969	GBP4
ENSG00000154451	1	89724633	89738544	33	18	24731	-1.1003	0.8644	GBP5
ENSG00000183347	1	89829617	89852020	88	17	24730	0.84621	0.19872	GBP6
ENSG00000197147	1	89990395	90063423	229	20	24731	1.4794	0.069511	LRRC8B
ENSG00000171488	1	90098631	90235462	291	25	24730	0.17797	0.42937	LRRC8C
ENSG00000271949	1	90098699	90398809	617	45	24730	0.04764	0.481	RP11-302M6.4
ENSG00000171492	1	90286573	90402170	159	43	24731	-0.51392	0.69635	LRRC8D
ENSG00000162664	1	90460671	90501090	50	13	24731	0.50609	0.3064	ZNF326
ENSG00000143032	1	91177096	91182794	13	8	24731	1.5753	0.057597	BARHL2
ENSG00000122482	1	91380859	91487829	269	28	24730	-0.23003	0.59097	ZNF644
ENSG00000162669	1	91726323	91870426	413	42	24731	0.036514	0.48544	HFM1
ENSG00000097046	1	91966408	91991321	65	13	24731	-0.8591	0.80486	CDC7
ENSG00000069702	1	92145902	92371892	783	81	24730	1.4547	0.072879	TGFBR3
ENSG00000137948	1	92414928	92479983	214	22	24730	-1.8968	0.97107	BRDT
ENSG00000172031	1	92495539	92529093	85	17	24730	-0.0013291	0.50053	EPHX4
ENSG00000189195	1	92545862	92613393	190	23	24731	0.19146	0.42408	BTBD8
ENSG00000069712	1	92632542	92650280	49	9	24729	-0.14405	0.55727	KIAA1107
ENSG00000203910	1	92683497	92711370	56	17	24731	-1.0196	0.84604	C1orf146
ENSG00000174842	1	92711959	92764544	108	23	24729	-0.49474	0.68961	GLMN
ENSG00000122484	1	92764522	92867613	247	42	24731	-1.007	0.84303	RPAP2
ENSG00000162676	1	92940319	92952433	35	13	24731	-0.63044	0.7358	GFI1
ENSG00000067208	1	92974253	93257961	842	34	24730	-0.4727	0.68179	EVI5
ENSG00000122406	1	93297582	93307481	22	11	24730	0.76891	0.22097	RPL5
ENSG00000154511	1	93307724	93427057	301	23	24730	0.41779	0.33805	FAM69A
ENSG00000143033	1	93544792	93604638	82	18	24731	-0.23232	0.59185	MTF2
ENSG00000117500	1	93615299	93646285	70	11	24730	-0.17374	0.56897	TMED5
ENSG00000122483	1	93645476	93744287	250	24	24731	-0.021309	0.5085	CCDC18
ENSG00000117505	1	93811445	93835055	52	12	24731	-0.056127	0.52238	DR1
ENSG00000137942	1	93913688	94020218	186	36	24730	0.071028	0.47169	FNBP1L
ENSG00000137936	1	94027347	94312706	788	66	24730	-0.82136	0.79428	BCAR3
ENSG00000067334	1	94333373	94345474	53	8	24731	-0.75909	0.7761	DNTTIP2
ENSG00000023909	1	94350761	94374966	68	12	24730	-1.502	0.93345	GCLM
ENSG00000198691	1	94458393	94586688	421	85	24731	-0.46001	0.67725	ABCA4
ENSG00000137962	1	94614544	94740624	300	50	24730	0.7543	0.22533	ARHGAP29
ENSG00000117528	1	94883933	94984222	174	27	24731	0.68323	0.24723	ABCD3
ENSG00000117525	1	94994781	95007356	40	17	24731	0.28662	0.3872	F3
ENSG00000143036	1	95285898	95360802	294	50	24730	-0.64622	0.74093	SLC44A3
ENSG00000117519	1	95362507	95392834	132	31	24730	0.90511	0.1827	CNN3
ENSG00000172339	1	95439963	95538501	360	48	24730	1.9981	0.022853	ALG14
ENSG00000152078	1	95582894	95663163	303	44	24731	2.1231	0.016872	TMEM56
ENSG00000271092	1	95583479	95712781	501	39	24730	1.836	0.033177	TMEM56-RWDD3
ENSG00000122481	1	95699711	95712781	57	17	24729	1.654	0.049065	RWDD3
ENSG00000237435	1	96403457	96488436	376	41	24730	1.064	0.14367	RP11-147C23.1
ENSG00000117569	1	97187221	97289294	293	42	24731	-0.52172	0.69907	PTBP2
ENSG00000188641	1	97543299	98386605	2486	195	24730	-0.86092	0.80536	DPYD
ENSG00000162627	1	99127236	99226056	355	31	24730	-1.1391	0.87267	SNX7
ENSG00000117598	1	99355806	99470588	470	58	24731	1.1896	0.1171	LPPR5
ENSG00000117600	1	99729509	99775146	151	29	24731	0.71358	0.23774	LPPR4
ENSG00000099260	1	100111499	100160097	148	29	24731	0.013132	0.49476	PALMD
ENSG00000156869	1	100174259	100232187	95	20	24728	0.45904	0.3231	FRRS1
ENSG00000162688	1	100315640	100389579	309	30	24730	0.34999	0.36317	AGL
ENSG00000117620	1	100435345	100492535	195	17	24731	-0.023531	0.50939	SLC35A3
ENSG00000156875	1	100503653	100548933	152	20	24731	0.034697	0.48616	HIAT1
ENSG00000156876	1	100549119	100598511	136	20	24730	0.43291	0.33254	SASS6
ENSG00000122435	1	100598706	100616053	38	16	24731	1.7461	0.040398	TRMT13
ENSG00000122477	1	100614409	100643771	65	16	24731	0.60764	0.27171	LRRC39
ENSG00000137992	1	100652475	100715390	134	19	24730	-0.079592	0.53172	DBT
ENSG00000137996	1	100731763	100758325	94	13	24731	1.007	0.15696	RTCA
ENSG00000079335	1	100810584	100985833	267	40	24730	0.79986	0.2119	CDC14A
ENSG00000181656	1	101003693	101007574	8	3	24731	0.80495	0.21043	GPR88
ENSG00000162692	1	101185298	101204601	20	9	24731	0.16531	0.43435	VCAM1
ENSG00000162694	1	101337943	101361554	30	10	24731	0.93727	0.17431	EXTL2
ENSG00000162695	1	101361632	101447309	152	16	24730	0.70894	0.23918	SLC30A7
ENSG00000117543	1	101455179	101491644	69	10	24731	0.89784	0.18464	DPH5
ENSG00000269175	1	101455761	101457653	1	1	24731	1.3005	0.096707	AC093157.1
ENSG00000170989	1	101702444	101707074	10	3	24731	-0.42241	0.66364	S1PR1
ENSG00000118733	1	102268130	102462586	643	66	24730	-0.62932	0.73543	OLFM3
ENSG00000060718	1	103342023	103574052	1029	43	24730	0.29501	0.38399	COL11A1
ENSG00000185946	1	104068313	104097861	50	13	24731	0.99945	0.15879	RNPC3
ENSG00000240038	1	104096437	104122156	37	15	24727	0.81354	0.20796	AMY2B
ENSG00000198890	1	107599267	107601916	5	3	24731	0.24711	0.40241	PRMT6
ENSG00000162631	1	107682629	108026080	741	101	24730	1.7185	0.042849	NTNG1
ENSG00000134215	1	108113782	108507766	1506	124	24731	-0.94314	0.82719	VAV3
ENSG00000085491	1	108676658	108743471	236	21	24730	0.39414	0.34674	SLC25A24
ENSG00000196427	1	108765963	108786689	4	2	24731	0.49936	0.30876	NBPF4
ENSG00000186086	1	108918421	109013624	3	1	24724	1.5111	0.065377	NBPF6
ENSG00000162636	1	109102711	109187522	97	24	24728	0.71391	0.23764	FAM102B
ENSG00000162639	1	109190912	109204148	24	14	24731	-1.0034	0.84216	HENMT1
ENSG00000134186	1	109234945	109244425	11	7	24731	2.4912	0.0063657	PRPF38B
ENSG00000143107	1	109255279	109285365	77	21	24731	0.14715	0.44151	FNDC7
ENSG00000116266	1	109289296	109352148	245	14	24731	-0.80169	0.78863	STXBP3
ENSG00000162641	1	109358520	109506106	589	49	24730	-0.69177	0.75546	AKNAD1
ENSG00000121957	1	109417972	109477167	209	30	24730	-0.53757	0.70456	GPSM2
ENSG00000121940	1	109472130	109506111	132	29	24730	-0.097413	0.5388	CLCC1
ENSG00000085433	1	109512836	109584850	225	25	24730	-0.30502	0.61982	WDR47
ENSG00000197780	1	109605108	109618624	59	17	24731	-0.61972	0.73228	TAF13
ENSG00000215717	1	109632425	109639556	22	6	24730	-0.31845	0.62493	TMEM167B
ENSG00000179902	1	109648573	109656479	32	7	24726	-0.20352	0.58064	C1orf194
ENSG00000116299	1	109656301	109749401	376	48	24731	0.40613	0.34232	KIAA1324
ENSG00000031698	1	109756540	109780791	58	18	24730	-0.17963	0.57128	SARS
ENSG00000143126	1	109792641	109818372	100	23	24731	-0.35184	0.63752	CELSR2
ENSG00000134222	1	109822178	109825808	11	7	24731	-1.2319	0.89101	PSRC1
ENSG00000221986	1	109834987	109849663	47	14	24731	-0.35307	0.63798	MYBPHL
ENSG00000134243	1	109852192	109940573	191	23	24731	-0.81025	0.7911	SORT1
ENSG00000143106	1	109941653	109969062	65	15	24731	-0.59802	0.72509	PSMA5
ENSG00000143028	1	110009180	110024759	58	7	24730	-0.24689	0.5975	SYPL2
ENSG00000162650	1	110026101	110035426	16	6	24731	-0.49818	0.69082	ATXN7L2
ENSG00000174151	1	110036674	110045554	19	8	24731	-0.0070224	0.5028	CYB561D1
ENSG00000181754	1	110046797	110052360	7	3	24731	-0.60124	0.72616	AMIGO1
ENSG00000156097	1	110082494	110091028	15	6	24731	-1.034	0.84944	GPR61
ENSG00000065135	1	110091233	110136975	117	26	24729	-0.07668	0.53056	GNAI3
ENSG00000134183	1	110145889	110155679	27	13	24731	-0.10652	0.54242	GNAT2
ENSG00000116337	1	110158726	110174673	32	12	24730	0.21042	0.41667	AMPD2
ENSG00000168765	1	110198703	110208118	25	9	24731	-0.6429	0.73985	GSTM4
ENSG00000213366	1	110210644	110252171	59	17	24730	-0.43127	0.66687	GSTM2
ENSG00000134184	1	110230436	110251661	22	7	24731	0.11517	0.45415	GSTM1
ENSG00000134201	1	110254864	110318050	133	26	24730	-2.3761	0.99125	GSTM5
ENSG00000134202	1	110276554	110284384	14	4	24731	-1.9218	0.97269	GSTM3
ENSG00000198758	1	110292702	110306649	34	10	24730	-1.9326	0.97336	EPS8L3
ENSG00000184371	1	110452864	110473614	36	14	24731	0.22733	0.41008	CSF1
ENSG00000168710	1	110527308	110566357	49	12	24731	0.60474	0.27268	AHCYL1
ENSG00000143093	1	110574199	110617263	116	17	24730	0.77446	0.21933	STRIP1
ENSG00000156150	1	110602616	110613322	34	8	24731	0.82823	0.20377	ALX3
ENSG00000186150	1	110655062	110656569	3	2	24731	0.35337	0.36191	UBL4B
ENSG00000197106	1	110693108	110744824	108	14	24729	0.22671	0.41032	SLC6A17
ENSG00000116396	1	110753965	110825722	206	23	24730	-0.041914	0.51672	KCNC4
ENSG00000162775	1	110881128	110889299	17	6	24731	1.1635	0.1223	RBM15
ENSG00000168679	1	110905470	110933704	86	18	24731	1.4083	0.079516	SLC16A4
ENSG00000134248	1	110943871	110950564	19	5	24731	1.1169	0.13201	LAMTOR5
ENSG00000143125	1	110993822	110999976	25	7	24731	0.64431	0.25969	PROK1
ENSG00000143105	1	111059839	111061797	7	5	24731	0.097695	0.46109	KCNA10
ENSG00000177301	1	111136202	111174096	50	18	24728	-0.42818	0.66574	KCNA2
ENSG00000177272	1	111214310	111217655	3	1	24731	-0.6378	0.7382	KCNA3
ENSG00000143119	1	111415775	111442550	61	15	24731	0.77337	0.21965	CD53
ENSG00000121931	1	111489807	111506701	35	17	24731	-0.1178	0.54689	LRIF1
ENSG00000156171	1	111659955	111682838	68	21	24730	0.60956	0.27108	DRAM2
ENSG00000134255	1	111682249	111727724	176	28	24729	-0.11174	0.54449	CEPT1
ENSG00000162777	1	111729796	111747157	51	21	24731	0.22984	0.40911	DENND2D
ENSG00000064886	1	111743393	111786062	152	21	24731	0.79199	0.21418	CHI3L2
ENSG00000134216	1	111833484	111863188	211	22	24730	1.2073	0.11365	CHIA
ENSG00000173947	1	111888910	111895635	35	8	24731	-0.86355	0.80608	PIFO
ENSG00000085465	1	111956936	111970399	32	11	24728	0.50874	0.30547	OVGP1
ENSG00000116455	1	111982512	111991998	17	7	24731	0.32591	0.37225	WDR77
ENSG00000116459	1	111991486	112005395	30	9	24731	-0.31581	0.62393	ATP5F1
ENSG00000143110	1	112016414	112021134	6	4	24731	-0.68972	0.75481	C1orf162
ENSG00000121933	1	112025970	112106584	231	36	24730	-1.1732	0.87964	ADORA3
ENSG00000116473	1	112084840	112259313	583	55	24730	1.2383	0.1078	RAP1A
ENSG00000197852	1	112223252	112298446	328	56	24731	1.1793	0.11914	FAM212B
ENSG00000064703	1	112297867	112310638	68	13	24729	0.9996	0.15875	DDX20
ENSG00000171385	1	112313284	112531777	818	140	24730	-0.89625	0.81494	KCND3
ENSG00000143079	1	112938803	113006078	193	12	24730	0.76596	0.22185	CTTNBP2NL
ENSG00000134245	1	113009163	113072787	184	39	24730	-0.25303	0.59988	WNT2B
ENSG00000007341	1	113066140	113163447	319	36	24730	-0.1678	0.56663	ST7L
ENSG00000116489	1	113161795	113214241	121	23	24729	-0.033904	0.51352	CAPZA1
ENSG00000155363	1	113215763	113243368	68	19	24730	0.17912	0.42892	MOV10
ENSG00000155366	1	113243728	113250056	22	11	24730	-0.44305	0.67113	RHOC
ENSG00000271810	1	113245236	113254055	32	15	24730	-0.94951	0.82882	RP11-426L16.10
ENSG00000155367	1	113252616	113258099	19	11	24729	0.44152	0.32942	PPM1J
ENSG00000184599	1	113263041	113269857	21	7	24731	0.23667	0.40646	FAM19A3
ENSG00000155380	1	113454469	113499635	82	19	24729	0.32496	0.37261	SLC16A1
ENSG00000198799	1	113615831	113674882	94	23	24731	0.71658	0.23682	LRIG2
ENSG00000081026	1	113933371	114228545	675	50	24730	-0.30847	0.62114	MAGI3
ENSG00000116793	1	114239453	114302111	139	21	24731	0.12151	0.45164	PHTF1
ENSG00000081019	1	114304454	114355098	99	20	24729	0.44898	0.32672	RSBN1
ENSG00000134242	1	114356433	114414381	134	21	24731	0.020227	0.49193	PTPN22
ENSG00000188761	1	114420790	114430169	30	10	24728	-0.34287	0.63415	BCL2L15
ENSG00000134262	1	114437370	114447823	23	9	24730	-0.90093	0.81619	AP4B1
ENSG00000118655	1	114447763	114456708	19	8	24730	0.12208	0.45142	DCLRE1B
ENSG00000163349	1	114471814	114520426	107	27	24729	0.80571	0.2102	HIPK1
ENSG00000116774	1	114522063	114524876	10	7	24731	-0.22278	0.58815	OLFML3
ENSG00000134207	1	114631913	114696541	274	65	24730	1.2268	0.10995	SYT6
ENSG00000197323	1	114935399	115053781	344	37	24730	0.11421	0.45454	TRIM33
ENSG00000116752	1	115110178	115124260	45	16	24731	-0.69769	0.75731	BCAS2
ENSG00000175984	1	115125469	115213043	283	39	24730	-0.74456	0.77173	DENND2C
ENSG00000116748	1	115215719	115238239	72	20	24729	-0.086972	0.53465	AMPD1
ENSG00000213281	1	115247090	115259515	20	7	24731	-1.0465	0.85234	NRAS
ENSG00000009307	1	115259534	115301297	108	18	24731	-0.31751	0.62457	CSDE1
ENSG00000052723	1	115312100	115323306	13	8	24731	-0.59171	0.72298	SIKE1
ENSG00000198765	1	115397424	115537991	369	36	24731	0.028707	0.48855	SYCP1
ENSG00000134200	1	115572415	115576941	13	7	24731	-0.48758	0.68708	TSHB
ENSG00000134198	1	115590632	115632121	182	28	24730	-0.45428	0.67519	TSPAN2
ENSG00000134259	1	115828539	115880857	179	39	24731	-0.37968	0.64791	NGF
ENSG00000173218	1	116184574	116240845	149	33	24731	1.6867	0.045827	VANGL1
ENSG00000118729	1	116242628	116311402	301	25	24729	-0.053807	0.52146	CASQ2
ENSG00000177551	1	116378998	116386538	19	6	24731	0.21605	0.41447	NHLH2
ENSG00000163393	1	116519119	116612675	266	42	24731	0.30207	0.3813	SLC22A15
ENSG00000173212	1	116654376	116677861	65	21	24731	0.32383	0.37303	MAB21L3
ENSG00000163399	1	116915290	116952883	51	16	24731	-0.52427	0.69996	ATP1A1
ENSG00000269279	1	116915890	116926718	20	9	24731	-0.43785	0.66925	AL136376.1
ENSG00000116815	1	117057157	117113661	23	11	24731	-1.3349	0.90904	CD58
ENSG00000143061	1	117117031	117210375	95	25	24731	-1.4784	0.93035	IGSF3
ENSG00000203864	1	117236734	117249225	13	8	24729	-0.51699	0.69742	C1orf137
ENSG00000116824	1	117297007	117311850	35	12	24730	0.23571	0.40683	CD2
ENSG00000134247	1	117452679	117532980	215	36	24730	-0.4231	0.66389	PTGFRN
ENSG00000134256	1	117544382	117579167	113	34	24730	-1.0047	0.84247	CD101
ENSG00000116830	1	117602925	117650075	99	27	24731	0.5782	0.28156	TTF2
ENSG00000134253	1	117653682	117665209	51	12	24731	0.59317	0.27653	TRIM45
ENSG00000134258	1	117686209	117753556	181	34	24730	0.15785	0.43729	VTCN1
ENSG00000198162	1	117910071	118071494	546	30	24731	1.0866	0.13861	MAN1A2
ENSG00000183508	1	118148556	118170994	86	11	24730	-0.27133	0.60693	FAM46C
ENSG00000196505	1	118406107	118472253	95	30	24730	0.72796	0.23332	GDAP2
ENSG00000065183	1	118472343	118509165	55	16	24731	-0.6111	0.72943	WDR3
ENSG00000155761	1	118496484	118727846	488	34	24730	0.9708	0.16582	SPAG17
ENSG00000092607	1	119425669	119532179	354	45	24730	1.1191	0.13155	TBX15
ENSG00000116874	1	119573839	119683294	361	39	24731	1.6768	0.046787	WARS2
ENSG00000116882	1	119911402	119936753	54	13	24731	-0.055465	0.52212	HAO2
ENSG00000203859	1	119957554	119965658	17	8	24731	-1.4477	0.92616	HSD3B2
ENSG00000203857	1	120049821	120057681	7	4	24731	-1.3992	0.91913	HSD3B1
ENSG00000143067	1	120162045	120190396	71	12	24729	-1.7032	0.95573	ZNF697
ENSG00000092621	1	120202421	120286838	210	31	24730	-0.0041534	0.50166	PHGDH
ENSG00000134240	1	120290619	120311528	45	11	24730	0.25329	0.40002	HMGCS2
ENSG00000134193	1	120336641	120354283	52	8	24730	0.57491	0.28267	REG4
ENSG00000134249	1	120436156	120439118	5	2	24731	0.062856	0.47494	ADAM30
ENSG00000134250	1	120454176	120612240	82	11	24731	1.1973	0.11559	NOTCH2
ENSG00000178104	1	144836157	145076186	4	2	24731	0.58728	0.27851	PDE4DIP
ENSG00000255168	1	145209145	145319796	1	1	24727	-0.50399	0.69287	RP11-458D21.5
ENSG00000163386	1	145289772	145370303	1	1	24727	-0.50399	0.69287	NBPF10
ENSG00000168509	1	145413095	145417545	1	1	24731	-0.23035	0.59109	HFE2
ENSG00000121851	1	145456236	145470388	2	1	24731	-0.2268	0.58971	POLR3GL
ENSG00000152022	1	145477085	145501669	1	1	24731	-0.57741	0.71817	LIX1L
ENSG00000131795	1	145507598	145513536	2	1	24725	-0.9133	0.81946	RBM8A
ENSG00000131779	1	145516252	145523730	2	1	24731	-0.19338	0.57667	PEX11B
ENSG00000143127	1	145524891	145543868	4	2	24731	-0.81786	0.79328	ITGA10
ENSG00000198483	1	145549230	145568526	4	2	24731	0.25713	0.39854	ANKRD35
ENSG00000131788	1	145575233	145586546	2	1	24731	-0.69941	0.75785	PIAS3
ENSG00000186141	1	145592605	145611025	2	1	24731	1.1974	0.11558	POLR3C
ENSG00000121848	1	145611036	145696218	22	7	24730	0.25996	0.39745	RNF115
ENSG00000117281	1	145695798	145715614	7	2	24731	0.18449	0.42682	CD160
ENSG00000131791	1	146626685	146644129	63	12	24731	-0.47164	0.68141	PRKAB2
ENSG00000131781	1	146646930	146714700	378	21	24730	-0.17416	0.56913	FMO5
ENSG00000131778	1	146714291	146767443	252	31	24731	-0.024685	0.50985	CHD1L
ENSG00000116128	1	147013182	147098017	219	43	24731	-0.014424	0.50575	BCL9
ENSG00000162836	1	147101453	147142618	109	16	24731	-0.32704	0.62818	ACP6
ENSG00000143140	1	147228332	147245484	64	15	24730	-0.63306	0.73665	GJA5
ENSG00000121634	1	147374946	147381393	26	8	24730	-0.65517	0.74382	GJA8
ENSG00000188092	1	147400506	147465753	29	1	24731	-0.93928	0.82621	GPR89B
ENSG00000203815	1	149675978	149676609	1	1	24729	0.73202	0.23208	FAM231D
ENSG00000150337	1	149754227	149764074	6	1	24731	0.49196	0.31137	FCGR1A
ENSG00000203814	1	149754245	149783928	24	2	24731	0.054763	0.47816	HIST2H2BF
ENSG00000184678	1	149856010	149858232	2	1	24731	0.87428	0.19098	HIST2H2BE
ENSG00000178096	1	149859440	149872351	10	3	24714	-0.8836	0.81154	BOLA1
ENSG00000159164	1	149874870	149889434	11	5	24731	-0.67156	0.74907	SV2A
ENSG00000143368	1	149895209	149900236	5	1	24731	-0.85368	0.80336	SF3B4
ENSG00000014914	1	149900543	149908791	16	3	24727	-0.23099	0.59134	MTMR11
ENSG00000163113	1	149909705	149982625	71	11	24731	-0.24391	0.59635	OTUD7B
ENSG00000136631	1	150039369	150117505	123	12	24730	0.22514	0.41093	VPS45
ENSG00000023902	1	150121373	150136916	31	7	24731	0.71525	0.23723	PLEKHO1
ENSG00000143401	1	150190717	150208504	32	5	24727	0.47545	0.31723	ANP32E
ENSG00000118298	1	150229554	150237478	14	9	24731	0.81335	0.20801	CA14
ENSG00000117362	1	150237804	150241980	4	2	24731	0.44044	0.32981	APH1A
ENSG00000118292	1	150240600	150253327	30	10	24731	1.3385	0.090374	C1orf54
ENSG00000159208	1	150254953	150259505	10	4	24731	1.5508	0.060478	C1orf51
ENSG00000187145	1	150266289	150281414	71	11	24730	0.88427	0.18828	MRPS21
ENSG00000117360	1	150293925	150325671	116	16	24730	0.91745	0.17945	PRPF3
ENSG00000163125	1	150335567	150449042	485	31	24730	0.67774	0.24897	RPRD2
ENSG00000143374	1	150459887	150480078	95	15	24730	1.1399	0.12716	TARS2
ENSG00000143369	1	150480538	150486265	22	8	24731	1.6941	0.045122	ECM1
ENSG00000143382	1	150521884	150533413	24	10	24731	-0.74922	0.77314	ADAMTSL4
ENSG00000225996	1	150521897	150524367	1	1	24731	0.14097	0.44394	AL356356.1
ENSG00000143384	1	150547032	150552066	14	7	24731	-0.3034	0.61921	MCL1
ENSG00000143420	1	150573327	150602088	67	19	24731	0.60143	0.27378	ENSA
ENSG00000143457	1	150618701	150669630	174	12	24731	-0.70916	0.76089	GOLPH3L
ENSG00000143452	1	150670536	150693364	87	9	24731	-1.5428	0.93856	HORMAD1
ENSG00000163131	1	150702672	150738433	85	12	24731	-0.80239	0.78884	CTSS
ENSG00000143387	1	150768684	150780799	15	6	24731	0.3532	0.36197	CTSK
ENSG00000143437	1	150782181	150849244	127	22	24731	-0.38885	0.65131	ARNT
ENSG00000143379	1	150898739	150937213	80	22	24731	-0.30423	0.61952	SETDB1
ENSG00000143418	1	150933059	150947479	36	10	24731	0.31669	0.37574	CERS2
ENSG00000143412	1	150954493	150968110	44	14	24731	-0.74444	0.7717	ANXA9
ENSG00000143409	1	150969025	150980851	32	12	24731	-0.25432	0.60038	FAM63A
ENSG00000143363	1	150980896	151008189	128	23	24727	1.2785	0.10054	PRUNE
ENSG00000163141	1	151009046	151020076	36	10	24728	1.4105	0.079191	BNIPL
ENSG00000143443	1	151020216	151024462	10	3	24731	-0.11241	0.54475	C1orf56
ENSG00000197622	1	151023447	151042801	54	15	24731	0.49188	0.3114	CDC42SE1
ENSG00000213190	1	151030234	151040970	27	8	24731	0.13215	0.44743	MLLT11
ENSG00000143458	1	151043054	151098018	182	24	24729	0.92014	0.17875	GABPB2
ENSG00000143434	1	151104161	151119104	58	13	24731	1.5064	0.065983	SEMA6C
ENSG00000163154	1	151129105	151132225	4	2	24731	-0.57776	0.71829	TNFAIP8L2
ENSG00000163156	1	151129140	151142773	31	6	24731	0.6415	0.2606	SCNM1
ENSG00000163155	1	151132224	151138424	13	3	24731	1.2441	0.10673	LYSMD1
ENSG00000163157	1	151142462	151148760	11	4	24731	0.25624	0.39888	TMOD4
ENSG00000163159	1	151142463	151167797	42	11	24731	0.54732	0.29208	VPS72
ENSG00000143398	1	151170425	151222012	143	16	24731	0.48654	0.31329	PIP5K1A
ENSG00000159352	1	151227179	151239955	30	7	24731	0.86693	0.19299	PSMD4
ENSG00000232671	1	151252500	151254405	5	3	24731	0.39699	0.34569	RP11-126K1.2
ENSG00000143373	1	151254094	151264656	19	7	24731	0.42266	0.33627	ZNF687
ENSG00000143393	1	151264273	151300191	80	14	24731	0.43403	0.33213	PI4KB
ENSG00000143390	1	151313116	151319833	11	5	24731	0.17624	0.43005	RFX5
ENSG00000143416	1	151336778	151345209	20	11	24731	1.0168	0.15461	SELENBP1
ENSG00000159377	1	151372010	151374420	1	1	24731	1.8447	0.032539	PSMB4
ENSG00000143442	1	151375200	151431941	75	10	24731	1.7845	0.037173	POGZ
ENSG00000143375	1	151482986	151511168	22	11	24730	-0.19094	0.57571	CGN
ENSG00000143367	1	151512781	151556059	66	18	24728	-0.53911	0.70509	TUFT1
ENSG00000143376	1	151584541	151671567	142	29	24731	0.27862	0.39027	SNX27
ENSG00000159409	1	151674880	151689290	15	6	24731	0.74345	0.2286	CELF3
ENSG00000240510	1	151682909	151702070	41	14	24730	1.0118	0.15582	AL589765.1
ENSG00000178796	1	151682909	151702281	41	14	24730	1.0118	0.15582	RIIAD1
ENSG00000143436	1	151732119	151736040	19	6	24731	-0.96012	0.8315	MRPL9
ENSG00000143450	1	151735445	151743808	23	4	24731	0.11299	0.45502	OAZ3
ENSG00000182134	1	151742583	151763892	77	8	24730	0.73539	0.23105	TDRKH
ENSG00000213171	1	151772740	151778630	10	4	24731	1.2262	0.11006	LINGO4
ENSG00000143365	1	151778547	151804348	67	18	24731	1.6908	0.04544	RORC
ENSG00000225556	1	151810295	151813033	6	2	24731	1.7739	0.038042	C2CD4D
ENSG00000196407	1	151819739	151826173	3	2	24731	0.91463	0.18019	THEM5
ENSG00000159445	1	151846060	151882284	93	9	24729	1.0444	0.14814	THEM4
ENSG00000197747	1	151955391	151966866	19	5	24730	0.60826	0.27151	S100A10
ENSG00000163191	1	152004982	152020383	14	5	24731	-0.03932	0.51568	S100A11
ENSG00000182898	1	152056620	152061540	5	3	24731	-1.4027	0.91965	TCHHL1
ENSG00000159450	1	152078793	152086556	12	9	24730	-0.06016	0.52399	TCHH
ENSG00000215853	1	152126071	152131704	9	6	24729	-0.3387	0.63258	RPTN
ENSG00000197915	1	152184558	152196669	24	12	24730	-0.25943	0.60235	HRNR
ENSG00000143631	1	152274651	152297679	71	18	24729	0.126	0.44986	FLG
ENSG00000143520	1	152321211	152332482	20	7	24731	0.57042	0.2842	FLG2
ENSG00000143536	1	152381719	152386739	12	4	24731	0.198	0.42152	CRNN
ENSG00000186207	1	152483320	152484653	6	3	24731	1.187	0.11761	LCE5A
ENSG00000169509	1	152486978	152488486	5	2	24731	0.66674	0.25247	CRCT1
ENSG00000185966	1	152538130	152539248	2	1	24731	-0.27265	0.60744	LCE3E
ENSG00000163202	1	152551857	152552980	4	2	24731	-0.4298	0.66633	LCE3D
ENSG00000185962	1	152595310	152595579	1	1	24731	-0.70205	0.75868	LCE3A
ENSG00000187223	1	152635872	152637135	2	1	24731	-0.072365	0.52884	LCE2D
ENSG00000159455	1	152647771	152659877	37	7	24731	-0.55008	0.70887	LCE2B
ENSG00000187173	1	152670840	152671918	2	1	24731	-1.7949	0.96366	LCE2A
ENSG00000187170	1	152680636	152681967	2	1	24731	1.2334	0.1087	LCE4A
ENSG00000198854	1	152691998	152692905	7	2	24731	-0.41418	0.66063	C1orf68
ENSG00000203786	1	152730506	152734529	13	6	24731	0.028323	0.4887	KPRP
ENSG00000240386	1	152748848	152749445	2	1	24731	-1.6377	0.94926	LCE1F
ENSG00000186226	1	152758690	152760902	8	3	24731	0.79752	0.21257	LCE1E
ENSG00000197084	1	152777311	152779107	7	4	24731	0.13909	0.44469	LCE1C
ENSG00000196734	1	152784447	152785585	1	1	24731	0.41193	0.3402	LCE1B
ENSG00000186844	1	152799949	152800573	2	1	24731	0.37975	0.35206	LCE1A
ENSG00000235942	1	152815344	152816459	2	1	24731	-0.31685	0.62432	LCE6A
ENSG00000163206	1	152850793	152857523	6	3	24731	-0.17847	0.57082	SMCP
ENSG00000163207	1	152881021	152884362	5	3	24730	-0.81026	0.7911	IVL
ENSG00000184148	1	152943142	152945050	2	1	24731	0.42201	0.33651	SPRR4
ENSG00000169474	1	152956557	152958289	10	3	24729	0.1535	0.439	SPRR1A
ENSG00000163209	1	152974223	152976332	20	2	24731	-0.36202	0.64133	SPRR3
ENSG00000169469	1	153003678	153005376	6	2	24731	0.10284	0.45904	SPRR1B
ENSG00000163216	1	153012201	153014407	8	3	24729	-0.87163	0.80829	SPRR2D
ENSG00000241794	1	153028589	153030013	1	1	24731	0.57139	0.28387	SPRR2A
ENSG00000196805	1	153042700	153113927	169	26	24731	0.51811	0.30219	SPRR2B
ENSG00000203785	1	153065611	153078660	26	9	24730	1.1249	0.13031	SPRR2E
ENSG00000244094	1	153084590	153085991	3	1	24731	-0.42177	0.6634	SPRR2F
ENSG00000159516	1	153122058	153123345	4	1	24731	-0.25562	0.60088	SPRR2G
ENSG00000203784	1	153175919	153177596	2	1	24731	-0.56954	0.71551	LELP1
ENSG00000203783	1	153190060	153191793	5	2	24731	-0.81549	0.7926	PRR9
ENSG00000203782	1	153232176	153234598	6	3	24726	0.42057	0.33704	LOR
ENSG00000159527	1	153270338	153283194	33	7	24731	1.022	0.1534	PGLYRP3
ENSG00000163218	1	153302596	153321316	84	6	24730	0.98153	0.16317	PGLYRP4
ENSG00000163220	1	153330330	153333503	1	1	24731	0.4916	0.3115	S100A9
ENSG00000163221	1	153346184	153348125	2	1	24731	-0.22775	0.59008	S100A12
ENSG00000143546	1	153362508	153363664	3	2	24731	-0.44816	0.67298	S100A8
ENSG00000184330	1	153389000	153395701	8	4	24726	-0.80733	0.79026	S100A7A
ENSG00000197364	1	153409534	153412425	13	6	24731	1.1358	0.12801	S100A7L2
ENSG00000143556	1	153430220	153433177	5	2	24731	0.92305	0.17799	S100A7
ENSG00000197956	1	153507075	153508720	1	1	24731	0.84614	0.19874	S100A6
ENSG00000196420	1	153509623	153514241	5	2	24731	-0.27669	0.60899	S100A5
ENSG00000196154	1	153516089	153522612	14	7	24731	0.26223	0.39657	S100A4
ENSG00000188015	1	153519805	153521848	6	4	24731	0.27337	0.39229	S100A3
ENSG00000196754	1	153533584	153540366	3	2	24731	-1.7562	0.96047	S100A2
ENSG00000188643	1	153579362	153585621	6	3	24731	0.57838	0.2815	S100A16
ENSG00000189334	1	153586731	153589462	7	1	24731	-0.37762	0.64714	S100A14
ENSG00000189171	1	153591263	153606568	35	7	24730	0.2507	0.40102	S100A13
ENSG00000160678	1	153600402	153604513	10	3	24731	0.46725	0.32016	S100A1
ENSG00000160679	1	153606525	153618782	30	7	24731	-0.67371	0.74975	CHTOP
ENSG00000143553	1	153631130	153634306	5	2	24723	-0.090474	0.53604	SNAPIN
ENSG00000143621	1	153634512	153643524	15	4	24731	-0.36204	0.64134	ILF2
ENSG00000169418	1	153651113	153666468	24	11	24731	-0.39279	0.65276	NPR1
ENSG00000143624	1	153700543	153746555	71	30	24730	-0.1943	0.57703	INTS3
ENSG00000143554	1	153746830	153752633	5	3	24731	0.95327	0.17023	SLC27A3
ENSG00000143614	1	153777201	153895451	254	25	24731	0.8806	0.18927	GATAD2B
ENSG00000198837	1	153901977	153919172	21	4	24731	0.10773	0.45711	DENND4B
ENSG00000160741	1	153920145	153931101	15	4	24730	-0.53664	0.70424	CRTC2
ENSG00000143570	1	153931575	153940188	21	9	24730	0.51567	0.30304	SLC39A1
ENSG00000143578	1	153940010	153946839	15	5	24730	0.047005	0.48125	CREB3L4
ENSG00000143543	1	153946745	153950164	1	1	24731	-0.8613	0.80546	JTB
ENSG00000143545	1	153954127	153958834	6	4	24731	-1.0159	0.84516	RAB13
ENSG00000177954	1	153963235	153964626	6	4	24731	0.090642	0.46389	RPS27
ENSG00000143552	1	153965161	154127592	218	45	24729	0.42207	0.33649	NUP210L
ENSG00000143549	1	154127784	154167124	71	19	24731	1.228	0.10973	TPM3
ENSG00000163263	1	154171848	154178809	9	6	24731	1.1328	0.12864	C1orf189
ENSG00000143612	1	154179182	154193104	26	8	24730	0.64415	0.25974	C1orf43
ENSG00000143569	1	154192655	154243986	119	17	24728	0.77435	0.21936	UBAP2L
ENSG00000143575	1	154244987	154248351	4	2	24731	0.37216	0.35489	HAX1
ENSG00000143595	1	154293566	154297801	13	5	24731	-1.4813	0.93073	AQP10
ENSG00000143515	1	154298029	154323783	65	10	24730	-0.38723	0.65071	ATP8B2
ENSG00000160712	1	154377669	154441926	154	20	24731	-0.75863	0.77596	IL6R
ENSG00000169291	1	154442248	154474589	53	11	24731	-0.6523	0.7429	SHE
ENSG00000163239	1	154474695	154520623	175	13	24731	-0.083979	0.53346	TDRD10
ENSG00000160714	1	154521053	154531504	13	3	24723	0.24208	0.40436	UBE2Q1
ENSG00000160716	1	154540257	154552502	19	8	24731	0.20674	0.41811	CHRNB2
ENSG00000160710	1	154554538	154600475	86	11	24730	-0.44446	0.67164	ADAR
ENSG00000143603	1	154669931	154842756	473	102	24730	0.11186	0.45547	KCNN3
ENSG00000163344	1	154897210	154909467	23	14	24731	-1.4329	0.92405	PMVK
ENSG00000163346	1	154916552	154928599	18	12	24731	-0.13545	0.55387	PBXIP1
ENSG00000163348	1	154929502	154936329	8	6	24731	-1.2779	0.89935	PYGO2
ENSG00000160691	1	154934774	154946871	16	11	24730	-0.42676	0.66522	SHC1
ENSG00000173207	1	154947129	154951725	1	1	24701	0.54709	0.29216	CKS1B
ENSG00000160688	1	154955814	154965587	6	4	24730	-0.88162	0.81101	FLAD1
ENSG00000160685	1	154975127	154990998	21	9	24731	1.0331	0.15077	ZBTB7B
ENSG00000163354	1	154990996	155006257	34	14	24731	1.4403	0.074896	DCST2
ENSG00000163357	1	155006300	155023406	37	13	24726	1.2689	0.10224	DCST1
ENSG00000143537	1	155023042	155035252	25	11	24731	-0.82589	0.79557	ADAM15
ENSG00000243364	1	155036207	155042029	7	4	24730	-0.37724	0.647	EFNA4
ENSG00000251246	1	155036224	155059283	37	12	24723	-0.51211	0.69571	EFNA3
ENSG00000143590	1	155036224	155060014	38	12	24724	-0.36908	0.64397	EFNA3
ENSG00000169242	1	155099936	155107333	21	8	24731	-1.0163	0.84525	EFNA1
ENSG00000169241	1	155107820	155111329	8	5	24731	1.2737	0.10139	SLC50A1
ENSG00000179085	1	155112367	155113071	1	1	24731	0.28444	0.38804	DPM3
ENSG00000163463	1	155141884	155145951	11	3	24730	-0.42252	0.66368	KRTCAP2
ENSG00000273088	1	155141885	155159748	37	12	24729	-0.48668	0.68676	RP11-201K10.3
ENSG00000163462	1	155145873	155157447	19	8	24728	-0.2527	0.59975	TRIM46
ENSG00000185499	1	155158300	155162707	7	5	24729	0.042448	0.48307	MUC1
ENSG00000169231	1	155165379	155178842	28	11	24731	-0.90292	0.81672	THBS3
ENSG00000173171	1	155178490	155183615	10	5	24730	-1.2259	0.88988	MTX1
ENSG00000177628	1	155204243	155214490	24	5	24731	0.79235	0.21408	GBA
ENSG00000160767	1	155216996	155225274	24	4	24731	0.7774	0.21846	FAM189B
ENSG00000116521	1	155225770	155232221	17	3	24725	1.3723	0.084991	SCAMP3
ENSG00000176444	1	155232659	155248282	37	11	24730	1.1074	0.13405	CLK2
ENSG00000143630	1	155247374	155259639	31	5	24731	1.2124	0.11269	HCN3
ENSG00000143627	1	155259630	155271225	26	8	24728	0.46924	0.31945	PKLR
ENSG00000160752	1	155278539	155290457	18	4	24731	0.28868	0.38641	FDPS
ENSG00000160753	1	155290687	155300905	17	7	24731	0.85751	0.19558	RUSC1
ENSG00000116539	1	155305059	155532598	336	59	24730	0.24551	0.40303	ASH1L
ENSG00000125459	1	155579979	155718153	203	40	24725	-0.45871	0.67678	MSTO1
ENSG00000163374	1	155629237	155658791	45	13	24731	-0.49844	0.69091	YY1AP1
ENSG00000132676	1	155657751	155708801	87	25	24720	-0.56039	0.71239	DAP3
ENSG00000116580	1	155719508	155829191	208	34	24730	0.65837	0.25515	GON4L
ENSG00000132718	1	155829300	155854990	39	12	24731	-0.79372	0.78632	SYT11
ENSG00000143622	1	155867599	155881195	19	7	24726	-1.1708	0.87915	RIT1
ENSG00000132680	1	155882834	155904191	18	9	24730	0.26201	0.39666	KIAA0907
ENSG00000173080	1	155911480	155912625	2	1	24731	0.10682	0.45747	RXFP4
ENSG00000116584	1	155916630	155976861	88	31	24730	-0.09386	0.53739	ARHGEF2
ENSG00000163479	1	155978839	155990750	23	8	24730	0.4695	0.31936	SSR2
ENSG00000160803	1	156005092	156023585	39	18	24731	-0.13493	0.55367	UBQLN4
ENSG00000116586	1	156024543	156028301	8	4	24731	1.5602	0.059361	LAMTOR2
ENSG00000132698	1	156030951	156040295	10	7	24731	2.0028	0.0226	RAB25
ENSG00000254726	1	156041804	156051789	20	9	24730	-0.63334	0.73674	MEX3A
ENSG00000160789	1	156052364	156109880	84	29	24728	-0.2212	0.58753	LMNA
ENSG00000196189	1	156117157	156147543	50	10	24731	1.0832	0.13935	SEMA4A
ENSG00000160785	1	156163880	156182587	31	5	24730	2.5027	0.0061629	SLC25A44
ENSG00000260238	1	156182773	156213123	99	10	24728	2.5708	0.0050731	PMF1-BGLAP
ENSG00000160783	1	156182784	156212874	99	10	24728	2.5708	0.0050731	PMF1
ENSG00000242252	1	156211753	156213112	1	1	24731	0.47093	0.31885	BGLAP
ENSG00000160781	1	156213206	156217881	9	4	24731	0.30588	0.37985	PAQR6
ENSG00000198952	1	156219015	156252620	100	12	24731	0.57184	0.28372	SMG5
ENSG00000163472	1	156252726	156262976	23	6	24731	0.3047	0.3803	TMEM79
ENSG00000198715	1	156259880	156265463	14	5	24731	0.14188	0.44359	C1orf85
ENSG00000189030	1	156268415	156269428	2	1	24731	0.62393	0.26634	VHLL
ENSG00000163468	1	156278759	156337664	137	11	24729	0.73541	0.23104	CCT3
ENSG00000163467	1	156307105	156316786	19	6	24730	1.1886	0.11729	TSACC
ENSG00000132677	1	156339003	156355011	56	10	24730	0.70982	0.23891	RHBG
ENSG00000125462	1	156374042	156400493	28	13	24730	-0.51833	0.69788	C1orf61
ENSG00000116604	1	156433519	156470620	82	27	24729	-0.12411	0.54938	MEF2D
ENSG00000183856	1	156495197	156542396	71	17	24730	0.0055954	0.49777	IQGAP3
ENSG00000187862	1	156549519	156556562	14	5	24731	0.59419	0.27619	TTC24
ENSG00000163382	1	156561554	156564091	12	1	24731	1.126	0.13008	APOA1BP
ENSG00000160818	1	156564279	156571288	38	3	24731	1.2666	0.10264	GPATCH4
ENSG00000132692	1	156611182	156629324	19	9	24731	1.3822	0.083461	BCAN
ENSG00000132688	1	156638555	156647189	20	6	24731	-0.12717	0.5506	NES
ENSG00000143320	1	156669398	156675608	5	3	24731	-1.2119	0.88722	CRABP2
ENSG00000143319	1	156691683	156698591	18	9	24731	0.36497	0.35757	ISG20L2
ENSG00000143303	1	156698234	156706752	21	9	24731	1.5801	0.057038	RRNAD1
ENSG00000143314	1	156707095	156711382	10	5	24731	0.086554	0.46551	MRPL24
ENSG00000143321	1	156711899	156736717	68	15	24727	1.3768	0.084283	HDGF
ENSG00000143294	1	156720402	156770607	157	22	24729	1.5817	0.056864	PRCC
ENSG00000027869	1	156776035	156786654	19	7	24731	1.7352	0.041349	SH2D2A
ENSG00000198400	1	156785432	156851642	131	24	24729	0.80528	0.21033	NTRK1
ENSG00000027644	1	156809855	156828810	19	8	24729	-0.030588	0.5122	INSRR
ENSG00000187800	1	156863490	156886226	69	12	24731	0.86865	0.19252	PEAR1
ENSG00000160838	1	156890442	156902886	27	8	24730	0.29916	0.38241	LRRC71
ENSG00000132694	1	156904632	157015162	331	37	24731	1.0656	0.1433	ARHGEF11
ENSG00000253831	1	157061836	157069600	34	14	24731	-0.20042	0.57943	ETV3L
ENSG00000117036	1	157090983	157108266	17	10	24721	-0.71724	0.76339	ETV3
ENSG00000143297	1	157483167	157522310	88	19	24730	0.41392	0.33947	FCRL5
ENSG00000163518	1	157543539	157567870	81	14	24731	-0.45834	0.67665	FCRL4
ENSG00000160856	1	157644111	157670647	60	16	24731	-0.3628	0.64162	FCRL3
ENSG00000132704	1	157715523	157746922	89	21	24731	-0.23892	0.59442	FCRL2
ENSG00000163534	1	157764193	157789895	84	10	24731	-0.47257	0.68174	FCRL1
ENSG00000073754	1	157800704	157868046	222	34	24730	-0.96363	0.83239	CD5L
ENSG00000183853	1	157963063	158070052	314	81	24731	-0.70299	0.75897	KIRREL
ENSG00000158473	1	158149737	158154686	13	5	24731	0.89955	0.18418	CD1D
ENSG00000158477	1	158223927	158228059	9	6	24731	-1.1461	0.87413	CD1A
ENSG00000158481	1	158259576	158263420	5	3	24731	0.054389	0.47831	CD1C
ENSG00000158485	1	158297741	158301321	10	7	24731	-1.1802	0.88104	CD1B
ENSG00000158488	1	158323254	158327343	13	4	24723	1.3851	0.083005	CD1E
ENSG00000186306	1	158368312	158369256	9	4	24731	-0.33395	0.63079	OR10T2
ENSG00000180708	1	158389718	158390656	3	1	24731	0.32413	0.37292	OR10K2
ENSG00000173285	1	158435272	158436344	3	1	24729	-0.29627	0.61649	OR10K1
ENSG00000198965	1	158449668	158450675	4	2	24731	0.22695	0.41023	OR10R2
ENSG00000197532	1	158516918	158517895	4	2	24730	0.52415	0.30009	OR6Y1
ENSG00000186440	1	158532441	158533394	8	5	24731	0.26508	0.39547	OR6P1
ENSG00000186400	1	158548709	158549689	8	3	24731	-0.32726	0.62827	OR10X1
ENSG00000198967	1	158576229	158577170	3	2	24729	0.059593	0.47624	OR10Z1
ENSG00000163554	1	158580496	158656488	231	29	24730	1.2981	0.097133	SPTA1
ENSG00000196171	1	158669369	158670486	1	1	24730	0.72772	0.23339	OR6K2
ENSG00000203757	1	158686958	158687953	6	3	24731	-0.089745	0.53575	OR6K3
ENSG00000180433	1	158724510	158725681	6	4	24731	0.93246	0.17555	OR6K6
ENSG00000197403	1	158735466	158736492	4	2	24731	-1.6577	0.95132	OR6N1
ENSG00000188340	1	158746472	158747425	2	1	24730	-0.42274	0.66376	OR6N2
ENSG00000163563	1	158801107	158819296	41	10	24729	0.66255	0.25381	MNDA
ENSG00000163564	1	158900586	158946844	92	10	24731	1.6659	0.04787	PYHIN1
ENSG00000163565	1	158969758	159024945	120	16	24730	1.2584	0.10412	IFI16
ENSG00000163568	1	159032274	159116886	85	18	24730	1.1593	0.12318	AIM2
ENSG00000162706	1	159141399	159173103	72	20	24730	-0.63497	0.73727	CADM3
ENSG00000213088	1	159173097	159176290	14	5	24731	0.93372	0.17522	DARC
ENSG00000179639	1	159259504	159278014	61	15	24731	0.0024441	0.49902	FCER1A
ENSG00000196266	1	159283460	159284449	1	1	24731	-0.92546	0.82264	OR10J3
ENSG00000196184	1	159409512	159410600	5	3	24731	-0.033875	0.51351	OR10J1
ENSG00000184155	1	159504793	159505842	4	2	24731	-1.1135	0.86725	OR10J5
ENSG00000132703	1	159557615	159558655	3	2	24731	-0.2053	0.58133	APCS
ENSG00000132693	1	159682079	159684379	6	3	24730	-0.028314	0.51129	CRP
ENSG00000158716	1	159750722	159752333	7	3	24731	-0.37627	0.64664	DUSP23
ENSG00000181036	1	159770301	159786041	43	7	24730	-0.77559	0.781	FCRL6
ENSG00000158714	1	159796540	159807039	20	4	24729	1.9145	0.027777	SLAMF8
ENSG00000188004	1	159804264	159825137	46	12	24727	1.2114	0.11286	C1orf204
ENSG00000243284	1	159824106	159832447	26	9	24731	-1.3995	0.91917	VSIG8
ENSG00000256029	1	159827690	159842843	38	9	24728	-0.46113	0.67765	RP11-190A12.7
ENSG00000213085	1	159842154	159869953	59	13	24731	0.55502	0.28944	CCDC19
ENSG00000158710	1	159887897	159895522	20	6	24731	0.31476	0.37647	TAGLN2
ENSG00000085552	1	159896829	159915386	58	13	24731	-0.02106	0.5084	IGSF9
ENSG00000162723	1	159921282	159924044	11	3	24730	0.97219	0.16548	SLAMF9
ENSG00000143315	1	159997462	160001783	9	6	24731	0.34034	0.3668	PIGM
ENSG00000177807	1	160007257	160040038	69	19	24731	0.10122	0.45969	KCNJ10
ENSG00000162728	1	160051360	160060353	25	8	24731	0.56533	0.28593	KCNJ9
ENSG00000162729	1	160061130	160068733	15	4	24731	0.6033	0.27315	IGSF8
ENSG00000018625	1	160085549	160113381	108	24	24731	0.36406	0.35791	ATP1A2
ENSG00000132681	1	160121360	160156767	122	31	24731	-0.17443	0.56924	ATP1A4
ENSG00000143318	1	160160285	160171676	28	10	24730	0.61649	0.26878	CASQ1
ENSG00000162734	1	160175127	160185166	15	9	24731	-0.15366	0.56106	PEA15
ENSG00000132716	1	160185505	160254920	111	16	24731	-0.40476	0.65717	DCAF8
ENSG00000258465	1	160187254	160254920	107	15	24731	-0.34172	0.63372	DCAF8
ENSG00000162735	1	160246602	160256138	15	7	24731	0.061336	0.47555	PEX19
ENSG00000122218	1	160259063	160313190	149	18	24731	1.9129	0.027878	COPA
ENSG00000162736	1	160313062	160328742	38	12	24728	-0.036814	0.51468	NCSTN
ENSG00000171786	1	160336857	160342638	13	6	24726	0.36024	0.35933	NHLH1
ENSG00000162738	1	160370376	160398468	54	10	24728	-0.33315	0.63049	VANGL2
ENSG00000162739	1	160454820	160493052	82	16	24731	-0.59168	0.72297	SLAMF6
ENSG00000066294	1	160510885	160549306	89	12	24728	-0.72413	0.76551	CD84
ENSG00000117090	1	160577890	160617085	97	19	24731	-0.21611	0.58555	SLAMF1
ENSG00000117091	1	160648536	160681641	118	15	24731	0.79867	0.21224	CD48
ENSG00000026751	1	160709037	160724611	30	8	24731	-1.1121	0.86695	SLAMF7
ENSG00000122224	1	160765864	160798051	107	15	24730	0.081707	0.46744	LY9
ENSG00000122223	1	160799950	160832692	119	14	24730	-0.80744	0.79029	CD244
ENSG00000179914	1	160846329	160854960	36	3	24731	1.2462	0.10634	ITLN1
ENSG00000158764	1	160914815	160924589	27	7	24731	-0.70068	0.75825	ITLN2
ENSG00000158769	1	160965001	160991138	79	8	24729	-0.32551	0.6276	F11R
ENSG00000270149	1	160967747	161008752	119	16	24729	-1.0298	0.84844	RP11-544M22.13
ENSG00000215845	1	161007421	161008780	2	1	24731	-0.45552	0.67563	TSTD1
ENSG00000158773	1	161009041	161015767	17	6	24731	-1.257	0.89562	USF1
ENSG00000186517	1	161016736	161039760	51	15	24731	-1.1399	0.87283	ARHGAP30
ENSG00000143217	1	161040785	161059389	43	16	24730	0.75857	0.22405	PVRL4
ENSG00000162755	1	161068151	161070136	7	4	24731	1.2471	0.10619	KLHDC9
ENSG00000143256	1	161070346	161087901	55	13	24731	0.92955	0.1763	PFDN2
ENSG00000158793	1	161087876	161095235	15	7	24731	0.58809	0.27823	NIT1
ENSG00000158796	1	161090764	161102478	19	7	24731	1.2844	0.099505	DEDD
ENSG00000143222	1	161122566	161128646	15	5	24731	1.6996	0.044605	UFC1
ENSG00000143258	1	161129240	161135513	10	6	24712	0.24716	0.40239	USP21
ENSG00000143224	1	161136200	161147803	35	14	24731	1.1484	0.1254	PPOX
ENSG00000158850	1	161141100	161147287	16	8	24731	1.1703	0.12094	B4GALT3
ENSG00000158859	1	161154098	161168846	43	18	24730	1.0232	0.15311	ADAMTS4
ENSG00000158864	1	161166894	161184185	54	20	24731	1.3167	0.093968	NDUFS2
ENSG00000158869	1	161185024	161190489	20	8	24731	2.063	0.019556	FCER1G
ENSG00000268387	1	161190160	161192296	10	3	24731	1.123	0.13071	AL590714.1
ENSG00000158874	1	161192082	161193421	3	2	24731	1.2102	0.1131	APOA2
ENSG00000158882	1	161195793	161200408	6	4	24731	1.3023	0.096415	TOMM40L
ENSG00000143257	1	161199456	161208092	39	11	24731	0.48257	0.3147	NR1I3
ENSG00000248485	1	161228517	161255240	120	17	24731	0.34755	0.36409	PCP4L1
ENSG00000158887	1	161274525	161279762	9	4	24731	1.0878	0.13833	MPZ
ENSG00000143252	1	161284047	161332984	136	24	24729	0.71646	0.23685	SDHC
ENSG00000188931	1	161334521	161337664	5	3	24731	1.393	0.081806	C1orf192
ENSG00000143226	1	161475220	161493803	66	13	24730	0.5947	0.27602	FCGR2A
ENSG00000173110	1	161494036	161496681	13	5	24728	0.44951	0.32653	HSPA6
ENSG00000203747	1	161511549	161600917	40	13	24709	0.91604	0.17982	FCGR3A
ENSG00000072694	1	161551101	161648444	40	13	24701	1.4098	0.079293	FCGR2B
ENSG00000162747	1	161592986	161601753	3	2	24672	0.78312	0.21678	FCGR3B
ENSG00000132185	1	161676762	161684142	39	10	24729	0.27547	0.39148	FCRLA
ENSG00000162746	1	161691353	161697933	24	8	24731	-1.5485	0.93925	FCRLB
ENSG00000081721	1	161719548	161727028	25	4	24731	0.13208	0.44746	DUSP12
ENSG00000118217	1	161736084	161933860	583	25	24730	0.67036	0.25131	ATF6
ENSG00000162745	1	161952982	161993644	122	23	24731	0.31944	0.3747	OLFML2B
ENSG00000198929	1	162039564	162353321	919	95	24730	0.28944	0.38612	NOS1AP
ENSG00000254706	1	162335197	162351905	50	20	24727	-1.7738	0.96195	RP11-565P22.6
ENSG00000239887	1	162336698	162356600	64	21	24731	-1.7383	0.95892	C1orf226
ENSG00000171722	1	162342993	162346660	17	8	24731	-0.47216	0.68159	C1orf111
ENSG00000198574	1	162365056	162381928	54	9	24731	-0.05436	0.52168	SH2D1B
ENSG00000152332	1	162467041	162499419	94	8	24730	-0.96579	0.83292	UHMK1
ENSG00000117143	1	162531323	162569627	78	18	24731	0.35842	0.36001	UAP1
ENSG00000162733	1	162601163	162757190	370	53	24731	1.0136	0.15538	DDR2
ENSG00000132196	1	162760492	162782607	49	18	24729	0.90987	0.18145	HSD17B7
ENSG00000185860	1	162794248	162838605	211	36	24730	1.4041	0.080138	C1orf110
ENSG00000117152	1	163038565	163046592	18	7	24730	-0.084832	0.5338	RGS4
ENSG00000143248	1	163080911	163291577	732	59	24730	-1.0835	0.86071	RGS5
ENSG00000143228	1	163236366	163325554	379	37	24730	0.03569	0.48576	NUF2
ENSG00000185630	1	164524821	164868533	872	137	24730	-0.092892	0.53701	PBX1
ENSG00000162761	1	165171104	165325952	552	70	24730	-0.38652	0.65044	LMX1A
ENSG00000143171	1	165370159	165414433	176	29	24730	1.1594	0.12315	RXRG
ENSG00000162763	1	165513244	165533198	80	18	24728	1.078	0.14051	LRRC52
ENSG00000143198	1	165600098	165631033	112	23	24728	0.27394	0.39207	MGST3
ENSG00000143149	1	165631453	165668100	163	17	24730	1.3327	0.091313	ALDH9A1
ENSG00000143183	1	165696032	165796992	250	50	24730	0.9149	0.18012	TMCO1
ENSG00000143179	1	165796768	165880855	184	30	24731	-0.14137	0.55621	UCK2
ENSG00000188859	1	166026674	166136206	373	43	24731	-0.50455	0.69306	FAM78B
ENSG00000267884	1	166026679	166028709	8	3	24730	0.26126	0.39694	AL626787.1
ENSG00000143157	1	166808681	166825581	47	13	24730	0.11973	0.45235	POGK
ENSG00000152382	1	166825747	166845564	109	15	24731	0.18114	0.42813	TADA1
ENSG00000143195	1	166882443	166944719	135	28	24731	-0.015891	0.50634	ILDR2
ENSG00000143194	1	166958346	166991451	104	22	24731	0.6432	0.26005	MAEL
ENSG00000143167	1	167022073	167059868	132	29	24730	-0.089901	0.53582	GPA33
ENSG00000198842	1	167063282	167098402	142	21	24731	0.65479	0.2563	DUSP27
ENSG00000143190	1	167190066	167396582	370	48	24730	0.13839	0.44497	POU2F1
ENSG00000198821	1	167399877	167487847	256	55	24729	-0.0095266	0.5038	CD247
ENSG00000143162	1	167498914	167523004	111	16	24730	0.55584	0.28916	CREG1
ENSG00000198771	1	167599330	167675486	253	56	24730	-0.10263	0.54087	RCSD1
ENSG00000197965	1	167690429	167761156	207	36	24730	-0.89347	0.8142	MPZL1
ENSG00000143199	1	167778625	167883453	398	72	24730	0.59856	0.27473	ADCY10
ENSG00000143158	1	167885967	167906278	38	10	24730	-0.85046	0.80246	MPC2
ENSG00000143164	1	167905021	168045081	307	36	24731	-1.069	0.85746	DCAF6
ENSG00000143147	1	168053997	168106821	128	19	24729	-0.91704	0.82044	GPR161
ENSG00000143155	1	168148171	168169950	51	12	24731	0.0011083	0.49956	TIPRL
ENSG00000213064	1	168195176	168222263	49	12	24727	-0.90978	0.81853	SFT2D2
ENSG00000143178	1	168250278	168283664	67	20	24730	1.1904	0.11694	TBX19
ENSG00000143185	1	168510003	168513235	18	6	24729	-0.24731	0.59767	XCL2
ENSG00000143184	1	168545711	168551315	16	4	24731	-1.122	0.86906	XCL1
ENSG00000143196	1	168664697	168698502	152	29	24731	-1.2201	0.8888	DPT
ENSG00000143153	1	169074935	169101960	65	19	24730	-0.70492	0.75957	ATP1B1
ENSG00000143156	1	169101769	169337205	711	33	24730	0.48812	0.31273	NME7
ENSG00000117475	1	169337208	169365778	77	18	24731	0.44466	0.32828	BLZF1
ENSG00000117477	1	169364108	169429907	164	27	24731	0.62658	0.26547	CCDC181
ENSG00000117479	1	169433147	169455241	31	9	24731	1.1369	0.12779	SLC19A2
ENSG00000198734	1	169483404	169555826	281	24	24730	0.13023	0.44819	F5
ENSG00000174175	1	169558087	169599431	127	28	24731	0.21501	0.41488	SELP
ENSG00000000460	1	169631245	169823221	982	45	24730	2.3277	0.0099632	C1orf112
ENSG00000188404	1	169659808	169680839	99	16	24731	2.2833	0.011207	SELL
ENSG00000007908	1	169691781	169733846	284	17	24730	2.3946	0.0083201	SELE
ENSG00000171806	1	169761670	169764107	8	4	24731	0.89192	0.18622	METTL18
ENSG00000000457	1	169818772	169863408	216	24	24731	1.7065	0.043954	SCYL3
ENSG00000075945	1	169890467	170054349	618	19	24730	1.4561	0.072684	KIFAP3
ENSG00000203740	1	170115142	170136931	78	16	24729	1.1968	0.1157	METTL11B
ENSG00000120370	1	170501270	170522587	41	13	24731	2.491	0.0063694	GORAB
ENSG00000116132	1	170631869	170708560	137	23	24730	1.3011	0.096606	PRRX1
ENSG00000117501	1	170904612	171033906	460	36	24731	0.39734	0.34556	MROH9
ENSG00000007933	1	171060018	171086959	95	12	24729	-0.25257	0.5997	FMO3
ENSG00000117507	1	171106879	171130707	73	13	24730	0.52713	0.29905	FMO6P
ENSG00000094963	1	171154347	171181822	159	17	24730	-0.47632	0.68308	FMO2
ENSG00000010932	1	171217638	171255117	100	22	24730	0.736	0.23086	FMO1
ENSG00000076258	1	171283347	171311223	49	13	24731	0.75217	0.22597	FMO4
ENSG00000117523	1	171454651	171562650	322	27	24730	-0.15808	0.5628	PRRC2C
ENSG00000034971	1	171604557	171621823	90	17	24731	0.74067	0.22945	MYOC
ENSG00000117533	1	171669300	171711387	125	11	24731	0.77654	0.21872	VAMP4
ENSG00000010165	1	171750788	171783163	99	9	24730	-0.050471	0.52013	METTL13
ENSG00000197959	1	171810621	172387606	1506	99	24730	0.14907	0.44075	DNM3
ENSG00000135845	1	172339329	172413230	143	20	24730	-0.97645	0.83558	PIGC
ENSG00000180999	1	172389828	172437971	150	20	24731	-0.57548	0.71752	C1orf105
ENSG00000094975	1	172501489	172580971	131	24	24731	0.69919	0.24222	SUCO
ENSG00000117560	1	172628154	172636014	13	7	24731	-0.61102	0.72941	FASLG
ENSG00000120337	1	173009100	173020103	23	12	24731	0.66451	0.25318	TNFSF18
ENSG00000117586	1	173152873	173176452	78	13	24731	1.0776	0.14061	TNFSF4
ENSG00000117592	1	173446405	173457946	27	11	24731	-0.19076	0.57564	PRDX6
ENSG00000162753	1	173469603	173572233	283	22	24731	0.61867	0.26807	SLC9C2
ENSG00000183831	1	173578700	173639001	70	23	24731	1.1157	0.13226	ANKRD45
ENSG00000076321	1	173684080	173755840	103	17	24729	2.0916	0.018238	KLHL20
ENSG00000120334	1	173768688	173793858	31	6	24731	2.1494	0.015802	CENPL
ENSG00000117593	1	173793641	173827684	42	11	24731	1.6009	0.054698	DARS2
ENSG00000185278	1	173837220	173872687	95	14	24731	1.6474	0.049734	ZBTB37
ENSG00000117601	1	173872947	173886516	23	6	24731	1.0866	0.13862	SERPINC1
ENSG00000135870	1	173900352	173991435	135	23	24730	1.2284	0.10965	RC3H1
ENSG00000152061	1	174128548	174964445	1831	42	24730	0.31828	0.37514	RABGAP1L
ENSG00000203737	1	174417212	174418683	2	1	24731	0.75885	0.22397	GPR52
ENSG00000116161	1	174968300	174980851	31	11	24730	-0.27624	0.60882	CACYBP
ENSG00000120333	1	174979925	174992561	29	10	24731	0.1149	0.45426	MRPS14
ENSG00000120332	1	175036994	175117202	327	37	24731	0.041422	0.48348	TNN
ENSG00000235750	1	175126123	175162135	133	16	24731	1.0147	0.15513	KIAA0040
ENSG00000116147	1	175284330	175712906	1277	148	24730	0.73974	0.22973	TNR
ENSG00000143207	1	175913967	176176629	520	44	24730	-0.86445	0.80633	RFWD2
ENSG00000116183	1	176432307	176814735	899	64	24730	0.51252	0.30414	PAPPA2
ENSG00000152092	1	176826438	177134109	712	80	24730	-0.081808	0.5326	ASTN1
ENSG00000198797	1	177140633	177251558	197	33	24731	-1.0476	0.85259	BRINP2
ENSG00000120341	1	177893091	177953438	243	45	24731	0.032228	0.48715	SEC16B
ENSG00000075391	1	178062864	178448644	711	48	24731	0.78541	0.21611	RASAL2
ENSG00000240021	1	178482212	178517734	118	15	24729	1.7783	0.037675	TEX35
ENSG00000213057	1	178511887	178518024	32	5	24730	1.1289	0.12946	C1orf220
ENSG00000184909	1	178511950	178517579	29	5	24730	1.0853	0.1389	C1ORF220
ENSG00000116191	1	178694300	178889238	448	46	24730	0.38918	0.34857	RALGPS2
ENSG00000116194	1	178818840	178840187	38	13	24731	0.061805	0.47536	ANGPTL1
ENSG00000116199	1	178994939	179045697	148	18	24730	0.2222	0.41208	FAM20B
ENSG00000186283	1	179050512	179067158	58	17	24731	-0.32321	0.62673	TOR3A
ENSG00000143322	1	179068462	179198819	336	32	24731	-0.15886	0.56311	ABL2
ENSG00000057252	1	179262925	179327815	254	28	24730	-0.49068	0.68817	SOAT1
ENSG00000162779	1	179334855	179523870	1189	28	24730	1.2997	0.096847	AXDND1
ENSG00000269064	1	179443716	179457805	128	8	24731	1.3069	0.095616	AL160286.1
ENSG00000116218	1	179519674	179545087	108	14	24731	0.26228	0.39655	NPHS2
ENSG00000162782	1	179560748	179660407	359	23	24730	0.16714	0.43363	TDRD5
ENSG00000143340	1	179712298	179785333	256	42	24730	0.4151	0.33903	FAM163A
ENSG00000169905	1	179809102	179846938	106	17	24731	0.88519	0.18803	TOR1AIP2
ENSG00000258664	1	179833916	179834311	1	1	24731	-0.70414	0.75933	IFRG15
ENSG00000143337	1	179851177	179894135	151	20	24731	-0.038875	0.5155	TOR1AIP1
ENSG00000135837	1	179923873	180084015	460	35	24730	-0.07825	0.53119	CEP350
ENSG00000116260	1	180123969	180173165	205	28	24730	-0.77932	0.7821	QSOX1
ENSG00000121454	1	180199421	180249380	181	38	24731	-0.085969	0.53425	LHX4
ENSG00000135847	1	180244515	180472089	603	39	24730	-0.041484	0.51654	ACBD6
ENSG00000143324	1	180601140	180859387	592	37	24730	-0.26003	0.60258	XPR1
ENSG00000135835	1	180882290	180920750	125	34	24731	-1.2576	0.89574	KIAA1614
ENSG00000234237	1	180941695	180949868	16	3	24730	-1.4519	0.92673	AL162431.1
ENSG00000135823	1	180941861	180992047	108	13	24730	-1.1931	0.88358	STX6
ENSG00000153029	1	181003067	181031074	91	21	24730	-0.8083	0.79054	MR1
ENSG00000162783	1	181057638	181059977	11	5	24729	1.0018	0.15821	IER5
ENSG00000198216	1	181382238	181777219	1130	121	24730	0.20263	0.41971	CACNA1E
ENSG00000179930	1	182023705	182030847	2	1	24731	0.81417	0.20777	ZNF648
ENSG00000135821	1	182350839	182361341	43	9	24729	0.0033238	0.49867	GLUL
ENSG00000203730	1	182367252	182369751	10	3	24731	0.28136	0.38922	TEDDM1
ENSG00000121446	1	182419256	182529734	473	46	24730	-0.10149	0.54042	RGSL1
ENSG00000135828	1	182542769	182558391	38	17	24731	-1.1245	0.86959	RNASEL
ENSG00000143333	1	182567758	182573543	12	7	24731	-0.2139	0.58469	RGS16
ENSG00000135824	1	182615239	182653711	101	19	24730	-0.54626	0.70756	RGS8
ENSG00000135838	1	182758428	182799519	75	15	24731	-0.43125	0.66686	NPL
ENSG00000135829	1	182808504	182856886	108	21	24731	-0.021944	0.50875	DHX9
ENSG00000157060	1	182869000	182922660	79	23	24727	-0.0071685	0.50286	SHCBP1L
ENSG00000135862	1	182992595	183114727	536	14	24730	1.0549	0.14574	LAMC1
ENSG00000058085	1	183155373	183214035	247	23	24730	-0.43742	0.6691	LAMC2
ENSG00000157064	1	183217372	183387737	509	40	24730	-0.36184	0.64127	NMNAT2
ENSG00000116698	1	183441351	183567381	277	48	24730	-0.064028	0.52553	SMG7
ENSG00000116701	1	183524698	183560011	95	23	24730	0.085882	0.46578	NCF2
ENSG00000162704	1	183592401	183604892	71	4	24727	-0.77087	0.77961	ARPC5
ENSG00000143344	1	183605220	183897665	884	79	24730	-0.98241	0.83705	RGL1
ENSG00000173627	1	183615541	183622451	42	3	24729	-1.9299	0.97319	APOBEC4
ENSG00000198756	1	183898796	184006863	279	37	24730	0.28675	0.38715	COLGALT2
ENSG00000198860	1	184020811	184043346	141	6	24730	0.25555	0.39915	TSEN15
ENSG00000116667	1	184356192	184598154	600	55	24730	-1.4261	0.92309	C1orf21
ENSG00000116406	1	184659365	184724047	299	15	24731	0.92993	0.1762	EDEM3
ENSG00000135842	1	184759858	184943682	596	51	24731	-0.013012	0.50519	FAM129A
ENSG00000121481	1	185014496	185071740	143	25	24729	0.5143	0.30352	RNF2
ENSG00000121486	1	185087220	185126204	105	12	24731	0.55506	0.28943	TRMT1L
ENSG00000116668	1	185126212	185260897	350	23	24731	0.44129	0.3295	SWT1
ENSG00000116679	1	185265520	185286461	45	13	24731	0.081136	0.46767	IVNS1ABP
ENSG00000143341	1	185703683	186160085	890	64	24730	-1.1752	0.88004	HMCN1
ENSG00000116690	1	186265405	186283694	37	9	24731	1.066	0.14321	PRG4
ENSG00000047410	1	186280784	186344825	195	24	24731	1.7642	0.03885	TPR
ENSG00000157181	1	186344890	186390510	127	24	24731	1.7218	0.042552	C1orf27
ENSG00000268662	1	186364123	186365908	2	1	24731	1.9061	0.028316	AL596220.1
ENSG00000262180	1	186369704	186370587	4	2	24731	0.45783	0.32354	OCLM
ENSG00000116703	1	186412698	186430254	52	12	24731	1.2457	0.10644	PDC
ENSG00000073756	1	186640923	186649559	21	8	24731	0.54405	0.2932	PTGS2
ENSG00000116711	1	186798085	186958113	484	59	24730	-0.68537	0.75344	PLA2G4A
ENSG00000162670	1	190066792	190446759	947	59	24730	0.4391	0.33029	BRINP3
ENSG00000150681	1	192127587	192154945	44	12	24726	-0.39619	0.65402	RGS18
ENSG00000253148	1	192286122	192336415	118	19	24730	-1.4399	0.92506	RGS21
ENSG00000090104	1	192544857	192549161	5	2	24730	-0.0083549	0.50333	RGS1
ENSG00000127074	1	192605275	192629390	44	8	24730	-0.36888	0.64389	RGS13
ENSG00000116741	1	192778169	192781403	5	1	24728	0.46105	0.32238	RGS2
ENSG00000116750	1	192981380	193029237	96	18	24731	0.018291	0.4927	UCHL5
ENSG00000116747	1	193028552	193060907	80	15	24729	0.015769	0.49371	TROVE2
ENSG00000023572	1	193065598	193075244	22	9	24731	0.14996	0.4404	GLRX2
ENSG00000134371	1	193091147	193223031	404	31	24731	0.43956	0.33013	CDC73
ENSG00000162630	1	193148175	193155784	17	5	24731	0.69166	0.24458	B3GALT2
ENSG00000162687	1	196194909	196578355	884	44	24730	-0.61748	0.73154	KCNT2
ENSG00000000971	1	196621008	196716634	316	27	24730	0.73653	0.2307	CFH
ENSG00000080910	1	196788898	196928356	268	40	24728	0.010888	0.49566	CFHR2
ENSG00000134365	1	196819371	196888102	149	31	24728	0.030497	0.48784	CFHR4
ENSG00000134389	1	196946667	196978804	159	12	24730	0.30238	0.38118	CFHR5
ENSG00000143278	1	197008321	197036397	74	13	24731	-0.21221	0.58403	F13B
ENSG00000066279	1	197053258	197115824	127	21	24731	0.20939	0.41707	ASPM
ENSG00000177888	1	197122810	197169672	87	23	24731	-0.18289	0.57256	ZBTB41
ENSG00000134376	1	197170592	197447585	619	76	24730	0.21986	0.41299	CRB1
ENSG00000213047	1	197473878	197744826	621	35	24731	0.33206	0.36992	DENND1B
ENSG00000203724	1	197871777	197876497	6	4	24727	0.48538	0.3137	C1orf53
ENSG00000143355	1	197881037	197904608	65	17	24731	1.5362	0.06224	LHX9
ENSG00000151414	1	198126093	198291550	507	27	24730	-0.23646	0.59346	NEK7
ENSG00000151418	1	198492352	198510075	28	13	24731	1.2788	0.10049	ATP6V1G3
ENSG00000081237	1	198607801	198726545	353	46	24731	0.40814	0.34159	PTPRC
ENSG00000116833	1	199996730	200146552	629	80	24730	0.77701	0.21858	NR5A2
ENSG00000162702	1	200374068	200379184	5	3	24731	-0.2474	0.5977	ZNF281
ENSG00000118193	1	200520628	200589862	150	30	24731	0.31464	0.37652	KIF14
ENSG00000118197	1	200593024	200639097	168	25	24730	-0.48414	0.68586	DDX59
ENSG00000118200	1	200708686	200829832	243	38	24730	-0.086666	0.53453	CAMSAP2
ENSG00000170128	1	200842083	200843306	4	2	24731	-1.3169	0.90606	GPR25
ENSG00000163362	1	200860176	200884863	90	21	24731	1.7898	0.03674	C1orf106
ENSG00000116852	1	200938520	200992828	149	18	24730	0.92803	0.1767	KIF21B
ENSG00000081248	1	201008642	201081694	194	54	24731	-0.18634	0.57391	CACNA1S
ENSG00000232237	1	201083081	201096312	51	15	24731	-1.2321	0.89105	ASCL5
ENSG00000116857	1	201103900	201140702	138	23	24731	0.40845	0.34147	TMEM9
ENSG00000163395	1	201159953	201198080	146	28	24731	1.6787	0.046607	IGFN1
ENSG00000081277	1	201252580	201302121	170	22	24729	0.62211	0.26693	PKP1
ENSG00000118194	1	201328136	201346890	68	12	24728	-0.99748	0.84074	TNNT2
ENSG00000159166	1	201342372	201368736	91	21	24730	-0.48638	0.68665	LAD1
ENSG00000159173	1	201373625	201398994	43	13	24731	-0.52858	0.70145	TNNI1
ENSG00000174307	1	201434620	201438365	11	5	24731	0.35799	0.36018	PHLDA3
ENSG00000159176	1	201452658	201478584	65	18	24730	-0.14801	0.55883	CSRP1
ENSG00000134369	1	201592411	201796102	461	76	24730	0.61897	0.26797	NAV1
ENSG00000198700	1	201798269	201853422	162	24	24729	-0.72897	0.76699	IPO9
ENSG00000198892	1	201857808	201861434	6	3	24730	0.2836	0.38836	SHISA4
ENSG00000163431	1	201865580	201915715	140	27	24730	-1.0839	0.8608	LMOD1
ENSG00000134375	1	201924619	201939789	31	8	24731	-1.1811	0.88123	TIMM17A
ENSG00000176393	1	201951500	201975275	128	17	24731	-0.34449	0.63476	RNPEP
ENSG00000163435	1	201977073	201986316	18	8	24731	0.48277	0.31463	ELF3
ENSG00000170075	1	202091986	202102720	28	10	24730	0.57466	0.28276	GPR37L1
ENSG00000143862	1	202102532	202113869	21	9	24731	-0.22672	0.58968	ARL8A
ENSG00000143851	1	202116141	202130716	28	11	24731	-0.42057	0.66296	PTPN7
ENSG00000133067	1	202163029	202288909	285	39	24730	-0.83508	0.79816	LGR6
ENSG00000077152	1	202300785	202311108	22	7	24725	1.4051	0.079989	UBE2T
ENSG00000077157	1	202317827	202561834	479	34	24730	1.296	0.097491	PPP1R12B
ENSG00000143858	1	202559724	202679545	290	50	24729	1.6151	0.053148	SYT2
ENSG00000117139	1	202696526	202778598	201	27	24730	2.3695	0.0089056	KDM5B
ENSG00000184774	1	202789394	202796353	28	4	24731	0.35546	0.36112	RP11-480I12.4
ENSG00000183155	1	202848085	202858263	27	6	24730	-0.48301	0.68546	RABIF
ENSG00000117153	1	202860228	202897764	71	8	24729	-0.15371	0.56108	KLHL12
ENSG00000159346	1	202909951	202927700	57	14	24731	-1.4616	0.92807	ADIPOR1
ENSG00000159348	1	202930997	202936408	10	4	24731	-0.97361	0.83487	CYB5R1
ENSG00000163444	1	202976514	202993976	42	11	24731	-0.02575	0.51027	TMEM183A
ENSG00000143847	1	202995626	203047868	191	28	24730	1.7867	0.036992	PPFIA4
ENSG00000122180	1	203052260	203055164	5	2	24731	1.4991	0.06692	MYOG
ENSG00000163485	1	203059782	203136533	166	27	24730	0.66628	0.25261	ADORA1
ENSG00000133055	1	203136939	203144941	24	8	24731	0.16866	0.43303	MYBPH
ENSG00000133048	1	203148059	203155877	25	6	24728	-1.1739	0.87978	CHI3L1
ENSG00000133063	1	203181955	203242769	160	28	24730	0.29645	0.38344	CHIT1
ENSG00000159388	1	203274619	203278730	12	5	24731	-0.31429	0.62335	BTG2
ENSG00000122176	1	203309756	203320617	32	12	24730	-0.13189	0.55246	FMOD
ENSG00000188783	1	203444956	203460480	58	11	24730	0.029683	0.48816	PRELP
ENSG00000188770	1	203463271	203477992	60	12	24731	-0.046517	0.51855	OPTC
ENSG00000058668	1	203595689	203713209	260	35	24730	0.26631	0.395	ATP2B4
ENSG00000122188	1	203734304	203745361	38	5	24728	0.85347	0.1967	LAX1
ENSG00000058673	1	203764782	203823252	206	16	24730	0.15381	0.43888	ZC3H11A
ENSG00000257315	1	203765437	203769686	9	4	24731	-0.051727	0.52063	ZBED6
ENSG00000182004	1	203830731	203839678	41	5	24731	-0.22776	0.59009	SNRPE
ENSG00000143842	1	204042243	204096863	156	42	24730	-0.4463	0.67231	SOX13
ENSG00000143845	1	204100190	204121307	54	22	24731	0.90696	0.18221	ETNK2
ENSG00000143839	1	204123944	204135465	42	10	24730	0.56848	0.28486	REN
ENSG00000170498	1	204159469	204165614	21	4	24726	-0.098046	0.53905	KISS1
ENSG00000174567	1	204167288	204183220	38	13	24731	1.2727	0.10157	GOLT1A
ENSG00000143850	1	204187979	204346793	534	47	24731	0.69858	0.24241	PLEKHA6
ENSG00000158615	1	204372515	204380919	17	6	24731	1.3155	0.094175	PPP1R15B
ENSG00000133056	1	204391756	204463852	180	28	24731	0.083294	0.46681	PIK3C2B
ENSG00000198625	1	204485511	204542871	194	23	24730	-0.2322	0.59181	MDM4
ENSG00000170382	1	204586298	204654861	225	35	24729	0.43955	0.33013	LRRN2
ENSG00000163531	1	204797779	204991950	665	75	24731	0.15824	0.43713	NFASC
ENSG00000184144	1	205012325	205047627	92	28	24731	2.062	0.019603	CNTN2
ENSG00000174529	1	205052258	205053645	3	2	24731	-0.45359	0.67494	TMEM81
ENSG00000117222	1	205055270	205091143	71	21	24731	0.43948	0.33016	RBBP5
ENSG00000133059	1	205111632	205180727	134	28	24729	0.17297	0.43134	DSTYK
ENSG00000133069	1	205197304	205242471	116	25	24730	-0.40234	0.65628	TMCC2
ENSG00000163545	1	205271187	205290883	56	18	24730	-0.19715	0.57815	NUAK2
ENSG00000162873	1	205305220	205326218	103	18	24731	0.19766	0.42166	KLHDC8A
ENSG00000186007	1	205350506	205425082	208	31	24730	-1.4438	0.9256	LEMD1
ENSG00000117266	1	205473723	205501921	112	32	24731	0.73331	0.23168	CDK18
ENSG00000174514	1	205538013	205572046	119	25	24731	0.040503	0.48385	MFSD4
ENSG00000158711	1	205577071	205601090	59	9	24728	0.44304	0.32887	ELK4
ENSG00000158715	1	205626979	205649587	53	18	24731	1.8796	0.030081	SLC45A3
ENSG00000069275	1	205681947	205719404	75	17	24731	0.82879	0.20361	NUCKS1
ENSG00000268313	1	205682497	205684153	2	1	24731	-0.25343	0.60003	AC119673.1
ENSG00000117280	1	205737114	205744588	15	5	24730	1.303	0.096284	RAB7L1
ENSG00000133065	1	205758221	205782876	45	18	24731	2.2028	0.013806	SLC41A1
ENSG00000162877	1	205797150	205819260	50	17	24731	1.1239	0.13053	PM20D1
ENSG00000174502	1	205882176	205912588	126	22	24730	-0.091336	0.53639	SLC26A9
ENSG00000198049	1	206223976	206231639	6	2	24730	0.040223	0.48396	AVPR1B
ENSG00000196533	1	206238872	206288647	8	4	24729	-0.88938	0.8131	C1orf186
ENSG00000196188	1	206317459	206332104	1	1	24719	0.45572	0.32429	CTSE
ENSG00000163486	1	206516200	206637783	184	16	24730	0.051286	0.47955	SRGAP2
ENSG00000143466	1	206643791	206670223	71	18	24731	-1.1098	0.86645	IKBKE
ENSG00000162888	1	206664449	206671061	20	6	24730	-0.72096	0.76453	C1orf147
ENSG00000136653	1	206680879	206762616	187	28	24730	-0.091914	0.53662	RASSF5
ENSG00000143486	1	206744620	206785904	112	21	24730	1.0636	0.14376	EIF2D
ENSG00000143479	1	206808881	206857764	111	20	24730	-1.1142	0.86741	DYRK3
ENSG00000162889	1	206858289	206907628	104	24	24731	-0.91771	0.82062	MAPKAPK2
ENSG00000136634	1	206940947	206945839	13	6	24731	1.678	0.046677	IL10
ENSG00000142224	1	206972215	207016324	134	24	24730	-0.24759	0.59777	IL19
ENSG00000162891	1	207038699	207042568	3	2	24731	-0.10918	0.54347	IL20
ENSG00000162892	1	207070788	207077484	23	7	24731	1.6065	0.05408	IL24
ENSG00000162894	1	207077731	207096592	33	8	24729	0.49274	0.3111	FAIM3
ENSG00000162896	1	207101863	207119811	40	17	24731	0.36074	0.35915	PIGR
ENSG00000162897	1	207131310	207143970	53	10	24731	0.84788	0.19825	FCAMR
ENSG00000182795	1	207191866	207206101	17	11	24731	1.377	0.084263	C1orf116
ENSG00000180667	1	207217194	207226325	20	7	24731	-0.21351	0.58454	YOD1
ENSG00000123836	1	207222801	207254369	56	10	24730	0.22008	0.41291	PFKFB2
ENSG00000123843	1	207262187	207273338	18	9	24731	0.97635	0.16445	C4BPB
ENSG00000123838	1	207277607	207318317	102	19	24727	1.1901	0.117	C4BPA
ENSG00000196352	1	207494853	207534311	98	11	24730	1.2054	0.11403	CD55
ENSG00000117322	1	207627575	207663240	113	25	24728	-0.16348	0.56493	CR2
ENSG00000203710	1	207669492	207813992	206	40	24730	2.6009	0.0046492	CR1
ENSG00000197721	1	207818458	207911761	398	33	24730	-0.6796	0.75162	CR1L
ENSG00000117335	1	207925402	207968858	122	18	24731	0.94464	0.17242	CD46
ENSG00000174059	1	208057594	208084747	90	23	24731	0.47534	0.31727	CD34
ENSG00000076356	1	208195587	208417665	662	76	24730	1.1364	0.1279	PLXNA2
ENSG00000008118	1	209757062	209787283	93	16	24730	0.35061	0.36294	CAMK1G
ENSG00000196878	1	209788215	209825811	139	29	24730	0.16995	0.43253	LAMB3
ENSG00000123689	1	209848765	209849733	5	2	24731	1.442	0.074657	G0S2
ENSG00000117594	1	209859510	209908295	74	12	24730	-0.58031	0.71915	HSD11B1
ENSG00000009790	1	209929377	209955668	61	21	24731	0.88221	0.18883	TRAF3IP3
ENSG00000162757	1	209955661	209957904	3	2	24731	0.25435	0.39961	C1orf74
ENSG00000117595	1	209959036	209979465	64	8	24730	0.13638	0.44576	IRF6
ENSG00000117597	1	210001352	210030910	131	16	24731	0.17932	0.42884	DIEXF
ENSG00000143469	1	210111538	210337636	568	36	24730	1.2127	0.11262	SYT14
ENSG00000082497	1	210406144	210419976	31	14	24731	0.010964	0.49563	SERTAD4
ENSG00000054392	1	210501596	210849638	1443	137	24730	-0.58274	0.71997	HHAT
ENSG00000143473	1	210856555	211307457	1621	120	24730	0.77304	0.21975	KCNH1
ENSG00000117625	1	211431719	211489727	223	29	24730	2.0175	0.021822	RCOR3
ENSG00000082512	1	211499957	211548288	140	26	24730	1.5811	0.056927	TRAF5
ENSG00000198570	1	211649864	211666259	45	15	24730	-1.3347	0.90901	RD3
ENSG00000170385	1	211744910	211752084	15	4	24731	0.48946	0.31226	SLC30A1
ENSG00000117650	1	211836114	211848960	39	11	24731	-0.43261	0.66735	NEK2
ENSG00000123684	1	211916799	212004114	357	35	24731	0.66049	0.25447	LPGAT1
ENSG00000143493	1	212113741	212208884	399	29	24730	-1.2325	0.89112	INTS7
ENSG00000143476	1	212208919	212280742	311	36	24729	-1.175	0.88001	DTL
ENSG00000066027	1	212458879	212535200	165	24	24730	-0.20223	0.58013	PPP2R5A
ENSG00000065600	1	212537273	212588243	136	24	24730	-0.64499	0.74053	TMEM206
ENSG00000117691	1	212606229	212619714	56	12	24731	0.085751	0.46583	NENF
ENSG00000162772	1	212738676	212794119	199	42	24729	-1.2015	0.88522	ATF3
ENSG00000162771	1	212797789	212800120	12	7	24731	-0.87661	0.80965	FAM71A
ENSG00000123685	1	212859760	212873327	59	17	24730	2.155	0.015582	BATF3
ENSG00000117697	1	212899495	212965124	322	19	24730	0.41223	0.34009	NSL1
ENSG00000203705	1	212965170	212989968	132	10	24731	-0.028076	0.5112	TATDN3
ENSG00000185523	1	213003483	213020991	61	8	24731	0.22698	0.41022	C1orf227
ENSG00000162769	1	213031597	213072705	256	14	24730	1.2342	0.10856	FLVCR1
ENSG00000143494	1	213123862	213165379	116	23	24729	0.1537	0.43892	VASH2
ENSG00000174606	1	213165524	213189168	38	10	24731	0.50183	0.30789	ANGEL2
ENSG00000136643	1	213224589	213448116	355	35	24730	-0.011677	0.50466	RPS6KC1
ENSG00000117707	1	214156524	214214595	131	26	24729	-0.16718	0.56639	PROX1
ENSG00000143499	1	214454445	214510474	194	24	24731	1.1315	0.12892	SMYD2
ENSG00000152104	1	214522039	214725792	762	84	24730	-0.15148	0.5602	PTPN14
ENSG00000117724	1	214776538	214837931	209	32	24729	-0.82085	0.79413	CENPF
ENSG00000082482	1	215179118	215410436	461	67	24731	0.71874	0.23615	KCNK2
ENSG00000136636	1	215740735	215795149	89	14	24731	-0.52667	0.70079	KCTD3
ENSG00000042781	1	215796236	216596738	2489	221	24731	1.9837	0.023647	USH2A
ENSG00000196482	1	216676588	217311097	2096	199	24730	0.58259	0.28009	ESRRG
ENSG00000092978	1	217600334	217804424	576	65	24730	0.46111	0.32236	GPATCH2
ENSG00000162814	1	217804666	218045038	848	61	24731	0.52174	0.30093	SPATA17
ENSG00000067533	1	218458629	218511325	92	8	24727	0.94386	0.17262	RRP15
ENSG00000092969	1	218519577	218617961	211	44	24730	-0.23026	0.59106	TGFB2
ENSG00000228208	1	218683438	218699320	28	10	24731	-0.27041	0.60658	C1orf143
ENSG00000143353	1	219347186	219386207	100	19	24731	-0.080774	0.53219	LYPLAL1
ENSG00000196660	1	219858769	220131989	881	59	24730	0.69531	0.24343	SLC30A10
ENSG00000136628	1	220141943	220220000	279	14	24730	0.97152	0.16565	EPRS
ENSG00000162813	1	220230824	220263804	82	19	24730	0.4828	0.31462	BPNT1
ENSG00000067704	1	220267444	220321380	136	22	24731	0.20548	0.4186	IARS2
ENSG00000118873	1	220321635	220445796	325	34	24730	-0.65007	0.74218	RAB3GAP2
ENSG00000224867	1	220603286	220608023	18	4	24731	0.16393	0.43489	AC096644.1
ENSG00000116141	1	220701568	220837803	345	33	24731	0.33846	0.36751	MARK1
ENSG00000162817	1	220863187	220872499	33	8	24731	-0.5773	0.71813	C1orf115
ENSG00000117791	1	220921567	220958150	267	10	24730	0.84881	0.19799	MARC2
ENSG00000186205	1	220960101	220987735	155	19	24731	1.1513	0.1248	MARC1
ENSG00000136630	1	221051699	221058401	23	8	24726	0.27852	0.39031	HLX
ENSG00000143507	1	221874766	221915518	75	22	24731	0.2175	0.41391	DUSP10
ENSG00000143512	1	222695602	222721445	114	10	24731	-0.090961	0.53624	HHIPL2
ENSG00000143498	1	222731244	222763275	92	13	24731	-0.36837	0.6437	TAF1A
ENSG00000154305	1	222791428	222841354	128	21	24731	0.58615	0.27889	MIA3
ENSG00000186063	1	222841355	222886552	82	24	24731	0.071303	0.47158	AIDA
ENSG00000162819	1	222885895	222908538	38	14	24731	0.37703	0.35307	BROX
ENSG00000197520	1	222910549	222924147	26	8	24727	-0.26745	0.60544	FAM177B
ENSG00000154309	1	222988406	223179337	576	49	24730	-1.0349	0.84965	DISP1
ENSG00000187554	1	223282748	223316624	120	13	24731	0.57051	0.28417	TLR5
ENSG00000143502	1	223394161	223537544	349	36	24730	1.4547	0.072876	SUSD4
ENSG00000178395	1	223566715	223568812	10	3	24731	-0.67748	0.75095	C1orf65
ENSG00000203697	1	223711349	223853436	302	36	24731	-0.52601	0.70056	CAPN8
ENSG00000162909	1	223889295	223963720	223	23	24729	0.77716	0.21853	CAPN2
ENSG00000143514	1	223967601	224033674	136	21	24729	1.1596	0.1231	TP53BP2
ENSG00000269358	1	224215760	224216371	1	1	24731	-0.02313	0.50923	AC138393.1
ENSG00000143756	1	224301789	224349749	151	15	24730	0.49146	0.31155	FBXO28
ENSG00000143753	1	224363458	224381143	60	12	24729	-0.32756	0.62838	DEGS1
ENSG00000143748	1	224415036	224518089	227	34	24730	-0.11091	0.54416	NVL
ENSG00000143771	1	224544552	224567161	36	13	24731	1.6162	0.053023	CNIH4
ENSG00000162923	1	224572845	224624735	83	14	24728	1.8579	0.031589	WDR26
ENSG00000143786	1	224622362	224928251	872	66	24730	0.41215	0.34012	CNIH3
ENSG00000185842	1	225083964	225586996	1548	55	24730	1.8715	0.030635	DNAH14
ENSG00000143815	1	225589204	225616627	65	16	24731	-0.46662	0.67961	LBR
ENSG00000203691	1	225600404	225602040	4	2	24731	-1.1101	0.86652	AC092811.1
ENSG00000154380	1	225674537	225840844	422	28	24731	0.050455	0.47988	ENAH
ENSG00000143742	1	225965531	225978168	41	9	24731	0.97837	0.16395	SRP9
ENSG00000143819	1	225997794	226033260	131	41	24730	1.1786	0.11928	EPHX1
ENSG00000196187	1	226033237	226070069	126	18	24730	0.45022	0.32628	TMEM63A
ENSG00000243709	1	226073982	226099082	96	14	24731	0.52042	0.30139	LEFTY1
ENSG00000255835	1	226074396	226111978	129	22	24731	0.63567	0.2625	RP4-559A3.7
ENSG00000143811	1	226107578	226111978	10	6	24731	0.71194	0.23825	PYCR2
ENSG00000143768	1	226124298	226129189	10	5	24731	1.3497	0.08855	LEFTY2
ENSG00000143751	1	226170403	226187032	26	12	24731	-0.8049	0.78956	SDE2
ENSG00000163041	1	226249552	226259702	19	9	24731	-0.80149	0.78858	H3F3A
ENSG00000182827	1	226332380	226374431	136	22	24730	0.4038	0.34318	ACBD3
ENSG00000185155	1	226411319	226414755	3	2	24726	1.3278	0.092122	MIXL1
ENSG00000183814	1	226418850	226497570	164	26	24729	-0.18843	0.57473	LIN9
ENSG00000143799	1	226548392	226595780	135	14	24728	-0.087537	0.53488	PARP1
ENSG00000203685	1	226736501	226796915	189	32	24730	-1.1689	0.87877	C1orf95
ENSG00000143772	1	226819391	226927024	253	45	24731	0.046224	0.48157	ITPKB
ENSG00000143801	1	227057885	227083806	94	13	24731	0.1373	0.4454	PSEN2
ENSG00000163050	1	227085237	227175246	231	51	24731	-0.37782	0.64722	ADCK3
ENSG00000143776	1	227177566	227506175	1636	37	24730	0.93002	0.17618	CDC42BPA
ENSG00000181450	1	227751244	227865144	307	32	24730	-0.61963	0.73225	ZNF678
ENSG00000143740	1	227916240	227968927	162	27	24731	-0.58204	0.71973	SNAP47
ENSG00000081692	1	227918126	227923112	17	9	24731	-0.57454	0.7172	JMJD4
ENSG00000185888	1	228003394	228034171	109	19	24731	-0.49533	0.68982	PRSS38
ENSG00000143816	1	228106357	228135599	100	14	24728	0.91575	0.1799	WNT9A
ENSG00000154342	1	228194752	228248961	138	22	24730	0.13643	0.44574	WNT3A
ENSG00000143761	1	228270361	228286912	40	9	24731	1.1423	0.12666	ARF1
ENSG00000143793	1	228288427	228293112	11	5	24731	-0.066302	0.52643	C1orf35
ENSG00000162910	1	228294380	228297013	7	2	24731	0.75353	0.22557	MRPL55
ENSG00000143774	1	228327663	228336685	23	9	24731	1.0772	0.14069	GUK1
ENSG00000198835	1	228337553	228347527	13	8	24731	0.2044	0.41902	GJC2
ENSG00000203684	1	228351787	228353213	2	1	24731	0.16749	0.43349	IBA57-AS1
ENSG00000181873	1	228353516	228369958	38	14	24731	0.94454	0.17245	IBA57
ENSG00000162913	1	228391207	228401365	24	6	24728	0.40269	0.34359	C1orf145
ENSG00000154358	1	228395831	228566577	607	39	24731	0.95962	0.16862	OBSCN
ENSG00000154370	1	228581374	228594541	33	8	24731	1.4788	0.069593	TRIM11
ENSG00000162931	1	228595641	228604562	15	5	24731	0.69145	0.24464	TRIM17
ENSG00000168148	1	228612546	228613026	1	1	24731	1.6819	0.046293	HIST3H3
ENSG00000168159	1	228674762	228683467	38	13	24731	1.8594	0.031487	RNF187
ENSG00000116574	1	228870824	228882416	57	9	24731	1.1064	0.13429	RHOU
ENSG00000177800	1	229385383	229387557	4	2	24721	-1.0449	0.85195	TMEM78
ENSG00000168118	1	229406822	229441641	91	11	24731	-0.05233	0.52087	RAB4A
ENSG00000213029	1	229440129	229441248	1	1	24731	1.0249	0.15272	SPHAR
ENSG00000154429	1	229456758	229479041	55	9	24731	0.56993	0.28436	CCSAP
ENSG00000143632	1	229566992	229569845	6	2	24731	0.32651	0.37202	ACTA1
ENSG00000069248	1	229577045	229644103	174	12	24730	0.13043	0.44811	NUP133
ENSG00000135776	1	229652329	229694442	83	16	24731	0.33807	0.36765	ABCB10
ENSG00000135801	1	229728858	229761794	99	13	24730	0.95307	0.17028	TAF5L
ENSG00000135763	1	229761981	229795946	88	12	24731	1.3985	0.080982	URB2
ENSG00000143641	1	230193536	230417870	880	99	24730	1.0951	0.13673	GALNT2
ENSG00000177614	1	230457392	230561475	382	52	24730	0.11479	0.4543	PGBD5
ENSG00000135775	1	230778235	230829728	194	34	24730	-1.2276	0.89021	COG2
ENSG00000135744	1	230838269	230850043	47	16	24731	-0.71074	0.76138	AGT
ENSG00000135773	1	230883130	230937749	297	44	24730	0.3857	0.34986	CAPN9
ENSG00000119280	1	230972865	231005335	114	26	24731	-0.20102	0.57966	C1orf198
ENSG00000143643	1	231041989	231114621	242	36	24730	-1.7903	0.96329	TTC13
ENSG00000173409	1	231114727	231136341	77	13	24731	-0.16923	0.56719	ARV1
ENSG00000182118	1	231154704	231175992	102	21	24731	-0.49929	0.69121	FAM89A
ENSG00000119283	1	231297858	231357302	154	34	24731	1.0189	0.15412	TRIM67
ENSG00000143633	1	231359509	231376933	43	13	24730	1.7458	0.040419	C1orf131
ENSG00000116906	1	231376953	231413719	107	11	24731	2.0335	0.021002	GNPAT
ENSG00000116903	1	231468480	231473598	15	5	24731	2.3647	0.009023	EXOC8
ENSG00000010072	1	231472850	231490769	57	7	24730	1.8748	0.030409	SPRTN
ENSG00000135766	1	231499497	231560790	332	11	24730	1.66	0.04846	EGLN1
ENSG00000116918	1	231664399	231702270	65	16	24730	1.4513	0.073346	TSNAX
ENSG00000270106	1	231664399	231954990	741	74	24730	2.0397	0.020691	TSNAX-DISC1
ENSG00000162946	1	231762561	232177018	1120	147	24730	0.85892	0.19519	DISC1
ENSG00000116991	1	232533711	232697304	470	41	24730	-0.36652	0.64301	SIPA1L2
ENSG00000212916	1	232940643	232946092	13	4	24731	0.002679	0.49893	MAP10
ENSG00000135778	1	233086351	233119628	86	10	24730	0.48025	0.31553	NTPCR
ENSG00000135749	1	233119181	233431459	1080	93	24730	-0.62954	0.7355	PCNXL2
ENSG00000143674	1	233463514	233520894	261	29	24730	0.69206	0.24445	MLK4
ENSG00000135750	1	233749750	233808258	179	38	24730	-0.66552	0.74714	KCNK1
ENSG00000183780	1	234040679	234460262	1320	140	24730	1.5027	0.066452	SLC35F3
ENSG00000168275	1	234509202	234519795	41	5	24731	-0.52298	0.69951	COA6
ENSG00000059588	1	234527059	234614849	423	55	24730	0.81409	0.2078	TARBP1
ENSG00000168264	1	234740015	234745271	12	7	24730	0.2099	0.41687	IRF2BP2
ENSG00000173726	1	235272651	235292251	49	7	24726	2.2709	0.011575	TOMM20
ENSG00000188739	1	235294498	235324772	82	11	24731	2.2366	0.012657	RBM34
ENSG00000054267	1	235294949	235491534	601	25	24730	2.5921	0.0047697	ARID4B
ENSG00000152904	1	235490665	235507847	55	10	24731	1.8637	0.031183	GGPS1
ENSG00000116957	1	235530675	235612283	290	30	24729	0.5428	0.29363	TBCE
ENSG00000162885	1	235613238	235667781	141	17	24731	1.3468	0.089022	B3GALNT2
ENSG00000168243	1	235710987	235814054	304	43	24730	-0.60145	0.72623	GNG4
ENSG00000143669	1	235824341	236046940	228	53	24731	-1.2438	0.89322	LYST
ENSG00000116962	1	236139130	236228462	209	26	24730	0.2116	0.41621	NID1
ENSG00000077585	1	236305832	236385165	206	25	24730	1.0349	0.15035	GPR137B
ENSG00000086619	1	236378855	236445319	407	18	24730	0.92683	0.17701	ERO1LB
ENSG00000186197	1	236511562	236648214	482	52	24730	0.37503	0.35382	EDARADD
ENSG00000116977	1	236681300	236716281	76	17	24730	-0.28136	0.61078	LGALS8
ENSG00000119285	1	236712305	236767804	183	20	24731	-1.1335	0.87149	HEATR1
ENSG00000077522	1	236849754	236927931	237	45	24730	-0.58829	0.72183	ACTN2
ENSG00000116984	1	236958610	237067281	300	19	24731	1.2739	0.10134	MTR
ENSG00000198626	1	237205505	237997288	2405	254	24731	-0.13995	0.55565	RYR2
ENSG00000116996	1	238045705	238054094	42	9	24730	-0.15284	0.56074	ZP4
ENSG00000270188	1	238107024	238108575	12	3	24730	1.8342	0.03331	MTRNR2L11
ENSG00000133019	1	239549865	240078750	1650	127	24730	0.34866	0.36367	CHRM3
ENSG00000155816	1	240177648	240638489	1902	137	24730	0.47572	0.31714	FMN2
ENSG00000268365	1	240629183	240643504	34	6	24731	-0.25563	0.60088	AL646016.1
ENSG00000180875	1	240652873	240775449	308	62	24730	-0.85338	0.80328	GREM2
ENSG00000182901	1	240931554	241520530	1944	198	24730	-0.0077655	0.5031	RGS7
ENSG00000091483	1	241660903	241683061	36	10	24731	-0.1387	0.55516	FH
ENSG00000117009	1	241695434	241758944	214	50	24730	0.28117	0.38929	KMO
ENSG00000054277	1	241753404	241840678	276	58	24731	-0.52047	0.69863	OPN3
ENSG00000203668	1	241792155	241799232	19	9	24731	-0.6587	0.74496	CHML
ENSG00000162843	1	241815580	241965435	510	51	24730	-0.13058	0.55195	WDR64
ENSG00000174371	1	242011269	242058450	221	23	24729	-0.63746	0.73809	EXO1
ENSG00000197769	1	242158792	242162375	10	5	24731	1.6041	0.054349	MAP1LC3C
ENSG00000180287	1	242246288	242687998	1845	139	24730	1.6436	0.050133	PLD5
ENSG00000143702	1	243287730	243418650	169	34	24730	-0.10569	0.54209	CEP170
ENSG00000269795	1	243388058	243395911	15	7	24729	-0.23395	0.59249	AC092782.1
ENSG00000054282	1	243419320	243663394	439	63	24730	0.7141	0.23758	SDCCAG8
ENSG00000117020	1	243651535	244014381	644	55	24730	1.0621	0.1441	AKT3
ENSG00000179456	1	244214585	244220778	3	1	24731	-0.5498	0.70877	ZBTB18
ENSG00000268146	1	244227632	244231211	5	3	24731	-0.52755	0.70109	AL590483.1
ENSG00000173728	1	244515937	244552965	129	15	24730	-0.043927	0.51752	C1orf100
ENSG00000035687	1	244571796	244615436	128	23	24731	-0.58995	0.72239	ADSS
ENSG00000179397	1	244617679	244804479	548	28	24730	0.78841	0.21523	C1orf101
ENSG00000121644	1	244816237	244872335	137	17	24729	0.65281	0.25694	DESI2
ENSG00000203667	1	244998624	245008359	25	4	24730	1.5898	0.055935	COX20
ENSG00000153187	1	245014468	245027844	15	3	24731	0.82744	0.204	HNRNPU
ENSG00000272195	1	245132652	245134390	6	2	24731	1.0042	0.15764	RP11-156E8.1
ENSG00000203666	1	245133007	245290466	411	29	24730	0.3908	0.34797	EFCAB2
ENSG00000162849	1	245318287	245872733	1880	233	24730	-0.94929	0.82876	KIF26B
ENSG00000185420	1	245912642	246670614	2339	172	24730	0.33624	0.36834	SMYD3
ENSG00000162851	1	246703862	246729626	147	22	24731	-0.62151	0.73287	TFB2M
ENSG00000162852	1	246729746	246831886	269	47	24731	0.52915	0.29835	CNST
ENSG00000143653	1	246887349	246931439	129	20	24730	0.67725	0.24912	SCCPDH
ENSG00000153207	1	247002400	247095280	243	35	24730	0.84141	0.20006	AHCTF1
ENSG00000197472	1	247108849	247171395	246	38	24730	-0.12663	0.55039	ZNF695
ENSG00000135747	1	247108849	247242113	652	40	24730	-0.52014	0.69852	ZNF670
ENSG00000188295	1	247263264	247267674	16	6	24731	-0.52345	0.69967	ZNF669
ENSG00000221953	1	247273462	247275719	11	5	24726	0.63969	0.26119	C1orf229
ENSG00000196418	1	247285277	247335318	185	20	24731	-0.98537	0.83778	ZNF124
ENSG00000162714	1	247460714	247495148	119	19	24729	0.73893	0.22997	ZNF496
ENSG00000162711	1	247579458	247612410	163	38	24730	1.8515	0.032047	NLRP3
ENSG00000177535	1	247614255	247615308	7	3	24731	-0.12619	0.55021	OR2B11
ENSG00000169224	1	247670360	247740992	296	61	24730	-0.60188	0.72637	GCSAML
ENSG00000196242	1	247693434	247697141	16	8	24730	-0.83503	0.79815	OR2C3
ENSG00000177489	1	247751662	247752615	4	2	24731	-0.11855	0.54718	OR2G2
ENSG00000177476	1	247768856	247769838	5	3	24731	-1.0917	0.86252	OR2G3
ENSG00000197437	1	247835320	247836365	9	3	24731	-0.93496	0.8251	OR13G1
ENSG00000169214	1	247875045	247876105	7	3	24731	-0.33796	0.6323	OR6F1
ENSG00000241128	1	247886401	247887345	5	3	24731	-0.56556	0.71415	OR14A2
ENSG00000153230	1	247901917	247902861	2	1	24731	0.18339	0.42725	OR14K1
ENSG00000221888	1	247920676	247921982	2	1	24730	-1.2865	0.90087	OR1C1
ENSG00000196772	1	247978102	247979031	3	2	24728	-1.5124	0.93478	OR14A16
ENSG00000197591	1	248004199	248005254	9	2	24731	0.6007	0.27402	OR11L1
ENSG00000162722	1	248020501	248041507	111	19	24731	0.65397	0.25657	TRIM58
ENSG00000238243	1	248031277	248060449	131	23	24731	1.3207	0.093309	OR2W3
ENSG00000177462	1	248084320	248085258	5	3	24731	-0.062027	0.52473	OR2T8
ENSG00000177275	1	248097071	248098057	1	1	24731	1.92	0.027429	OR2AJ1
ENSG00000196071	1	248100493	248264224	312	34	24730	-0.37447	0.64597	OR2L13
ENSG00000196936	1	248112160	248113098	4	2	24731	0.44643	0.32764	OR2L8
ENSG00000187080	1	248128535	248129641	6	3	24731	0.61632	0.26884	OR2AK2
ENSG00000197454	1	248185250	248186188	2	1	24731	-1.2095	0.88677	OR2L5
ENSG00000203663	1	248201474	248202607	2	1	24731	-0.31335	0.62299	OR2L2
ENSG00000198128	1	248223984	248224922	4	1	24731	0.36017	0.35936	OR2L3
ENSG00000162727	1	248308450	248309388	4	2	24722	-0.69972	0.75795	OR2M5
ENSG00000198601	1	248343288	248344331	4	1	24730	0.85533	0.19618	OR2M2
ENSG00000228198	1	248366332	248367392	4	2	24731	-0.8846	0.81181	OR2M3
ENSG00000171180	1	248402231	248403166	2	1	24731	0.60375	0.27301	OR2M4
ENSG00000177212	1	248436073	248437138	2	1	24731	-0.14113	0.55612	OR2T33
ENSG00000177201	1	248457918	248458880	6	2	24730	-0.8686	0.80747	OR2T12
ENSG00000177186	1	248486894	248487899	8	2	24731	-0.20688	0.58195	OR2M7
ENSG00000177174	1	248512077	248513015	6	2	24731	0.34517	0.36498	OR14C36
ENSG00000196944	1	248524883	248525929	1	1	24730	-1.0114	0.84409	OR2T4
ENSG00000198104	1	248550910	248551836	2	1	24731	1.5556	0.059896	OR2T6
ENSG00000175143	1	248569296	248570405	3	2	24731	1.1536	0.12433	OR2T1
ENSG00000196240	1	248616077	248617130	2	1	24727	1.1421	0.1267	OR2T2
ENSG00000196539	1	248636627	248637634	1	1	24731	0.10536	0.45804	OR2T3
ENSG00000188558	1	248684916	248685964	1	1	24731	-0.43	0.6664	OR2G6
ENSG00000187701	1	248813232	248814185	1	1	24590	0.8747	0.19087	OR2T27
ENSG00000189181	1	248844628	248845629	6	2	24731	1.7162	0.043065	OR14I1
ENSG00000266949	1	248902716	248903150	1	1	24731	-0.74671	0.77238	LYPD8
ENSG00000175137	1	249104648	249120832	13	5	24729	-0.0004636	0.50018	SH3BP5L
ENSG00000171161	1	249132409	249143716	8	5	24731	0.27417	0.39198	ZNF672
ENSG00000171163	1	249144205	249153343	7	2	24731	-1.1229	0.86927	ZNF692
ENSG00000185220	1	249200395	249214145	26	7	24731	0.32223	0.37364	PGBD2
ENSG00000184731	2	38814	46870	10	5	24731	-0.12261	0.54879	FAM110C
ENSG00000035115	2	217730	266398	78	10	24731	-1.5596	0.94057	SH3YL1
ENSG00000143727	2	264140	278283	23	6	24730	-1.0955	0.86336	ACP1
ENSG00000189292	2	279558	288851	15	4	24729	-1.3171	0.9061	FAM150B
ENSG00000151353	2	667335	677439	40	10	24727	0.38491	0.35015	TMEM18
ENSG00000172554	2	946554	1371385	1725	99	24730	0.42876	0.33405	SNTG2
ENSG00000115705	2	1377995	1547483	562	50	24730	-0.3069	0.62054	TPO
ENSG00000130508	2	1635659	1748624	362	59	24731	-0.1268	0.55045	PXDN
ENSG00000186487	2	1792885	2335032	2032	131	24730	1.1279	0.12969	MYT1L
ENSG00000032389	2	3192696	3381653	690	45	24730	0.53085	0.29776	TSSC1
ENSG00000171853	2	3383446	3488865	432	57	24730	0.62207	0.26695	TRAPPC12
ENSG00000182551	2	3501132	3523507	45	8	24730	-0.1229	0.54891	ADI1
ENSG00000255767	2	3579574	3595547	61	14	24731	-0.57663	0.71791	RP13-512J5.1
ENSG00000171865	2	3592383	3606206	51	13	24730	-0.66835	0.74805	RNASEH1
ENSG00000171863	2	3622795	3628509	24	5	24727	-0.852	0.80289	RPS7
ENSG00000118004	2	3642426	3692048	160	30	24730	1.1495	0.12517	COLEC11
ENSG00000151360	2	3705785	3750261	159	26	24730	-0.1851	0.57342	ALLC
ENSG00000214866	2	3751453	3836122	321	52	24730	0.99358	0.16021	DCDC2C
ENSG00000176887	2	5832799	5841516	19	7	24728	-0.6302	0.73572	SOX11
ENSG00000272268	2	6111712	6114374	13	6	24728	0.52951	0.29823	DKFZP761K2322
ENSG00000134326	2	6980701	7006766	22	9	24730	1.8107	0.035094	CMPK2
ENSG00000134321	2	7005937	7038370	48	10	24731	-0.21031	0.58329	RSAD2
ENSG00000151692	2	7057523	7208417	458	54	24731	1.8138	0.034857	RNF144A
ENSG00000115738	2	8818975	8824583	11	5	24731	-0.64541	0.74067	ID2
ENSG00000134313	2	8865408	8977760	223	27	24730	0.80341	0.21087	KIDINS220
ENSG00000143797	2	8992820	9143942	350	31	24730	-0.80124	0.7885	MBOAT2
ENSG00000151693	2	9346894	9545812	430	32	24730	0.4063	0.34226	ASAP2
[truncated: 16,758 more rows]
