# Supplementary material for: Diverse ancestry whole-genome sequencing association study identifies TBX5 and PTK7 as susceptibility genes for posterior urethral valves
Source: eLife. 2022 Sep 20;11:e74777. doi: 10.7554/eLife.74777 (PMC9512401; doi:10.7554/eLife.74777)
Supplement: Figure 2—source data 2. — Data generated using the genome-wide association study (GWAS) summary statistics as input to MAGMA. [file elife-74777-fig2-data2.txt]

# MEAN_SAMPLE_SIZE = 24730
# TOTAL_GENES = 18757
# TEST_DIRECTION = one-sided, positive (set), two-sided (covar)
# CONDITIONED_INTERNAL = gene size, gene density, sample size, inverse mac, log(gene size), log(gene density), log(sample size), log(inverse mac)
VARIABLE                                TYPE  NGENES         BETA     BETA_STD           SE            P FULL_NAME
Curated_gene_sets:kegg_glyco...1         SET      58      0.10343    0.0057429     0.096796      0.14264 Curated_gene_sets:kegg_glycolysis_gluconeogenesis
Curated_gene_sets:kegg_citra...          SET      29     0.018196   0.00071495      0.11967      0.43957 Curated_gene_sets:kegg_citrate_cycle_tca_cycle
Curated_gene_sets:kegg_pento...2         SET      23      0.32436     0.011351      0.16867     0.027246 Curated_gene_sets:kegg_pentose_phosphate_pathway
Curated_gene_sets:kegg_pento...1         SET      27     0.085377     0.003237      0.20552      0.33892 Curated_gene_sets:kegg_pentose_and_glucuronate_interconversions
Curated_gene_sets:kegg_fruct...          SET      32      0.21997    0.0090783      0.13748     0.054801 Curated_gene_sets:kegg_fructose_and_mannose_metabolism
Curated_gene_sets:kegg_galac...          SET      26      -0.1188   -0.0044201      0.13453       0.8114 Curated_gene_sets:kegg_galactose_metabolism
Curated_gene_sets:kegg_ascor...          SET      24      0.23121    0.0082654       0.2222      0.14906 Curated_gene_sets:kegg_ascorbate_and_aldarate_metabolism
Curated_gene_sets:kegg_fatty...          SET      40      0.21702     0.010011      0.11788     0.032813 Curated_gene_sets:kegg_fatty_acid_metabolism
Curated_gene_sets:kegg_stero...1         SET      15      0.15157    0.0042845      0.17973      0.19954 Curated_gene_sets:kegg_steroid_biosynthesis
Curated_gene_sets:kegg_prima...1         SET      15      0.29992    0.0084782      0.18315     0.050767 Curated_gene_sets:kegg_primary_bile_acid_biosynthesis
Curated_gene_sets:kegg_stero...2         SET      52    -0.011781  -0.00061945      0.11825      0.53968 Curated_gene_sets:kegg_steroid_hormone_biosynthesis
Curated_gene_sets:kegg_oxida...          SET     115      0.13984     0.010916     0.063078     0.013323 Curated_gene_sets:kegg_oxidative_phosphorylation
Curated_gene_sets:kegg_purin...          SET     152     -0.14201    -0.012732      0.05622      0.99423 Curated_gene_sets:kegg_purine_metabolism
Curated_gene_sets:kegg_pyrim...          SET      93     -0.13798   -0.0096916     0.070509      0.97481 Curated_gene_sets:kegg_pyrimidine_metabolism
Curated_gene_sets:kegg_alani...          SET      31    -0.032788   -0.0013319      0.12432      0.60401 Curated_gene_sets:kegg_alanine_aspartate_and_glutamate_metabolism
Curated_gene_sets:kegg_glyci...          SET      27      0.26204    0.0099351      0.12172      0.01567 Curated_gene_sets:kegg_glycine_serine_and_threonine_metabolism
Curated_gene_sets:kegg_cyste...          SET      32      0.21795    0.0089947      0.12709     0.043194 Curated_gene_sets:kegg_cysteine_and_methionine_metabolism
Curated_gene_sets:kegg_valin...2         SET      43       0.1931    0.0092352      0.10555     0.033676 Curated_gene_sets:kegg_valine_leucine_and_isoleucine_degradation
Curated_gene_sets:kegg_valin...1         SET      10    -0.085179   -0.0019663      0.24722      0.63478 Curated_gene_sets:kegg_valine_leucine_and_isoleucine_biosynthesis
Curated_gene_sets:kegg_lysin...          SET      42     0.055612    0.0026287      0.10103      0.29101 Curated_gene_sets:kegg_lysine_degradation
Curated_gene_sets:kegg_argin...          SET      47       0.2318     0.011589     0.095293    0.0075032 Curated_gene_sets:kegg_arginine_and_proline_metabolism
Curated_gene_sets:kegg_histi...          SET      27      0.16824    0.0063785      0.15034      0.13157 Curated_gene_sets:kegg_histidine_metabolism
Curated_gene_sets:kegg_tyros...          SET      39     0.067909    0.0030934      0.12359      0.29135 Curated_gene_sets:kegg_tyrosine_metabolism
Curated_gene_sets:kegg_pheny...          SET      16      0.10314     0.003011        0.185       0.2886 Curated_gene_sets:kegg_phenylalanine_metabolism
Curated_gene_sets:kegg_trypt...          SET      37      0.23499     0.010427      0.11488     0.020405 Curated_gene_sets:kegg_tryptophan_metabolism
Curated_gene_sets:kegg_beta_...          SET      21      0.20954    0.0070076      0.16216     0.098158 Curated_gene_sets:kegg_beta_alanine_metabolism
Curated_gene_sets:kegg_tauri...          SET      10    -0.038138  -0.00088038      0.23295      0.56502 Curated_gene_sets:kegg_taurine_and_hypotaurine_metabolism
Curated_gene_sets:kegg_selen...          SET      24      0.14972    0.0053523      0.14741       0.1549 Curated_gene_sets:kegg_selenoamino_acid_metabolism
Curated_gene_sets:kegg_gluta...          SET      46    -0.036736   -0.0018171       0.1078      0.63337 Curated_gene_sets:kegg_glutathione_metabolism
Curated_gene_sets:kegg_starc...          SET      46     -0.19939   -0.0098625      0.11999      0.95171 Curated_gene_sets:kegg_starch_and_sucrose_metabolism
Curated_gene_sets:kegg_n_gly...          SET      46      0.27061     0.013385     0.097602    0.0027832 Curated_gene_sets:kegg_n_glycan_biosynthesis
Curated_gene_sets:kegg_other...          SET      16      0.18696    0.0054582      0.17195      0.13846 Curated_gene_sets:kegg_other_glycan_degradation
Curated_gene_sets:kegg_o_gly...          SET      29      0.11636     0.004572      0.14325      0.20831 Curated_gene_sets:kegg_o_glycan_biosynthesis
Curated_gene_sets:kegg_amino...1         SET      44    -0.060826   -0.0029426      0.10687      0.71538 Curated_gene_sets:kegg_amino_sugar_and_nucleotide_sugar_metabolism
Curated_gene_sets:kegg_glyco...5         SET      20    -0.071368   -0.0023293      0.15222       0.6804 Curated_gene_sets:kegg_glycosaminoglycan_degradation
Curated_gene_sets:kegg_glyco...2         SET      20     0.050825    0.0016588      0.14736      0.36508 Curated_gene_sets:kegg_glycosaminoglycan_biosynthesis_chondroitin_sulfate
Curated_gene_sets:kegg_glyco...4         SET      15     0.047954    0.0013556      0.17434      0.39164 Curated_gene_sets:kegg_glycosaminoglycan_biosynthesis_keratan_sulfate
Curated_gene_sets:kegg_glyco...3         SET      25      0.26554    0.0096882      0.15128     0.039617 Curated_gene_sets:kegg_glycosaminoglycan_biosynthesis_heparan_sulfate
Curated_gene_sets:kegg_glyce...1         SET      45    -0.047519   -0.0023248      0.10892      0.66867 Curated_gene_sets:kegg_glycerolipid_metabolism
Curated_gene_sets:kegg_inosi...          SET      53    -0.024052   -0.0012767      0.10148      0.59368 Curated_gene_sets:kegg_inositol_phosphate_metabolism
Curated_gene_sets:kegg_glyco...9         SET      23      0.17599    0.0061591      0.13567     0.097298 Curated_gene_sets:kegg_glycosylphosphatidylinositol_gpi_anchor_biosynthesis
Curated_gene_sets:kegg_glyce...2         SET      75    -0.029438   -0.0018578     0.082223      0.63984 Curated_gene_sets:kegg_glycerophospholipid_metabolism
Curated_gene_sets:kegg_ether...          SET      33     0.073901    0.0030971      0.13238      0.28834 Curated_gene_sets:kegg_ether_lipid_metabolism
Curated_gene_sets:kegg_arach...          SET      58      0.17936    0.0099586      0.10099     0.037877 Curated_gene_sets:kegg_arachidonic_acid_metabolism
Curated_gene_sets:kegg_linol...          SET      29      0.37287      0.01465      0.14942    0.0062931 Curated_gene_sets:kegg_linoleic_acid_metabolism
Curated_gene_sets:kegg_alpha...          SET      19     0.092776    0.0029514      0.17618      0.29924 Curated_gene_sets:kegg_alpha_linolenic_acid_metabolism
Curated_gene_sets:kegg_sphin...          SET      38    -0.041285   -0.0018564      0.11691      0.63801 Curated_gene_sets:kegg_sphingolipid_metabolism
Curated_gene_sets:kegg_glyco...8         SET      25   -0.0027374  -9.9875e-05      0.15393      0.50709 Curated_gene_sets:kegg_glycosphingolipid_biosynthesis_lacto_and_neolacto_series
Curated_gene_sets:kegg_glyco...7         SET      13      0.12543     0.003301      0.18098      0.24415 Curated_gene_sets:kegg_glycosphingolipid_biosynthesis_globo_series
Curated_gene_sets:kegg_glyco...6         SET      15      0.03298   0.00093229      0.18892      0.43071 Curated_gene_sets:kegg_glycosphingolipid_biosynthesis_ganglio_series
Curated_gene_sets:kegg_pyruv...          SET      39      0.12059    0.0054932      0.11189      0.14057 Curated_gene_sets:kegg_pyruvate_metabolism
Curated_gene_sets:kegg_glyox...          SET      16      0.45683     0.013337      0.17657    0.0048409 Curated_gene_sets:kegg_glyoxylate_and_dicarboxylate_metabolism
Curated_gene_sets:kegg_propa...          SET      32      0.31036     0.012809      0.13924     0.012912 Curated_gene_sets:kegg_propanoate_metabolism
Curated_gene_sets:kegg_butan...          SET      33      0.12375     0.005186      0.13253      0.17524 Curated_gene_sets:kegg_butanoate_metabolism
Curated_gene_sets:kegg_one_c...          SET      17      0.30598    0.0092077      0.17232     0.037907 Curated_gene_sets:kegg_one_carbon_pool_by_folate
Curated_gene_sets:kegg_ribof...          SET      15    -0.051604   -0.0014588       0.1936      0.60509 Curated_gene_sets:kegg_riboflavin_metabolism
Curated_gene_sets:kegg_nicot...          SET      24     0.096341     0.003444      0.15183      0.26287 Curated_gene_sets:kegg_nicotinate_and_nicotinamide_metabolism
Curated_gene_sets:kegg_panto...          SET      16     -0.27368   -0.0079901      0.18108      0.93465 Curated_gene_sets:kegg_pantothenate_and_coa_biosynthesis
Curated_gene_sets:kegg_folat...          SET      11     -0.44845    -0.010857      0.23664      0.97095 Curated_gene_sets:kegg_folate_biosynthesis
Curated_gene_sets:kegg_retin...          SET      60     0.093257    0.0052661      0.11762      0.21394 Curated_gene_sets:kegg_retinol_metabolism
Curated_gene_sets:kegg_porph...          SET      38    -0.097737   -0.0043948      0.13814      0.76037 Curated_gene_sets:kegg_porphyrin_and_chlorophyll_metabolism
Curated_gene_sets:kegg_terpe...          SET      15    -0.060989   -0.0017241      0.18179      0.63137 Curated_gene_sets:kegg_terpenoid_backbone_biosynthesis
Curated_gene_sets:kegg_limon...          SET      10      0.34181    0.0078904      0.20483     0.047595 Curated_gene_sets:kegg_limonene_and_pinene_degradation
Curated_gene_sets:kegg_nitro...          SET      21      0.14826    0.0049581       0.1602      0.17737 Curated_gene_sets:kegg_nitrogen_metabolism
Curated_gene_sets:kegg_sulfu...          SET      11     0.084169    0.0020378      0.20184      0.33834 Curated_gene_sets:kegg_sulfur_metabolism
Curated_gene_sets:kegg_amino...2         SET      41    -0.060739   -0.0028367      0.10874      0.71176 Curated_gene_sets:kegg_aminoacyl_trna_biosynthesis
Curated_gene_sets:kegg_metab...          SET      66     0.026351    0.0015604      0.11429      0.40883 Curated_gene_sets:kegg_metabolism_of_xenobiotics_by_cytochrome_p450
Curated_gene_sets:kegg_drug_...1         SET      66    -0.052078   -0.0030838      0.11127      0.68012 Curated_gene_sets:kegg_drug_metabolism_cytochrome_p450
Curated_gene_sets:kegg_drug_...2         SET      49      -0.1291   -0.0065901      0.12157      0.85586 Curated_gene_sets:kegg_drug_metabolism_other_enzymes
Curated_gene_sets:kegg_biosy...          SET      21     -0.17769   -0.0059425      0.16064      0.86566 Curated_gene_sets:kegg_biosynthesis_of_unsaturated_fatty_acids
Curated_gene_sets:kegg_abc_t...          SET      43      0.09154     0.004378       0.1264      0.23448 Curated_gene_sets:kegg_abc_transporters
Curated_gene_sets:kegg_ribos...          SET      81     0.020328     0.001333     0.079026       0.3985 Curated_gene_sets:kegg_ribosome
Curated_gene_sets:kegg_rna_d...          SET      57    -0.028489   -0.0015681     0.090983       0.6229 Curated_gene_sets:kegg_rna_degradation
Curated_gene_sets:kegg_rna_p...          SET      27     -0.29428    -0.011157      0.13138      0.98745 Curated_gene_sets:kegg_rna_polymerase
Curated_gene_sets:kegg_basal...2         SET      30     0.058585    0.0023412      0.13104      0.32742 Curated_gene_sets:kegg_basal_transcription_factors
Curated_gene_sets:kegg_dna_r...          SET      34     -0.24243    -0.010313      0.11555      0.98204 Curated_gene_sets:kegg_dna_replication
Curated_gene_sets:kegg_splic...          SET     120     0.018381    0.0014655     0.058265       0.3762 Curated_gene_sets:kegg_spliceosome
Curated_gene_sets:kegg_prote...1         SET      47      0.04187    0.0020933      0.10213      0.34092 Curated_gene_sets:kegg_proteasome
Curated_gene_sets:kegg_prote...2         SET      23     0.047001    0.0016449      0.12742      0.35612 Curated_gene_sets:kegg_protein_export
Curated_gene_sets:kegg_ppar_...          SET      67     0.093755    0.0055935     0.090404      0.14986 Curated_gene_sets:kegg_ppar_signaling_pathway
Curated_gene_sets:kegg_base_...          SET      32    -0.061317   -0.0025306      0.11961      0.69589 Curated_gene_sets:kegg_base_excision_repair
Curated_gene_sets:kegg_nucle...          SET      40    -0.049067   -0.0022635     0.098046      0.69162 Curated_gene_sets:kegg_nucleotide_excision_repair
Curated_gene_sets:kegg_misma...          SET      22     -0.14218   -0.0048664      0.15074       0.8272 Curated_gene_sets:kegg_mismatch_repair
Curated_gene_sets:kegg_homol...          SET      28    -0.011919  -0.00046017      0.13524      0.53511 Curated_gene_sets:kegg_homologous_recombination
Curated_gene_sets:kegg_non_h...          SET      13     -0.20748   -0.0054604      0.19892      0.85152 Curated_gene_sets:kegg_non_homologous_end_joining
Curated_gene_sets:kegg_mapk_...          SET     255    -0.054538   -0.0063158     0.047392      0.87509 Curated_gene_sets:kegg_mapk_signaling_pathway
Curated_gene_sets:kegg_erbb_...          SET      85    -0.085754   -0.0057598     0.085626       0.8417 Curated_gene_sets:kegg_erbb_signaling_pathway
Curated_gene_sets:kegg_calci...          SET     166     -0.19027    -0.017821     0.060045      0.99923 Curated_gene_sets:kegg_calcium_signaling_pathway
Curated_gene_sets:kegg_cytok...          SET     251    -0.015781   -0.0018133     0.051185      0.62108 Curated_gene_sets:kegg_cytokine_cytokine_receptor_interaction
Curated_gene_sets:kegg_chemo...          SET     181    -0.035932   -0.0035127     0.056164      0.73883 Curated_gene_sets:kegg_chemokine_signaling_pathway
Curated_gene_sets:kegg_phosp...          SET      75    -0.078608   -0.0049609     0.084327      0.82437 Curated_gene_sets:kegg_phosphatidylinositol_signaling_system
Curated_gene_sets:kegg_neuro...1         SET     251    -0.087131    -0.010012      0.05145      0.95481 Curated_gene_sets:kegg_neuroactive_ligand_receptor_interaction
Curated_gene_sets:kegg_cell_...2         SET     121    -0.029614   -0.0023709     0.063152      0.68044 Curated_gene_sets:kegg_cell_cycle
Curated_gene_sets:kegg_oocyt...          SET     106     0.094945    0.0071174     0.067531      0.07988 Curated_gene_sets:kegg_oocyte_meiosis
Curated_gene_sets:kegg_p53_s...          SET      66    -0.071125   -0.0042117     0.096751      0.76887 Curated_gene_sets:kegg_p53_signaling_pathway
Curated_gene_sets:kegg_ubiqu...          SET     124    -0.019329   -0.0015664      0.05943       0.6275 Curated_gene_sets:kegg_ubiquitin_mediated_proteolysis
Curated_gene_sets:kegg_snare...          SET      36      0.20505    0.0089746      0.10851     0.029412 Curated_gene_sets:kegg_snare_interactions_in_vesicular_transport
Curated_gene_sets:kegg_regul...2         SET      33      0.20374    0.0085387      0.13768     0.069469 Curated_gene_sets:kegg_regulation_of_autophagy
Curated_gene_sets:kegg_lysos...          SET     117    -0.038783   -0.0030535     0.064012      0.72769 Curated_gene_sets:kegg_lysosome
Curated_gene_sets:kegg_endoc...          SET     177    -0.046734   -0.0045185     0.054277      0.80538 Curated_gene_sets:kegg_endocytosis
Curated_gene_sets:kegg_perox...          SET      76    -0.031017   -0.0019704     0.077251      0.65597 Curated_gene_sets:kegg_peroxisome
Curated_gene_sets:kegg_mtor_...          SET      50    -0.067562   -0.0034837      0.10448      0.74107 Curated_gene_sets:kegg_mtor_signaling_pathway
Curated_gene_sets:kegg_apopt...          SET      81     -0.20728    -0.013592     0.085579      0.99228 Curated_gene_sets:kegg_apoptosis
Curated_gene_sets:kegg_cardi...          SET      69     0.095842    0.0058024     0.089387      0.14182 Curated_gene_sets:kegg_cardiac_muscle_contraction
Curated_gene_sets:kegg_vascu...          SET     110     0.054274    0.0041442     0.072657      0.22754 Curated_gene_sets:kegg_vascular_smooth_muscle_contraction
Curated_gene_sets:kegg_wnt_s...          SET     146    -0.069884   -0.0061417     0.062336      0.86887 Curated_gene_sets:kegg_wnt_signaling_pathway
Curated_gene_sets:kegg_dorso...          SET      24     0.061783    0.0022087       0.1637      0.35294 Curated_gene_sets:kegg_dorso_ventral_axis_formation
Curated_gene_sets:kegg_notch...          SET      47     0.069005    0.0034499     0.099747      0.24454 Curated_gene_sets:kegg_notch_signaling_pathway
Curated_gene_sets:kegg_hedge...          SET      55     -0.18367   -0.0099313     0.096562      0.97141 Curated_gene_sets:kegg_hedgehog_signaling_pathway
Curated_gene_sets:kegg_tgf_b...          SET      85     -0.13042   -0.0087599     0.085115      0.93727 Curated_gene_sets:kegg_tgf_beta_signaling_pathway
Curated_gene_sets:kegg_axon_...          SET     124    -0.022532    -0.001826     0.070268      0.62577 Curated_gene_sets:kegg_axon_guidance
Curated_gene_sets:kegg_vegf_...          SET      77    -0.097737   -0.0062495     0.085291      0.87408 Curated_gene_sets:kegg_vegf_signaling_pathway
Curated_gene_sets:kegg_focal...          SET     193    -0.029504   -0.0029774     0.055904      0.70116 Curated_gene_sets:kegg_focal_adhesion
Curated_gene_sets:kegg_ecm_r...          SET      83     0.084188     0.005588     0.086202      0.16438 Curated_gene_sets:kegg_ecm_receptor_interaction
Curated_gene_sets:kegg_cell_...1         SET     122     0.088892    0.0071458     0.072022      0.10857 Curated_gene_sets:kegg_cell_adhesion_molecules_cams
Curated_gene_sets:kegg_adher...          SET      71     -0.26237    -0.016112     0.095335      0.99704 Curated_gene_sets:kegg_adherens_junction
Curated_gene_sets:kegg_tight...          SET     129     0.013602    0.0011242     0.064485      0.41647 Curated_gene_sets:kegg_tight_junction
Curated_gene_sets:kegg_gap_j...          SET      88      -0.1408    -0.009622      0.08258       0.9559 Curated_gene_sets:kegg_gap_junction
Curated_gene_sets:kegg_compl...          SET      65     0.048527    0.0028518     0.091842      0.29862 Curated_gene_sets:kegg_complement_and_coagulation_cascades
Curated_gene_sets:kegg_antig...          SET      81      0.01201   0.00078754     0.094427       0.4494 Curated_gene_sets:kegg_antigen_processing_and_presentation
Curated_gene_sets:kegg_renin...          SET      16     -0.10746   -0.0031373      0.21723      0.68958 Curated_gene_sets:kegg_renin_angiotensin_system
Curated_gene_sets:kegg_toll_...          SET     101    -0.073347   -0.0053679     0.077369      0.82844 Curated_gene_sets:kegg_toll_like_receptor_signaling_pathway
Curated_gene_sets:kegg_nod_l...          SET      57     -0.12918   -0.0071104     0.097825      0.90666 Curated_gene_sets:kegg_nod_like_receptor_signaling_pathway
Curated_gene_sets:kegg_rig_i...          SET      67    -0.010546  -0.00062917     0.093221      0.54503 Curated_gene_sets:kegg_rig_i_like_receptor_signaling_pathway
Curated_gene_sets:kegg_cytos...          SET      52     -0.13425    -0.007059       0.1064      0.89647 Curated_gene_sets:kegg_cytosolic_dna_sensing_pathway
Curated_gene_sets:kegg_jak_s...          SET     147    -0.079533   -0.0070133     0.066004      0.88588 Curated_gene_sets:kegg_jak_stat_signaling_pathway
Curated_gene_sets:kegg_hemat...          SET      81    -0.049241   -0.0032289     0.086351      0.71574 Curated_gene_sets:kegg_hematopoietic_cell_lineage
Curated_gene_sets:kegg_natur...          SET     131    -0.039933   -0.0033256     0.074077      0.70508 Curated_gene_sets:kegg_natural_killer_cell_mediated_cytotoxicity
Curated_gene_sets:kegg_t_cel...          SET     105    -0.041683   -0.0031101     0.075741      0.70895 Curated_gene_sets:kegg_t_cell_receptor_signaling_pathway
Curated_gene_sets:kegg_b_cel...          SET      73    -0.056978   -0.0035477     0.092287      0.73151 Curated_gene_sets:kegg_b_cell_receptor_signaling_pathway
Curated_gene_sets:kegg_fc_ep...          SET      79     -0.04458   -0.0028871     0.085595      0.69875 Curated_gene_sets:kegg_fc_epsilon_ri_signaling_pathway
Curated_gene_sets:kegg_fc_ga...          SET      95    -0.039825   -0.0028272     0.076425      0.69885 Curated_gene_sets:kegg_fc_gamma_r_mediated_phagocytosis
Curated_gene_sets:kegg_leuko...          SET     109    -0.034765   -0.0026426     0.071442      0.68673 Curated_gene_sets:kegg_leukocyte_transendothelial_migration
Curated_gene_sets:kegg_intes...          SET      42      0.17914    0.0084674      0.11794       0.0644 Curated_gene_sets:kegg_intestinal_immune_network_for_iga_production
Curated_gene_sets:kegg_circa...          SET      13      0.13891    0.0036558       0.1962      0.23948 Curated_gene_sets:kegg_circadian_rhythm_mammal
Curated_gene_sets:kegg_long_...2         SET      65    -0.065441   -0.0038458       0.0958      0.75272 Curated_gene_sets:kegg_long_term_potentiation
Curated_gene_sets:kegg_neuro...2         SET     120    -0.069584    -0.005548     0.068245      0.84604 Curated_gene_sets:kegg_neurotrophin_signaling_pathway
Curated_gene_sets:kegg_long_...1         SET      68    -0.025392   -0.0015261      0.09605      0.60425 Curated_gene_sets:kegg_long_term_depression
Curated_gene_sets:kegg_olfac...          SET     348    -0.071506   -0.0096494     0.053556      0.90908 Curated_gene_sets:kegg_olfactory_transduction
Curated_gene_sets:kegg_taste...          SET      49      0.16389     0.008366      0.10864     0.065704 Curated_gene_sets:kegg_taste_transduction
Curated_gene_sets:kegg_regul...1         SET     200     0.082586    0.0084825     0.053347     0.060809 Curated_gene_sets:kegg_regulation_of_actin_cytoskeleton
Curated_gene_sets:kegg_insul...          SET     130   -0.0021004  -0.00017426     0.063308      0.51323 Curated_gene_sets:kegg_insulin_signaling_pathway
Curated_gene_sets:kegg_gnrh_...          SET      97    -0.038565   -0.0027662     0.076592      0.69269 Curated_gene_sets:kegg_gnrh_signaling_pathway
Curated_gene_sets:kegg_proge...          SET      81     0.044599    0.0029246      0.07489      0.27575 Curated_gene_sets:kegg_progesterone_mediated_oocyte_maturation
Curated_gene_sets:kegg_melan...1         SET      99     -0.18066    -0.013091     0.074944      0.99203 Curated_gene_sets:kegg_melanogenesis
Curated_gene_sets:kegg_adipo...          SET      63    -0.018017   -0.0010424     0.090916      0.57854 Curated_gene_sets:kegg_adipocytokine_signaling_pathway
Curated_gene_sets:kegg_type_...2         SET      46     0.066476    0.0032881      0.11138      0.27532 Curated_gene_sets:kegg_type_ii_diabetes_mellitus
Curated_gene_sets:kegg_type_...1         SET      40    -0.090198    -0.004161      0.13534      0.74744 Curated_gene_sets:kegg_type_i_diabetes_mellitus
Curated_gene_sets:kegg_matur...          SET      25    -0.097009   -0.0035393      0.14343      0.75059 Curated_gene_sets:kegg_maturity_onset_diabetes_of_the_young
Curated_gene_sets:kegg_aldos...          SET      41     -0.37009    -0.017285      0.12441      0.99853 Curated_gene_sets:kegg_aldosterone_regulated_sodium_reabsorption
Curated_gene_sets:kegg_vasop...          SET      41     -0.19702   -0.0092014      0.11083      0.96226 Curated_gene_sets:kegg_vasopressin_regulated_water_reabsorption
Curated_gene_sets:kegg_proxi...          SET      22    -0.085735   -0.0029346      0.15308      0.71228 Curated_gene_sets:kegg_proximal_tubule_bicarbonate_reclamation
Curated_gene_sets:kegg_alzhe...          SET     154     0.039959    0.0036059     0.055133       0.2343 Curated_gene_sets:kegg_alzheimers_disease
Curated_gene_sets:kegg_parki...          SET     110      0.10633    0.0081194     0.062223     0.043741 Curated_gene_sets:kegg_parkinsons_disease
Curated_gene_sets:kegg_amyot...          SET      52     -0.13623   -0.0071633     0.095873      0.92233 Curated_gene_sets:kegg_amyotrophic_lateral_sclerosis_als
Curated_gene_sets:kegg_hunti...          SET     166      0.12098     0.011331     0.052398      0.01048 Curated_gene_sets:kegg_huntingtons_disease
Curated_gene_sets:kegg_prion...          SET      33     0.071778    0.0030081      0.13212      0.29348 Curated_gene_sets:kegg_prion_diseases
Curated_gene_sets:kegg_vibri...          SET      52    -0.055071   -0.0028957     0.097411      0.71408 Curated_gene_sets:kegg_vibrio_cholerae_infection
Curated_gene_sets:kegg_epith...          SET      65     -0.13029   -0.0076566      0.08906      0.92825 Curated_gene_sets:kegg_epithelial_cell_signaling_in_helicobacter_pylori_infection
Curated_gene_sets:kegg_patho...          SET      55    -0.033881    -0.001832     0.096737      0.63692 Curated_gene_sets:kegg_pathogenic_escherichia_coli_infection
Curated_gene_sets:kegg_leish...          SET      66    0.0043175   0.00025566      0.10004      0.48279 Curated_gene_sets:kegg_leishmania_infection
Curated_gene_sets:kegg_pathw...          SET     317    -0.098013    -0.012634     0.042852       0.9889 Curated_gene_sets:kegg_pathways_in_cancer
Curated_gene_sets:kegg_color...          SET      62     -0.11362    -0.006522     0.099446      0.87338 Curated_gene_sets:kegg_colorectal_cancer
Curated_gene_sets:kegg_renal...          SET      68     -0.18831    -0.011318     0.091269      0.98045 Curated_gene_sets:kegg_renal_cell_carcinoma
Curated_gene_sets:kegg_pancr...          SET      67     -0.27456     -0.01638      0.09129      0.99868 Curated_gene_sets:kegg_pancreatic_cancer
Curated_gene_sets:kegg_endom...          SET      51      -0.3004    -0.015643       0.1074      0.99742 Curated_gene_sets:kegg_endometrial_cancer
Curated_gene_sets:kegg_glioma            SET      64     -0.27569    -0.016077     0.097471      0.99766 Curated_gene_sets:kegg_glioma
Curated_gene_sets:kegg_prost...          SET      86     -0.24615    -0.016629     0.082023      0.99865 Curated_gene_sets:kegg_prostate_cancer
Curated_gene_sets:kegg_thyro...          SET      29    -0.018871  -0.00074144      0.14057       0.5534 Curated_gene_sets:kegg_thyroid_cancer
Curated_gene_sets:kegg_basal...1         SET      55      -0.2026    -0.010955     0.096382      0.98222 Curated_gene_sets:kegg_basal_cell_carcinoma
Curated_gene_sets:kegg_melan...2         SET      69     -0.19161      -0.0116     0.093895      0.97935 Curated_gene_sets:kegg_melanoma
Curated_gene_sets:kegg_bladd...          SET      40      -0.2422    -0.011173      0.12118      0.97716 Curated_gene_sets:kegg_bladder_cancer
Curated_gene_sets:kegg_chron...          SET      72     -0.17178    -0.010622      0.08825      0.97419 Curated_gene_sets:kegg_chronic_myeloid_leukemia
Curated_gene_sets:kegg_acute...          SET      55     -0.14146   -0.0076492      0.10778      0.90531 Curated_gene_sets:kegg_acute_myeloid_leukemia
Curated_gene_sets:kegg_small...          SET      82     0.013635    0.0008996     0.080761      0.43296 Curated_gene_sets:kegg_small_cell_lung_cancer
Curated_gene_sets:kegg_non_s...          SET      54     -0.15254    -0.008173      0.10146      0.93362 Curated_gene_sets:kegg_non_small_cell_lung_cancer
Curated_gene_sets:kegg_asthma            SET      26     -0.23407   -0.0087089      0.16704      0.91942 Curated_gene_sets:kegg_asthma
Curated_gene_sets:kegg_autoi...          SET      48    -0.025259   -0.0012762       0.1261      0.57938 Curated_gene_sets:kegg_autoimmune_thyroid_disease
Curated_gene_sets:kegg_syste...          SET     103   -0.0025364  -0.00018744      0.08152      0.51241 Curated_gene_sets:kegg_systemic_lupus_erythematosus
Curated_gene_sets:kegg_allog...          SET      33    -0.049797   -0.0020869      0.14878      0.63108 Curated_gene_sets:kegg_allograft_rejection
Curated_gene_sets:kegg_graft...          SET      36     -0.03047   -0.0013336      0.13532      0.58908 Curated_gene_sets:kegg_graft_versus_host_disease
Curated_gene_sets:kegg_prima...2         SET      32     0.017973   0.00074174      0.13833      0.44831 Curated_gene_sets:kegg_primary_immunodeficiency
Curated_gene_sets:kegg_hyper...          SET      82     0.061774    0.0040756     0.081478      0.22418 Curated_gene_sets:kegg_hypertrophic_cardiomyopathy_hcm
Curated_gene_sets:kegg_arrhy...          SET      71     0.087385    0.0053663      0.09361      0.17529 Curated_gene_sets:kegg_arrhythmogenic_right_ventricular_cardiomyopathy_arvc
Curated_gene_sets:kegg_dilat...          SET      87     0.028548    0.0019398     0.080038      0.36067 Curated_gene_sets:kegg_dilated_cardiomyopathy
Curated_gene_sets:kegg_viral...          SET      65    -0.009534  -0.00056028     0.097377        0.539 Curated_gene_sets:kegg_viral_myocarditis
Curated_gene_sets:biocarta_r...14        SET      14     -0.16624   -0.0045402      0.22345      0.77155 Curated_gene_sets:biocarta_rela_pathway
Curated_gene_sets:biocarta_n...8         SET      27     -0.19651   -0.0074503      0.15153      0.90264 Curated_gene_sets:biocarta_no1_pathway
Curated_gene_sets:biocarta_c...29        SET      19    -0.067483   -0.0021467      0.17074      0.65367 Curated_gene_sets:biocarta_csk_pathway
Curated_gene_sets:biocarta_s...13        SET      11      0.27116    0.0065649      0.20648     0.094554 Curated_gene_sets:biocarta_srcrptp_pathway
Curated_gene_sets:biocarta_a...15        SET      18     0.042399    0.0013128      0.15965      0.39529 Curated_gene_sets:biocarta_ami_pathway
Curated_gene_sets:biocarta_g...10        SET      14     0.017806   0.00048629      0.19912      0.46437 Curated_gene_sets:biocarta_granulocytes_pathway
Curated_gene_sets:biocarta_l...7         SET      12      0.40316     0.010194      0.20265     0.023334 Curated_gene_sets:biocarta_lym_pathway
Curated_gene_sets:biocarta_a...16        SET      17      0.36046     0.010847      0.16965     0.016814 Curated_gene_sets:biocarta_arap_pathway
Curated_gene_sets:biocarta_a...6         SET      30     0.090708    0.0036248       0.1301      0.24284 Curated_gene_sets:biocarta_agr_pathway
Curated_gene_sets:biocarta_a...9         SET      11    -0.023602   -0.0005714      0.21044      0.54465 Curated_gene_sets:biocarta_akap95_pathway
Curated_gene_sets:biocarta_a...11        SET      20     -0.10525   -0.0034351      0.17264      0.72895 Curated_gene_sets:biocarta_akt_pathway
Curated_gene_sets:biocarta_a...12        SET      37    -0.097169   -0.0043115      0.12808      0.77596 Curated_gene_sets:biocarta_alk_pathway
Curated_gene_sets:biocarta_a...20        SET      25     -0.15304   -0.0055837      0.16038      0.83001 Curated_gene_sets:biocarta_at1r_pathway
Curated_gene_sets:biocarta_a...1         SET      10      0.31634    0.0073023      0.28513      0.13363 Curated_gene_sets:biocarta_ace2_pathway
Curated_gene_sets:biocarta_a...19        SET      11     -0.19424   -0.0047025      0.23139      0.79938 Curated_gene_sets:biocarta_asbcell_pathway
Curated_gene_sets:biocarta_d...5         SET      10     -0.19659   -0.0045381      0.22299        0.811 Curated_gene_sets:biocarta_dnafragment_pathway
Curated_gene_sets:biocarta_c...20        SET      18     -0.24242   -0.0075063      0.17264      0.91985 Curated_gene_sets:biocarta_chemical_pathway
Curated_gene_sets:biocarta_s...11        SET      16      0.11412    0.0033316      0.18452      0.26815 Curated_gene_sets:biocarta_sppa_pathway
Curated_gene_sets:biocarta_a...21        SET      20    -0.057109   -0.0018639      0.17884      0.62526 Curated_gene_sets:biocarta_atm_pathway
Curated_gene_sets:biocarta_a...5         SET      11     -0.21379   -0.0051759      0.21678      0.83797 Curated_gene_sets:biocarta_agpcr_pathway
Curated_gene_sets:biocarta_b...7         SET      14   -0.0079536  -0.00021722      0.19471      0.51629 Curated_gene_sets:biocarta_bcellsurvival_pathway
Curated_gene_sets:biocarta_b...10        SET      11       0.2408    0.0058299      0.24294       0.1608 Curated_gene_sets:biocarta_blymphocyte_pathway
Curated_gene_sets:biocarta_b...8         SET      30   0.00051352   2.0521e-05      0.14536      0.49859 Curated_gene_sets:biocarta_bcr_pathway
Curated_gene_sets:biocarta_b...9         SET      27     -0.19519   -0.0074006      0.14185      0.91559 Curated_gene_sets:biocarta_biopeptides_pathway
Curated_gene_sets:biocarta_r...7         SET      15      0.17715    0.0050079      0.19818      0.18569 Curated_gene_sets:biocarta_rankl_pathway
Curated_gene_sets:biocarta_c...1         SET       8    -0.029941  -0.00061822       0.3103      0.53843 Curated_gene_sets:biocarta_cacam_pathway
Curated_gene_sets:biocarta_c...15        SET      16     -0.38524    -0.011247      0.20069      0.97254 Curated_gene_sets:biocarta_cdmac_pathway
Curated_gene_sets:biocarta_c...5         SET      23    -0.045253   -0.0015837       0.1528      0.61645 Curated_gene_sets:biocarta_carm_er_pathway
Curated_gene_sets:biocarta_c...6         SET      21     0.028011   0.00093677      0.16526       0.4327 Curated_gene_sets:biocarta_caspase_pathway
Curated_gene_sets:biocarta_c...8         SET      11     -0.45061    -0.010909      0.23778      0.97095 Curated_gene_sets:biocarta_cbl_pathway
Curated_gene_sets:biocarta_c...9         SET      18    -0.062512   -0.0019356      0.18692      0.63097 Curated_gene_sets:biocarta_ccr3_pathway
Curated_gene_sets:biocarta_c...11        SET      12     -0.09854   -0.0024917       0.2284      0.66692 Curated_gene_sets:biocarta_cd40_pathway
Curated_gene_sets:biocarta_m...5         SET      18     0.026455   0.00081917      0.15605      0.43269 Curated_gene_sets:biocarta_mcm_pathway
Curated_gene_sets:biocarta_g...1         SET      28    -0.079086   -0.0030534      0.13825      0.71635 Curated_gene_sets:biocarta_g1_pathway
Curated_gene_sets:biocarta_g...2         SET      24    -0.014165  -0.00050639      0.16082      0.53509 Curated_gene_sets:biocarta_g2_pathway
Curated_gene_sets:biocarta_c...16        SET      10     -0.39165   -0.0090408      0.24933      0.94187 Curated_gene_sets:biocarta_cell2cell_pathway
Curated_gene_sets:biocarta_l...1         SET      17      0.28742    0.0086491      0.18205     0.057205 Curated_gene_sets:biocarta_lair_pathway
Curated_gene_sets:biocarta_c...18        SET      20    0.0016674    5.442e-05      0.16788      0.49604 Curated_gene_sets:biocarta_ceramide_pathway
Curated_gene_sets:biocarta_t...13        SET      19     -0.20599   -0.0065529      0.17399      0.88177 Curated_gene_sets:biocarta_tid_pathway
Curated_gene_sets:biocarta_c...24        SET      12     0.088189      0.00223      0.21713      0.34231 Curated_gene_sets:biocarta_classic_pathway
Curated_gene_sets:biocarta_c...25        SET      18      0.23479      0.00727      0.17789     0.093453 Curated_gene_sets:biocarta_comp_pathway
Curated_gene_sets:biocarta_v...1         SET      24     0.089171    0.0031877      0.14819      0.27368 Curated_gene_sets:biocarta_vdr_pathway
Curated_gene_sets:biocarta_h...3         SET      23     -0.17195   -0.0060176      0.16125      0.85686 Curated_gene_sets:biocarta_hdac_pathway
Curated_gene_sets:biocarta_g...5         SET      16     -0.27819   -0.0081216      0.19758      0.92043 Curated_gene_sets:biocarta_gcr_pathway
Curated_gene_sets:biocarta_c...31        SET      24     -0.27872    -0.009964      0.15479      0.96411 Curated_gene_sets:biocarta_ctcf_pathway
Curated_gene_sets:biocarta_c...32        SET      13    -0.068074   -0.0017916      0.20229      0.63176 Curated_gene_sets:biocarta_ctl_pathway
Curated_gene_sets:biocarta_c...34        SET      19     -0.12115   -0.0038541      0.17977      0.74982 Curated_gene_sets:biocarta_cxcr4_pathway
Curated_gene_sets:biocarta_c...17        SET      23     0.031318     0.001096      0.14697      0.41563 Curated_gene_sets:biocarta_cellcycle_pathway
Curated_gene_sets:biocarta_c...19        SET      11     -0.30142   -0.0072976      0.23285      0.90225 Curated_gene_sets:biocarta_cftr_pathway
Curated_gene_sets:biocarta_c...35        SET      19   0.00049291    1.568e-05      0.17238      0.49886 Curated_gene_sets:biocarta_cytokine_pathway
Curated_gene_sets:biocarta_i...18        SET      26     -0.17615    -0.006554      0.14946      0.88071 Curated_gene_sets:biocarta_inflam_pathway
Curated_gene_sets:biocarta_d...1         SET      12      0.24935     0.006305      0.22542      0.13434 Curated_gene_sets:biocarta_d4gdi_pathway
Curated_gene_sets:biocarta_d...2         SET      16    -0.051882   -0.0015147        0.194      0.60543 Curated_gene_sets:biocarta_dc_pathway
Curated_gene_sets:biocarta_p...2         SET       8     -0.10838   -0.0022379      0.27181      0.65495 Curated_gene_sets:biocarta_p35alzheimers_pathway
Curated_gene_sets:biocarta_r...17        SET       9      -0.2416   -0.0052912       0.2271       0.8563 Curated_gene_sets:biocarta_rna_pathway
Curated_gene_sets:biocarta_m...16        SET      16    -0.052758   -0.0015403      0.15917      0.62985 Curated_gene_sets:biocarta_mta3_pathway
Curated_gene_sets:biocarta_s...7         SET      10     -0.20599   -0.0047551      0.24378      0.80094 Curated_gene_sets:biocarta_skp2e2f_pathway
Curated_gene_sets:biocarta_c...2         SET      17     0.080225    0.0024142      0.20065      0.34464 Curated_gene_sets:biocarta_calcineurin_pathway
Curated_gene_sets:biocarta_e...5         SET      26      -0.2695    -0.010027      0.15318      0.96073 Curated_gene_sets:biocarta_egf_pathway
Curated_gene_sets:biocarta_e...21        SET       9    -0.040434  -0.00088551       0.1958       0.5818 Curated_gene_sets:biocarta_etc_pathway
Curated_gene_sets:biocarta_n...1         SET      16     -0.11073   -0.0032328      0.18393      0.72642 Curated_gene_sets:biocarta_ndkdynamin_pathway
Curated_gene_sets:biocarta_e...12        SET       8      0.31006    0.0064022      0.23975      0.09797 Curated_gene_sets:biocarta_epha4_pathway
Curated_gene_sets:biocarta_e...13        SET      18    -0.057678   -0.0017859      0.17513      0.62905 Curated_gene_sets:biocarta_epo_pathway
Curated_gene_sets:biocarta_e...1         SET      19      0.20651    0.0065693      0.16242       0.1018 Curated_gene_sets:biocarta_ecm_pathway
Curated_gene_sets:biocarta_e...19        SET      26    -0.010763  -0.00040046      0.14755      0.52908 Curated_gene_sets:biocarta_erk_pathway
Curated_gene_sets:biocarta_e...20        SET      15     -0.36209    -0.010236      0.20102      0.96416 Curated_gene_sets:biocarta_eryth_pathway
Curated_gene_sets:biocarta_e...14        SET      11   -0.0052102  -0.00012614      0.19511      0.51065 Curated_gene_sets:biocarta_eponfkb_pathway
Curated_gene_sets:biocarta_e...10        SET      14      0.33098    0.0090393      0.17149     0.026811 Curated_gene_sets:biocarta_eif_pathway
Curated_gene_sets:biocarta_e...23        SET      13     -0.21157   -0.0055681      0.18149      0.87813 Curated_gene_sets:biocarta_extrinsic_pathway
Curated_gene_sets:biocarta_f...1         SET      30     -0.12166   -0.0048617      0.14494      0.79936 Curated_gene_sets:biocarta_fas_pathway
Curated_gene_sets:biocarta_f...3         SET      36     0.033283    0.0014567      0.13032      0.39921 Curated_gene_sets:biocarta_fcer1_pathway
Curated_gene_sets:biocarta_f...4         SET      12     -0.10838   -0.0027405      0.19943      0.70658 Curated_gene_sets:biocarta_fibrinolysis_pathway
Curated_gene_sets:biocarta_f...6         SET      32     -0.14043   -0.0057956      0.14145      0.83959 Curated_gene_sets:biocarta_fmlp_pathway
Curated_gene_sets:biocarta_f...8         SET       9      0.14047    0.0030764      0.24174      0.28059 Curated_gene_sets:biocarta_free_pathway
Curated_gene_sets:biocarta_g...3         SET       9     -0.23969   -0.0052493      0.24634      0.83472 Curated_gene_sets:biocarta_gaba_pathway
Curated_gene_sets:biocarta_g...4         SET      14     -0.14576   -0.0039808       0.2042      0.76232 Curated_gene_sets:biocarta_gata3_pathway
Curated_gene_sets:biocarta_s...5         SET      10     0.085886    0.0019826      0.25399      0.36763 Curated_gene_sets:biocarta_set_pathway
Curated_gene_sets:biocarta_g...6         SET      27    -0.002088  -7.9165e-05      0.14035      0.50593 Curated_gene_sets:biocarta_gh_pathway
Curated_gene_sets:biocarta_a...7         SET      10     -0.30069   -0.0069412      0.21198      0.92197 Curated_gene_sets:biocarta_ahsp_pathway
Curated_gene_sets:biocarta_t...2         SET       9      -0.3663   -0.0080219      0.25874      0.92155 Curated_gene_sets:biocarta_tcapoptosis_pathway
Curated_gene_sets:biocarta_h...7         SET      53     -0.20509    -0.010887       0.1007      0.97915 Curated_gene_sets:biocarta_hivnef_pathway
Curated_gene_sets:biocarta_s...2         SET       5     -0.30196   -0.0049296      0.33423      0.81685 Curated_gene_sets:biocarta_salmonella_pathway
Curated_gene_sets:biocarta_m...13        SET      21    -0.037917    -0.001268      0.15907       0.5942 Curated_gene_sets:biocarta_mpr_pathway
Curated_gene_sets:biocarta_h...2         SET      17      -0.2177   -0.0065513      0.19981      0.86204 Curated_gene_sets:biocarta_hcmv_pathway
Curated_gene_sets:biocarta_p...5         SET      20    -0.095914   -0.0031304      0.15589      0.73081 Curated_gene_sets:biocarta_p53hypoxia_pathway
Curated_gene_sets:biocarta_h...6         SET      15     -0.20612   -0.0058267      0.18735      0.86437 Curated_gene_sets:biocarta_hif_pathway
Curated_gene_sets:biocarta_i...3         SET      20     -0.15932   -0.0051996      0.16713      0.82976 Curated_gene_sets:biocarta_igf1_pathway
Curated_gene_sets:biocarta_i...8         SET      15      -0.2771   -0.0078332       0.2059      0.91081 Curated_gene_sets:biocarta_il17_pathway
Curated_gene_sets:biocarta_i...11        SET      20     0.043429    0.0014174      0.17355       0.4012 Curated_gene_sets:biocarta_il2_pathway
Curated_gene_sets:biocarta_i...13        SET      14    -0.063722   -0.0017403      0.19078      0.63081 Curated_gene_sets:biocarta_il3_pathway
Curated_gene_sets:biocarta_i...14        SET      10     -0.29456   -0.0067996      0.23913      0.89098 Curated_gene_sets:biocarta_il4_pathway
Curated_gene_sets:biocarta_i...15        SET      10      -0.1134   -0.0026177      0.23607      0.68451 Curated_gene_sets:biocarta_il5_pathway
Curated_gene_sets:biocarta_i...16        SET      20    -0.097056   -0.0031676      0.16277       0.7245 Curated_gene_sets:biocarta_il6_pathway
Curated_gene_sets:biocarta_i...6         SET      13     -0.23383    -0.006154      0.22969      0.84566 Curated_gene_sets:biocarta_il10_pathway
Curated_gene_sets:biocarta_i...7         SET      18       0.1085    0.0033597      0.17828       0.2714 Curated_gene_sets:biocarta_il12_pathway
Curated_gene_sets:biocarta_i...12        SET      35     -0.22524   -0.0097208      0.12703      0.96189 Curated_gene_sets:biocarta_il2rb_pathway
Curated_gene_sets:biocarta_i...10        SET       8    -0.058937    -0.001217      0.26495      0.58801 Curated_gene_sets:biocarta_il22bp_pathway
Curated_gene_sets:biocarta_i...17        SET      16     -0.16758   -0.0048925      0.20117      0.79758 Curated_gene_sets:biocarta_il7_pathway
Curated_gene_sets:biocarta_g...11        SET      20     -0.36475    -0.011905      0.17107       0.9835 Curated_gene_sets:biocarta_gsk3_pathway
Curated_gene_sets:biocarta_d...3         SET      27     -0.15738    -0.005967      0.14977      0.85332 Curated_gene_sets:biocarta_death_pathway
Curated_gene_sets:biocarta_r...4         SET      25      -0.1161   -0.0042358      0.14734      0.78464 Curated_gene_sets:biocarta_raccycd_pathway
Curated_gene_sets:biocarta_g...8         SET      23     0.019986   0.00069944      0.15765      0.44956 Curated_gene_sets:biocarta_gleevec_pathway
Curated_gene_sets:biocarta_i...19        SET      20     0.043909    0.0014331       0.1687      0.39733 Curated_gene_sets:biocarta_insulin_pathway
Curated_gene_sets:biocarta_i...20        SET      33      0.21687    0.0090889      0.13131     0.049318 Curated_gene_sets:biocarta_integrin_pathway
Curated_gene_sets:biocarta_i...21        SET      19     0.087072    0.0027699      0.16601      0.29997 Curated_gene_sets:biocarta_intrinsic_pathway
Curated_gene_sets:biocarta_k...          SET      45     -0.23342     -0.01142      0.11688      0.97708 Curated_gene_sets:biocarta_keratinocyte_pathway
Curated_gene_sets:biocarta_t...4         SET      11   0.00016911   4.0942e-06      0.23591      0.49971 Curated_gene_sets:biocarta_tcra_pathway
Curated_gene_sets:biocarta_l...3         SET      10      0.49169      0.01135      0.22507     0.014465 Curated_gene_sets:biocarta_lectin_pathway
Curated_gene_sets:biocarta_p...30        SET      26     -0.16779   -0.0062428      0.15326      0.86319 Curated_gene_sets:biocarta_pyk2_pathway
Curated_gene_sets:biocarta_e...6         SET      11     0.030434    0.0007368      0.26606      0.45447 Curated_gene_sets:biocarta_egfr_smrte_pathway
Curated_gene_sets:biocarta_m...3         SET      78     -0.14758   -0.0094972     0.083085      0.96214 Curated_gene_sets:biocarta_mapk_pathway
Curated_gene_sets:biocarta_m...4         SET      18     0.054845    0.0016982      0.16096      0.36665 Curated_gene_sets:biocarta_mcalpain_pathway
Curated_gene_sets:biocarta_p...22        SET      52    -0.090882   -0.0047787      0.10604      0.80429 Curated_gene_sets:biocarta_ppara_pathway
Curated_gene_sets:biocarta_e...22        SET      17     -0.23075   -0.0069439      0.18589      0.89275 Curated_gene_sets:biocarta_ets_pathway
Curated_gene_sets:biocarta_m...12        SET      10      0.73483     0.016963      0.23534   0.00089838 Curated_gene_sets:biocarta_monocyte_pathway
Curated_gene_sets:biocarta_m...17        SET      21   -0.0005472    -1.83e-05      0.15469      0.50141 Curated_gene_sets:biocarta_mtor_pathway
Curated_gene_sets:biocarta_i...5         SET      23     -0.21468   -0.0075132      0.15603      0.91557 Curated_gene_sets:biocarta_igf1r_pathway
Curated_gene_sets:biocarta_p...14        SET      16     -0.37881    -0.011059      0.21233      0.96278 Curated_gene_sets:biocarta_pitx2_pathway
Curated_gene_sets:biocarta_n...5         SET      19    -0.017258    -0.000549      0.17992      0.53821 Curated_gene_sets:biocarta_ngf_pathway
Curated_gene_sets:biocarta_v...3         SET      25     -0.22992   -0.0083884      0.16327      0.92046 Curated_gene_sets:biocarta_vip_pathway
Curated_gene_sets:biocarta_n...3         SET      50     -0.14497   -0.0074751      0.10451      0.91729 Curated_gene_sets:biocarta_nfat_pathway
Curated_gene_sets:biocarta_n...14        SET      22     -0.47515    -0.016264      0.17354      0.99691 Curated_gene_sets:biocarta_nthi_pathway
Curated_gene_sets:biocarta_n...4         SET      19     -0.32472     -0.01033      0.18584       0.9597 Curated_gene_sets:biocarta_nfkb_pathway
Curated_gene_sets:biocarta_n...10        SET      20   -0.0091779  -0.00029954      0.16479      0.52221 Curated_gene_sets:biocarta_nos1_pathway
Curated_gene_sets:biocarta_n...9         SET      14     -0.19328   -0.0052785      0.20141      0.83137 Curated_gene_sets:biocarta_no2il12_pathway
Curated_gene_sets:biocarta_r...9         SET       7      0.25854    0.0049938      0.29704      0.19205 Curated_gene_sets:biocarta_rarrxr_pathway
Curated_gene_sets:biocarta_n...15        SET      34     -0.10498   -0.0044657      0.13856      0.77568 Curated_gene_sets:biocarta_nuclearrs_pathway
Curated_gene_sets:biocarta_a...17        SET      20      0.27244    0.0088916       0.1671     0.051517 Curated_gene_sets:biocarta_arenrf2_pathway
Curated_gene_sets:biocarta_p...3         SET      35     -0.28867    -0.012458       0.1213      0.99133 Curated_gene_sets:biocarta_p38mapk_pathway
Curated_gene_sets:biocarta_p...4         SET      16     -0.32494   -0.0094865      0.18281      0.96225 Curated_gene_sets:biocarta_p53_pathway
Curated_gene_sets:biocarta_p...9         SET      27     -0.21833   -0.0082778      0.15111      0.92574 Curated_gene_sets:biocarta_pdgf_pathway
Curated_gene_sets:biocarta_c...10        SET      16     0.043806    0.0012789      0.21674      0.41992 Curated_gene_sets:biocarta_ccr5_pathway
Curated_gene_sets:biocarta_p...28        SET      22    -0.020473  -0.00070074      0.14617      0.55569 Curated_gene_sets:biocarta_ptdins_pathway
Curated_gene_sets:biocarta_p...19        SET      11     -0.32174   -0.0077894      0.23626      0.91336 Curated_gene_sets:biocarta_plce_pathway
Curated_gene_sets:biocarta_e...2         SET      23    -0.088224   -0.0030876      0.16335      0.70543 Curated_gene_sets:biocarta_edg1_pathway
Curated_gene_sets:biocarta_c...14        SET      13     -0.25176   -0.0066258      0.20635      0.88877 Curated_gene_sets:biocarta_cdk5_pathway
Curated_gene_sets:biocarta_m...18        SET      11     0.040197   0.00097318      0.27306      0.44148 Curated_gene_sets:biocarta_myosin_pathway
Curated_gene_sets:biocarta_p...16        SET      11       0.2267    0.0054885      0.20141      0.13018 Curated_gene_sets:biocarta_plateletapp_pathway
Curated_gene_sets:biocarta_p...26        SET      14    -0.030486   -0.0008326      0.19132       0.5633 Curated_gene_sets:biocarta_ps1_pathway
Curated_gene_sets:biocarta_a...10        SET      14     -0.07213   -0.0019699      0.17415      0.66063 Curated_gene_sets:biocarta_akapcentrosome_pathway
Curated_gene_sets:biocarta_p...29        SET      18     0.038674    0.0011975      0.17413      0.41212 Curated_gene_sets:biocarta_pten_pathway
Curated_gene_sets:biocarta_r...1         SET      12     -0.25736   -0.0065077      0.18921      0.91311 Curated_gene_sets:biocarta_rab_pathway
Curated_gene_sets:biocarta_r...2         SET      21   -0.0055926  -0.00018703      0.17952      0.51243 Curated_gene_sets:biocarta_rac1_pathway
Curated_gene_sets:biocarta_r...10        SET      20      -0.2375   -0.0077513      0.16337      0.92698 Curated_gene_sets:biocarta_ras_pathway
Curated_gene_sets:biocarta_n...6         SET      21      0.21802    0.0072911      0.16583     0.094305 Curated_gene_sets:biocarta_nkcells_pathway
Curated_gene_sets:biocarta_r...11        SET      13      0.21682    0.0057063      0.18923      0.12594 Curated_gene_sets:biocarta_rb_pathway
Curated_gene_sets:biocarta_b...1         SET      24     -0.31464    -0.011248      0.15629      0.97795 Curated_gene_sets:biocarta_bad_pathway
Curated_gene_sets:biocarta_c...23        SET      15     -0.12113   -0.0034243      0.18914      0.73906 Curated_gene_sets:biocarta_ck1_pathway
Curated_gene_sets:biocarta_e...8         SET       9     -0.21722   -0.0047571      0.21552      0.84324 Curated_gene_sets:biocarta_eif2_pathway
Curated_gene_sets:biocarta_e...9         SET      24    0.0013064   4.6701e-05      0.14691      0.49645 Curated_gene_sets:biocarta_eif4_pathway
Curated_gene_sets:biocarta_s...16        SET      15      -0.2407   -0.0068043      0.18634      0.90177 Curated_gene_sets:biocarta_stem_pathway
Curated_gene_sets:biocarta_p...1         SET      13    -0.092951   -0.0024463      0.20098      0.67813 Curated_gene_sets:biocarta_p27_pathway
Curated_gene_sets:biocarta_p...13        SET      14    -0.049994   -0.0013654      0.19991      0.59874 Curated_gene_sets:biocarta_pgc1a_pathway
Curated_gene_sets:biocarta_p...21        SET      17     -0.34511    -0.010385      0.17368      0.97653 Curated_gene_sets:biocarta_pml_pathway
Curated_gene_sets:biocarta_d...6         SET      13   -0.0056248  -0.00014803      0.21002      0.51068 Curated_gene_sets:biocarta_dream_pathway
Curated_gene_sets:biocarta_l...4         SET      11    -0.046317   -0.0011213       0.2101      0.58724 Curated_gene_sets:biocarta_leptin_pathway
Curated_gene_sets:biocarta_r...15        SET      18      0.18026    0.0055817      0.16977      0.14417 Curated_gene_sets:biocarta_rho_pathway
Curated_gene_sets:biocarta_a...8         SET      11     -0.45258    -0.010957       0.2394      0.97065 Curated_gene_sets:biocarta_akap13_pathway
Curated_gene_sets:biocarta_a...22        SET      23    -0.042247   -0.0014785      0.15166      0.60971 Curated_gene_sets:biocarta_atrbrca_pathway
Curated_gene_sets:biocarta_c...3         SET      17      -0.2938   -0.0088412      0.20222      0.92686 Curated_gene_sets:biocarta_cardiacegf_pathway
Curated_gene_sets:biocarta_h...4         SET      23     -0.20457   -0.0071592      0.15882      0.90113 Curated_gene_sets:biocarta_her2_pathway
Curated_gene_sets:biocarta_e...18        SET      14     -0.28291   -0.0077264      0.20359      0.91766 Curated_gene_sets:biocarta_erk5_pathway
Curated_gene_sets:biocarta_m...1         SET      19       -0.287     -0.00913       0.1584      0.96499 Curated_gene_sets:biocarta_mal_pathway
Curated_gene_sets:biocarta_m...6         SET      17     -0.11046   -0.0033241      0.19661      0.71289 Curated_gene_sets:biocarta_mef2d_pathway
Curated_gene_sets:biocarta_m...10        SET      17     -0.12297   -0.0037006      0.18283       0.7494 Curated_gene_sets:biocarta_mitochondria_pathway
Curated_gene_sets:biocarta_a...3         SET      14     -0.17924   -0.0048952      0.18989      0.82738 Curated_gene_sets:biocarta_ach_pathway
Curated_gene_sets:biocarta_p...7         SET       8    -0.040071   -0.0008274      0.25967      0.56132 Curated_gene_sets:biocarta_parkin_pathway
Curated_gene_sets:biocarta_c...13        SET       8     -0.22731   -0.0046936      0.27654      0.79445 Curated_gene_sets:biocarta_cdc42rac_pathway
Curated_gene_sets:biocarta_r...8         SET      10     0.069042    0.0015938       0.2136      0.37326 Curated_gene_sets:biocarta_ranms_pathway
Curated_gene_sets:biocarta_b...3         SET      14    -0.071985    -0.001966      0.22352      0.62629 Curated_gene_sets:biocarta_barr_mapk_pathway
Curated_gene_sets:biocarta_t...16        SET      19     -0.14052     -0.00447      0.16099      0.80861 Curated_gene_sets:biocarta_tob1_pathway
Curated_gene_sets:biocarta_b...5         SET      17    -0.085314   -0.0025673       0.1945      0.66953 Curated_gene_sets:biocarta_barrestin_src_pathway
Curated_gene_sets:biocarta_n...7         SET      24     -0.20785   -0.0074305      0.17105      0.88785 Curated_gene_sets:biocarta_nkt_pathway
Curated_gene_sets:biocarta_i...9         SET      29     -0.18044   -0.0070895      0.15249      0.88164 Curated_gene_sets:biocarta_il1r_pathway
Curated_gene_sets:biocarta_m...8         SET      32      0.10243    0.0042272       0.1304      0.21609 Curated_gene_sets:biocarta_met_pathway
Curated_gene_sets:biocarta_g...9         SET      27     -0.10918   -0.0041394      0.15573      0.75837 Curated_gene_sets:biocarta_gpcr_pathway
Curated_gene_sets:biocarta_i...4         SET      18    -0.079717   -0.0024684      0.16936      0.68107 Curated_gene_sets:biocarta_igf1mtor_pathway
Curated_gene_sets:biocarta_s...10        SET      10    -0.034148  -0.00078829      0.21247      0.56384 Curated_gene_sets:biocarta_sodd_pathway
Curated_gene_sets:biocarta_s...6         SET      16    -0.088869   -0.0025945      0.17891       0.6903 Curated_gene_sets:biocarta_shh_pathway
Curated_gene_sets:biocarta_p...27        SET      11      0.21986    0.0053228        0.207       0.1441 Curated_gene_sets:biocarta_ptc1_pathway
Curated_gene_sets:biocarta_s...12        SET      16     -0.29087   -0.0084918      0.19311      0.93399 Curated_gene_sets:biocarta_spry_pathway
Curated_gene_sets:biocarta_b...4         SET      12      0.10912    0.0027593        0.231      0.31833 Curated_gene_sets:biocarta_barrestin_pathway
Curated_gene_sets:biocarta_s...15        SET      20   -0.0036519  -0.00011919      0.17233      0.50845 Curated_gene_sets:biocarta_stathmin_pathway
Curated_gene_sets:biocarta_h...8         SET      14     -0.46811    -0.012785      0.17846      0.99564 Curated_gene_sets:biocarta_hsp27_pathway
Curated_gene_sets:biocarta_t...3         SET      42    -0.042423   -0.0020052      0.12094      0.63712 Curated_gene_sets:biocarta_tcr_pathway
Curated_gene_sets:biocarta_t...5         SET      12     0.029547   0.00074713       0.2285      0.44856 Curated_gene_sets:biocarta_tcytotoxic_pathway
Curated_gene_sets:biocarta_t...12        SET      12     0.032247   0.00081541       0.2292      0.44405 Curated_gene_sets:biocarta_thelper_pathway
Curated_gene_sets:biocarta_t...1         SET      14      0.15453    0.0042203      0.20158      0.22167 Curated_gene_sets:biocarta_tall1_pathway
Curated_gene_sets:biocarta_t...6         SET      17     -0.25147   -0.0075672      0.20024       0.8954 Curated_gene_sets:biocarta_tel_pathway
Curated_gene_sets:biocarta_t...10        SET      19       -0.494    -0.015715      0.17971      0.99701 Curated_gene_sets:biocarta_tgfb_pathway
Curated_gene_sets:biocarta_t...11        SET      19     -0.17462    -0.005555      0.18773      0.82386 Curated_gene_sets:biocarta_th1th2_pathway
Curated_gene_sets:biocarta_4...          SET      18    -0.029058  -0.00089974      0.17823      0.56475 Curated_gene_sets:biocarta_41bb_pathway
Curated_gene_sets:biocarta_c...33        SET      18     0.019633   0.00060792      0.17679      0.45579 Curated_gene_sets:biocarta_ctla4_pathway
Curated_gene_sets:biocarta_l...6         SET      15     -0.15388     -0.00435      0.18959       0.7915 Curated_gene_sets:biocarta_longevity_pathway
Curated_gene_sets:biocarta_s...4         SET       7     -0.42859   -0.0082783        0.244      0.96049 Curated_gene_sets:biocarta_sars_pathway
Curated_gene_sets:biocarta_p...6         SET      19   -0.0057224  -0.00018204      0.19592      0.51165 Curated_gene_sets:biocarta_par1_pathway
Curated_gene_sets:biocarta_s...17        SET      22     0.053755      0.00184      0.16715      0.37388 Curated_gene_sets:biocarta_stress_pathway
Curated_gene_sets:biocarta_t...14        SET      29    -0.066491   -0.0026125      0.13556       0.6881 Curated_gene_sets:biocarta_tnfr1_pathway
Curated_gene_sets:biocarta_t...15        SET      15   -0.0026135   -7.388e-05      0.20419      0.50511 Curated_gene_sets:biocarta_tnfr2_pathway
Curated_gene_sets:biocarta_t...17        SET      20     -0.13495   -0.0044045      0.17562      0.77888 Curated_gene_sets:biocarta_toll_pathway
Curated_gene_sets:biocarta_t...18        SET      24      -0.1345    -0.004808      0.15682      0.80445 Curated_gene_sets:biocarta_tpo_pathway
Curated_gene_sets:biocarta_c...27        SET      22     -0.19341   -0.0066201      0.15871       0.8885 Curated_gene_sets:biocarta_creb_pathway
Curated_gene_sets:biocarta_c...4         SET      12    -0.039369  -0.00099549      0.22303      0.57006 Curated_gene_sets:biocarta_carm1_pathway
Curated_gene_sets:biocarta_t...9         SET      24     0.071654    0.0025615      0.15463      0.32154 Curated_gene_sets:biocarta_tff_pathway
Curated_gene_sets:biocarta_t...19        SET      14     -0.12438   -0.0033968      0.19865      0.73437 Curated_gene_sets:biocarta_trka_pathway
Curated_gene_sets:biocarta_a...18        SET      17     -0.35659    -0.010731      0.19055      0.96934 Curated_gene_sets:biocarta_arf_pathway
Curated_gene_sets:biocarta_u...          SET      14        0.334    0.0091218        0.189     0.038607 Curated_gene_sets:biocarta_ucalpain_pathway
Curated_gene_sets:biocarta_v...2         SET      25      -0.1556   -0.0056772      0.13875      0.86894 Curated_gene_sets:biocarta_vegf_pathway
Curated_gene_sets:biocarta_v...4         SET       9      0.35386    0.0077497      0.23754     0.068157 Curated_gene_sets:biocarta_vitcb_pathway
Curated_gene_sets:biocarta_w...2         SET      24     -0.38535    -0.013776      0.14804      0.99538 Curated_gene_sets:biocarta_wnt_pathway
Curated_gene_sets:biocarta_a...4         SET      11      0.11719    0.0028372      0.22076      0.29776 Curated_gene_sets:biocarta_actiny_pathway
Curated_gene_sets:sa_b_cell_...          SET      22    -0.094888   -0.0032479      0.16856      0.71325 Curated_gene_sets:sa_b_cell_receptor_complexes
Curated_gene_sets:sig_cd40pa...          SET      33     0.070489    0.0029541      0.12228      0.28216 Curated_gene_sets:sig_cd40pathwaymap
Curated_gene_sets:sig_pip3_s...2         SET      63     -0.13144   -0.0076052     0.092871      0.92151 Curated_gene_sets:sig_pip3_signaling_in_cardiac_myoctes
Curated_gene_sets:sa_caspase...          SET      18       0.0605    0.0018733      0.16953      0.36059 Curated_gene_sets:sa_caspase_cascade
Curated_gene_sets:sig_chemot...          SET      40     0.049107    0.0022654      0.12191      0.34355 Curated_gene_sets:sig_chemotaxis
Curated_gene_sets:sig_il4rec...          SET      27    -0.061272   -0.0023231      0.14717      0.66142 Curated_gene_sets:sig_il4receptor_in_b_lyphocytes
Curated_gene_sets:wnt_signal...          SET      87     -0.06298   -0.0042794     0.082579      0.77716 Curated_gene_sets:wnt_signaling
Curated_gene_sets:sig_regula...          SET      31     -0.14872   -0.0060413      0.14162      0.85317 Curated_gene_sets:sig_regulation_of_the_actin_cytoskeleton_by_rho_gtpases
Curated_gene_sets:sa_fas_sig...          SET       9      0.14385    0.0031504      0.22834      0.26435 Curated_gene_sets:sa_fas_signaling
Curated_gene_sets:sa_g1_and_...          SET      15    -0.048935   -0.0013833      0.18425      0.60472 Curated_gene_sets:sa_g1_and_s_phases
Curated_gene_sets:sig_insuli...          SET      49    -0.060541   -0.0030904      0.10695      0.71432 Curated_gene_sets:sig_insulin_receptor_pathway_in_cardiac_myocytes
Curated_gene_sets:sig_pip3_s...1         SET      34    0.0034329   0.00014603      0.12995      0.48946 Curated_gene_sets:sig_pip3_signaling_in_b_lymphocytes
Curated_gene_sets:sig_bcr_si...          SET      45    0.0087296   0.00042708       0.1138      0.46943 Curated_gene_sets:sig_bcr_signaling_pathway
Curated_gene_sets:sa_g2_and_...          SET       8      0.60191     0.012428      0.22994    0.0044309 Curated_gene_sets:sa_g2_and_m_phases
Curated_gene_sets:sa_mmp_cyt...          SET      16      -0.3301   -0.0096372      0.18761      0.96074 Curated_gene_sets:sa_mmp_cytokine_connection
Curated_gene_sets:sa_program...          SET      11     -0.34891   -0.0084471      0.20129      0.95848 Curated_gene_sets:sa_programmed_cell_death
Curated_gene_sets:sa_pten_pa...          SET      17     0.034924    0.0010509      0.17256      0.41981 Curated_gene_sets:sa_pten_pathway
Curated_gene_sets:sa_reg_cas...          SET      13     -0.53342    -0.014038      0.19646      0.99668 Curated_gene_sets:sa_reg_cascade_of_cyclin_expr
Curated_gene_sets:sa_trka_re...          SET      16     0.056795    0.0016581      0.18456      0.37914 Curated_gene_sets:sa_trka_receptor
Curated_gene_sets:pid_fancon...          SET      45     -0.13193   -0.0064542      0.10018      0.90605 Curated_gene_sets:pid_fanconi_pathway
Curated_gene_sets:pid_smad2_...1         SET      76    -0.030879   -0.0019616     0.083075      0.64494 Curated_gene_sets:pid_smad2_3nuclear_pathway
Curated_gene_sets:pid_fcer1_...          SET      57    -0.020082   -0.0011054     0.097248       0.5818 Curated_gene_sets:pid_fcer1_pathway
Curated_gene_sets:pid_endoth...          SET      62     -0.10545   -0.0060527     0.097311      0.86073 Curated_gene_sets:pid_endothelin_pathway
Curated_gene_sets:pid_bcr_5p...          SET      60    -0.059684   -0.0033703     0.095647      0.73368 Curated_gene_sets:pid_bcr_5pathway
Curated_gene_sets:pid_prl_si...          SET      23      0.15725    0.0055031      0.13868      0.12843 Curated_gene_sets:pid_prl_signaling_events_pathway
Curated_gene_sets:pid_rhoa_p...          SET      44       0.1357    0.0065647      0.10986      0.10839 Curated_gene_sets:pid_rhoa_pathway
Curated_gene_sets:pid_erbb4_...          SET      39     0.041643     0.001897      0.12189      0.36631 Curated_gene_sets:pid_erbb4_pathway
Curated_gene_sets:pid_aurora...2         SET      39     0.042814    0.0019503      0.10772      0.34552 Curated_gene_sets:pid_aurora_b_pathway
Curated_gene_sets:pid_lysoph...          SET      64     -0.13416   -0.0078234     0.096775      0.91716 Curated_gene_sets:pid_lysophospholipid_pathway
Curated_gene_sets:pid_insuli...2         SET      44    -0.061709   -0.0029854       0.1104      0.71189 Curated_gene_sets:pid_insulin_pathway
Curated_gene_sets:pid_notch_...          SET      58     0.050746    0.0028175     0.094465      0.29557 Curated_gene_sets:pid_notch_pathway
Curated_gene_sets:pid_integr...1         SET      64    -0.028102   -0.0016388        0.097      0.61398 Curated_gene_sets:pid_integrin1_pathway
Curated_gene_sets:pid_p73pat...          SET      77     0.026628    0.0017026      0.08326      0.37456 Curated_gene_sets:pid_p73pathway
Curated_gene_sets:pid_p38_mk...2         SET      26     -0.21837   -0.0081249      0.14815      0.92975 Curated_gene_sets:pid_p38_mkk3_6pathway
Curated_gene_sets:pid_gmcsf_...          SET      35    -0.069582    -0.003003      0.12592      0.70972 Curated_gene_sets:pid_gmcsf_pathway
Curated_gene_sets:pid_wnt_no...          SET      31    -0.061338   -0.0024916      0.12906       0.6827 Curated_gene_sets:pid_wnt_noncanonical_pathway
Curated_gene_sets:pid_nfkapp...1         SET      16    -0.043648   -0.0012743      0.17908      0.59628 Curated_gene_sets:pid_nfkappab_atypical_pathway
Curated_gene_sets:pid_il4_2p...          SET      57    -0.049932   -0.0027484     0.096016      0.69848 Curated_gene_sets:pid_il4_2pathway
Curated_gene_sets:pid_hdac_c...2         SET      31    -0.086309    -0.003506      0.12747      0.75082 Curated_gene_sets:pid_hdac_classii_pathway
Curated_gene_sets:pid_beta_c...1         SET      17     -0.10176   -0.0030623      0.16494      0.73137 Curated_gene_sets:pid_beta_catenin_deg_pathway
Curated_gene_sets:pid_hdac_c...3         SET      25      0.20245    0.0073865      0.15305     0.092961 Curated_gene_sets:pid_hdac_classiii_pathway
Curated_gene_sets:pid_glypic...          SET      27     -0.21475   -0.0081419       0.1446      0.93123 Curated_gene_sets:pid_glypican_1pathway
Curated_gene_sets:pid_tcr_pa...          SET      61     -0.12074   -0.0068746     0.098104      0.89078 Curated_gene_sets:pid_tcr_pathway
Curated_gene_sets:pid_il27_p...          SET      26     0.086374    0.0032136       0.1425      0.27222 Curated_gene_sets:pid_il27_pathway
Curated_gene_sets:pid_nfkapp...2         SET      21     -0.37411    -0.012511      0.17813      0.98214 Curated_gene_sets:pid_nfkappab_canonical_pathway
Curated_gene_sets:pid_e2f_pa...          SET      70     0.014432   0.00088005      0.08433      0.43206 Curated_gene_sets:pid_e2f_pathway
Curated_gene_sets:pid_er_non...          SET      39    -0.049382   -0.0022495      0.11879      0.66118 Curated_gene_sets:pid_er_nongenomic_pathway
Curated_gene_sets:pid_dna_pk...          SET      16    -0.073776   -0.0021539      0.17705      0.66155 Curated_gene_sets:pid_dna_pk_pathway
Curated_gene_sets:pid_hif2pa...          SET      32    -0.012294  -0.00050735      0.12967      0.53776 Curated_gene_sets:pid_hif2pathway
Curated_gene_sets:pid_cd40_p...          SET      29     -0.23208   -0.0091188       0.1391      0.95238 Curated_gene_sets:pid_cd40_pathway
Curated_gene_sets:pid_atr_pa...          SET      38     -0.08041   -0.0036157      0.10674      0.77436 Curated_gene_sets:pid_atr_pathway
Curated_gene_sets:pid_integr...8         SET      27      0.29563     0.011208      0.14755     0.022563 Curated_gene_sets:pid_integrin_cs_pathway
Curated_gene_sets:pid_met_pa...          SET      78    -0.046542   -0.0029952     0.083335      0.71174 Curated_gene_sets:pid_met_pathway
Curated_gene_sets:pid_ptp1b_...          SET      52    0.0041766   0.00021961      0.10522      0.48417 Curated_gene_sets:pid_ptp1b_pathway
Curated_gene_sets:pid_integr...3         SET      40     0.050913    0.0023487      0.12652      0.34369 Curated_gene_sets:pid_integrin3_pathway
Curated_gene_sets:pid_il12_2...          SET      62    -0.098124   -0.0056323     0.099688      0.83751 Curated_gene_sets:pid_il12_2pathway
Curated_gene_sets:pid_s1p_s1...3         SET      30     0.026853    0.0010731      0.13904      0.42343 Curated_gene_sets:pid_s1p_s1p3_pathway
Curated_gene_sets:pid_lpa4_p...          SET      14     -0.16686    -0.004557       0.2029      0.79456 Curated_gene_sets:pid_lpa4_pathway
Curated_gene_sets:pid_ar_pat...          SET      60    -0.092853   -0.0052433     0.095822      0.83372 Curated_gene_sets:pid_ar_pathway
Curated_gene_sets:pid_nfat_t...          SET      42     0.079735    0.0037689      0.12061      0.25428 Curated_gene_sets:pid_nfat_tfpathway
Curated_gene_sets:pid_ephb_f...          SET      39     -0.15984   -0.0072809      0.12213      0.90468 Curated_gene_sets:pid_ephb_fwd_pathway
Curated_gene_sets:pid_avb3_o...          SET      31     -0.17361   -0.0070521      0.13799      0.89582 Curated_gene_sets:pid_avb3_opn_pathway
Curated_gene_sets:pid_s1p_s1...4         SET      14    -0.099199   -0.0027092      0.19776      0.69203 Curated_gene_sets:pid_s1p_s1p4_pathway
Curated_gene_sets:pid_fra_pa...          SET      36   -0.0076713  -0.00033576      0.12558      0.52435 Curated_gene_sets:pid_fra_pathway
Curated_gene_sets:pid_myc_ac...          SET      77    -0.065782   -0.0042062     0.084402      0.78212 Curated_gene_sets:pid_myc_activ_pathway
Curated_gene_sets:pid_arf6_t...          SET      48    -0.023022   -0.0011631      0.10999       0.5829 Curated_gene_sets:pid_arf6_trafficking_pathway
Curated_gene_sets:pid_rhoa_r...          SET      41    -0.016964  -0.00079227      0.11359      0.55936 Curated_gene_sets:pid_rhoa_reg_pathway
Curated_gene_sets:pid_reelin...          SET      28      0.16575    0.0063993      0.14036      0.11883 Curated_gene_sets:pid_reelin_pathway
Curated_gene_sets:pid_ps1_pa...          SET      45    -0.076014   -0.0037189      0.10629      0.76274 Curated_gene_sets:pid_ps1_pathway
Curated_gene_sets:pid_ilk_pa...          SET      44     -0.18078   -0.0087457      0.10477      0.95776 Curated_gene_sets:pid_ilk_pathway
Curated_gene_sets:pid_nectin...          SET      31     0.012569   0.00051056      0.13564      0.46309 Curated_gene_sets:pid_nectin_pathway
Curated_gene_sets:pid_p38_al...2         SET      29   -0.0080761  -0.00031732      0.13759       0.5234 Curated_gene_sets:pid_p38_alpha_beta_pathway
Curated_gene_sets:pid_wnt_si...          SET      27     -0.03452   -0.0013088      0.14343      0.59509 Curated_gene_sets:pid_wnt_signaling_pathway
Curated_gene_sets:pid_trail_...          SET      28     -0.12436   -0.0048015      0.15109      0.79476 Curated_gene_sets:pid_trail_pathway
Curated_gene_sets:pid_cdc42_...1         SET      69    -0.042168   -0.0025529     0.092584       0.6756 Curated_gene_sets:pid_cdc42_pathway
Curated_gene_sets:pid_ret_pa...          SET      39     0.029654    0.0013508      0.11601      0.39912 Curated_gene_sets:pid_ret_pathway
Curated_gene_sets:pid_cdc42_...2         SET      26     -0.20395    -0.007588       0.1467      0.91777 Curated_gene_sets:pid_cdc42_reg_pathway
Curated_gene_sets:pid_atm_pa...          SET      33    -0.065377   -0.0027399      0.11605       0.7134 Curated_gene_sets:pid_atm_pathway
Curated_gene_sets:pid_arf6_p...          SET      36    -0.058532   -0.0025619      0.11868      0.68906 Curated_gene_sets:pid_arf6_pathway
Curated_gene_sets:pid_lkb1_p...          SET      45     -0.02053   -0.0010044      0.10715      0.57597 Curated_gene_sets:pid_lkb1_pathway
Curated_gene_sets:pid_cd8_tc...2         SET      51    -0.077831    -0.004053      0.10875      0.76291 Curated_gene_sets:pid_cd8_tcr_pathway
Curated_gene_sets:pid_wnt_ca...          SET      21    -0.056764   -0.0018983      0.14416      0.65311 Curated_gene_sets:pid_wnt_canonical_pathway
Curated_gene_sets:pid_tcptp_...          SET      43     -0.11909   -0.0056956      0.12233      0.83485 Curated_gene_sets:pid_tcptp_pathway
Curated_gene_sets:pid_angiop...          SET      47      0.11204    0.0056014      0.10844      0.15077 Curated_gene_sets:pid_angiopoietin_receptor_pathway
Curated_gene_sets:pid_fas_pa...          SET      37      -0.1143   -0.0050718       0.1314      0.80782 Curated_gene_sets:pid_fas_pathway
Curated_gene_sets:pid_circad...          SET      15    -0.053316   -0.0015072      0.20016      0.60502 Curated_gene_sets:pid_circadian_pathway
Curated_gene_sets:pid_txa2pa...          SET      54     0.023213    0.0012437      0.10176      0.40978 Curated_gene_sets:pid_txa2pathway
Curated_gene_sets:pid_shp2_p...          SET      55    -0.099663    -0.005389      0.10006      0.84037 Curated_gene_sets:pid_shp2_pathway
Curated_gene_sets:pid_hdac_c...1         SET      60      -0.1335   -0.0075384     0.089143      0.93287 Curated_gene_sets:pid_hdac_classi_pathway
Curated_gene_sets:pid_s1p_s1...1         SET      22     -0.13816    -0.004729      0.16274      0.80204 Curated_gene_sets:pid_s1p_s1p1_pathway
Curated_gene_sets:pid_telome...          SET      66    -0.055968   -0.0033142     0.088182      0.73718 Curated_gene_sets:pid_telomerase_pathway
Curated_gene_sets:pid_hnf3b_...          SET      45     -0.17265   -0.0084465      0.10829      0.94456 Curated_gene_sets:pid_hnf3b_pathway
Curated_gene_sets:pid_netrin...          SET      32     -0.13955   -0.0057591      0.14097      0.83888 Curated_gene_sets:pid_netrin_pathway
Curated_gene_sets:pid_il1_pa...          SET      32      0.29619     0.012224      0.13764     0.015709 Curated_gene_sets:pid_il1_pathway
Curated_gene_sets:pid_nfat_3...          SET      53    -0.011246  -0.00059694      0.10833      0.54134 Curated_gene_sets:pid_nfat_3pathway
Curated_gene_sets:pid_reg_gr...          SET      81      0.11172    0.0073261     0.079366     0.079622 Curated_gene_sets:pid_reg_gr_pathway
Curated_gene_sets:pid_cone_p...          SET      21     -0.20905   -0.0069911      0.15559      0.91046 Curated_gene_sets:pid_cone_pathway
Curated_gene_sets:pid_integr...7         SET      22     -0.12981   -0.0044431      0.16406      0.78558 Curated_gene_sets:pid_integrin_a9b1_pathway
Curated_gene_sets:pid_erb_ge...          SET      14     -0.18432   -0.0050339      0.19539      0.82725 Curated_gene_sets:pid_erb_genomic_pathway
Curated_gene_sets:pid_arf6_d...          SET      15     -0.08324   -0.0023531      0.16767       0.6902 Curated_gene_sets:pid_arf6_downstream_pathway
Curated_gene_sets:pid_mtor_4...          SET      67    -0.034964    -0.002086     0.087859      0.65467 Curated_gene_sets:pid_mtor_4pathway
Curated_gene_sets:pid_il2_1p...          SET      53      0.10629    0.0056424      0.10545      0.15673 Curated_gene_sets:pid_il2_1pathway
Curated_gene_sets:pid_cxcr4_...          SET     101     0.039985    0.0029263     0.074143      0.29484 Curated_gene_sets:pid_cxcr4_pathway
Curated_gene_sets:pid_igf1_p...          SET      29    -0.091469   -0.0035939      0.14182      0.74052 Curated_gene_sets:pid_igf1_pathway
Curated_gene_sets:pid_erbb1_...3         SET      36     -0.14269   -0.0062455      0.12576      0.87174 Curated_gene_sets:pid_erbb1_receptor_proximal_pathway
Curated_gene_sets:pid_tnf_pa...          SET      44    -0.069024   -0.0033392      0.10339      0.74781 Curated_gene_sets:pid_tnf_pathway
Curated_gene_sets:pid_plk1_p...          SET      42      0.27783     0.013133       0.1098    0.0057014 Curated_gene_sets:pid_plk1_pathway
Curated_gene_sets:pid_tcr_ra...          SET      13     -0.19203   -0.0050537       0.2221      0.80637 Curated_gene_sets:pid_tcr_ras_pathway
Curated_gene_sets:pid_il5_pa...          SET      14      0.12426    0.0033935      0.18418      0.24996 Curated_gene_sets:pid_il5_pathway
Curated_gene_sets:pid_foxo_p...          SET      48     -0.20892    -0.010555       0.1131      0.96764 Curated_gene_sets:pid_foxo_pathway
Curated_gene_sets:pid_vegf_v...          SET       9     -0.10077   -0.0022069      0.27732      0.64183 Curated_gene_sets:pid_vegf_vegfr_pathway
Curated_gene_sets:pid_thromb...2         SET      15    -0.021482  -0.00060725      0.21211      0.54033 Curated_gene_sets:pid_thrombin_par4_pathway
Curated_gene_sets:pid_myc_pa...          SET      24     -0.13704   -0.0048991      0.15717      0.80838 Curated_gene_sets:pid_myc_pathway
Curated_gene_sets:pid_ranbp2...          SET      11     -0.44851    -0.010859      0.21323      0.98228 Curated_gene_sets:pid_ranbp2_pathway
Curated_gene_sets:pid_pi3kci...2         SET      48     0.037132     0.001876      0.10695      0.36423 Curated_gene_sets:pid_pi3kci_pathway
Curated_gene_sets:pid_ajdiss...          SET      47     -0.10297   -0.0051481      0.10527      0.83598 Curated_gene_sets:pid_ajdiss_2pathway
Curated_gene_sets:pid_il2_pi...          SET      33     -0.12236   -0.0051277       0.1234      0.83928 Curated_gene_sets:pid_il2_pi3k_pathway
Curated_gene_sets:pid_cerami...          SET      43      -0.3029    -0.014487      0.10839       0.9974 Curated_gene_sets:pid_ceramide_pathway
Curated_gene_sets:pid_p53_do...          SET     133     -0.10646   -0.0089334       0.0666      0.94503 Curated_gene_sets:pid_p53_downstream_pathway
Curated_gene_sets:pid_ar_tf_...          SET      50      0.22773     0.011742      0.11106     0.020168 Curated_gene_sets:pid_ar_tf_pathway
Curated_gene_sets:pid_p75_nt...          SET      61    -0.090202   -0.0051357     0.094332      0.83051 Curated_gene_sets:pid_p75_ntr_pathway
Curated_gene_sets:pid_s1p_me...          SET      21      0.19223    0.0064287      0.15711      0.11057 Curated_gene_sets:pid_s1p_meta_pathway
Curated_gene_sets:pid_ecadhe...2         SET      39     -0.14101   -0.0064233      0.11267      0.89462 Curated_gene_sets:pid_ecadherin_nascent_aj_pathway
Curated_gene_sets:pid_integr...4         SET      11      0.21662    0.0052443       0.2456       0.1889 Curated_gene_sets:pid_integrin4_pathway
Curated_gene_sets:pid_amb2_n...          SET      41  -0.00088503  -4.1334e-05      0.10836      0.50326 Curated_gene_sets:pid_amb2_neutrophils_pathway
Curated_gene_sets:pid_avb3_i...          SET      73     -0.15509   -0.0096569     0.092701      0.95283 Curated_gene_sets:pid_avb3_integrin_pathway
Curated_gene_sets:pid_ifng_p...          SET      40     -0.22065    -0.010179      0.12157      0.96523 Curated_gene_sets:pid_ifng_pathway
Curated_gene_sets:pid_rxr_vd...          SET      26      0.17713    0.0065903      0.15268      0.12301 Curated_gene_sets:pid_rxr_vdr_pathway
Curated_gene_sets:pid_lis1_p...          SET      27      0.06257    0.0023723      0.12997      0.31512 Curated_gene_sets:pid_lis1_pathway
Curated_gene_sets:pid_erbb1_...1         SET     103     -0.19306    -0.014267     0.071861      0.99639 Curated_gene_sets:pid_erbb1_downstream_pathway
Curated_gene_sets:pid_syndec...4         SET      32     -0.15627   -0.0064492      0.12463      0.89504 Curated_gene_sets:pid_syndecan_4_pathway
Curated_gene_sets:pid_atf2_p...          SET      58     -0.11346   -0.0062995     0.092288      0.89053 Curated_gene_sets:pid_atf2_pathway
Curated_gene_sets:pid_ap1_pa...          SET      69   -0.0098554  -0.00059666     0.091256        0.543 Curated_gene_sets:pid_ap1_pathway
Curated_gene_sets:pid_integr...2         SET      28    -0.060513   -0.0023363      0.13786      0.66965 Curated_gene_sets:pid_integrin2_pathway
Curated_gene_sets:pid_upa_up...          SET      42     0.076479     0.003615      0.12375      0.26829 Curated_gene_sets:pid_upa_upar_pathway
Curated_gene_sets:pid_erbb2_...          SET      45      -0.1274   -0.0062327      0.11174      0.87287 Curated_gene_sets:pid_erbb2_erbb3_pathway
Curated_gene_sets:pid_foxm1_...          SET      40     -0.04859   -0.0022415      0.12692      0.64909 Curated_gene_sets:pid_foxm1_pathway
Curated_gene_sets:pid_epha_f...          SET      35     -0.29169    -0.012589      0.14104      0.98068 Curated_gene_sets:pid_epha_fwdpathway
Curated_gene_sets:pid_hif1a_...          SET      17    -0.075508   -0.0022722      0.15589      0.68593 Curated_gene_sets:pid_hif1a_pathway
Curated_gene_sets:pid_bmp_pa...          SET      40    -0.096705   -0.0044611        0.129      0.77327 Curated_gene_sets:pid_bmp_pathway
Curated_gene_sets:pid_il3_pa...          SET      25    -0.074922   -0.0027335      0.13776      0.70672 Curated_gene_sets:pid_il3_pathway
Curated_gene_sets:pid_il6_7_...          SET      45     -0.10923    -0.005344      0.10754      0.84512 Curated_gene_sets:pid_il6_7_pathway
Curated_gene_sets:pid_ecadhe...1         SET      21      -0.1794   -0.0059995       0.1554      0.87583 Curated_gene_sets:pid_ecadherin_keratinocyte_pathway
Curated_gene_sets:pid_alk1_p...          SET      25    -0.054651   -0.0019939      0.14277      0.64906 Curated_gene_sets:pid_alk1_pathway
Curated_gene_sets:pid_pdgfrb...          SET     128     -0.05338   -0.0043947     0.065202      0.79351 Curated_gene_sets:pid_pdgfrb_pathway
Curated_gene_sets:pid_trkr_p...          SET      60     0.079254    0.0044754     0.091148      0.19229 Curated_gene_sets:pid_trkr_pathway
Curated_gene_sets:pid_tcr_jn...          SET      14      0.10667    0.0029131      0.22808      0.32002 Curated_gene_sets:pid_tcr_jnk_pathway
Curated_gene_sets:pid_nephri...          SET      32      0.07693    0.0031749       0.1303      0.27746 Curated_gene_sets:pid_nephrin_neph1_pathway
Curated_gene_sets:pid_cmyb_p...          SET      83    -0.030987   -0.0020568     0.085851      0.64093 Curated_gene_sets:pid_cmyb_pathway
Curated_gene_sets:pid_il23_p...          SET      36     0.048433    0.0021199      0.12364      0.34763 Curated_gene_sets:pid_il23_pathway
Curated_gene_sets:pid_hiv_ne...          SET      34     -0.20858   -0.0088727       0.1219      0.95646 Curated_gene_sets:pid_hiv_nef_pathway
Curated_gene_sets:pid_syndec...1         SET      43     -0.18288   -0.0087465      0.11131       0.9498 Curated_gene_sets:pid_syndecan_1_pathway
Curated_gene_sets:pid_p38_mk...1         SET      21    -0.094194   -0.0031501      0.16742      0.71315 Curated_gene_sets:pid_p38_mk2_pathway
Curated_gene_sets:pid_era_ge...          SET      65     0.029154    0.0017133      0.09242      0.37621 Curated_gene_sets:pid_era_genomic_pathway
Curated_gene_sets:pid_erbb_n...          SET      15     -0.14118   -0.0039908      0.21024      0.74904 Curated_gene_sets:pid_erbb_network_pathway
Curated_gene_sets:pid_alk2_p...          SET      11     0.090246    0.0021849      0.20076      0.32653 Curated_gene_sets:pid_alk2_pathway
Curated_gene_sets:pid_rhodop...          SET      22     -0.19339   -0.0066193      0.14794      0.90442 Curated_gene_sets:pid_rhodopsin_pathway
Curated_gene_sets:pid_pdgfra...          SET      21    -0.020729  -0.00069322      0.16894      0.54883 Curated_gene_sets:pid_pdgfra_pathway
Curated_gene_sets:pid_retino...          SET      30      0.32539     0.013003      0.13342    0.0073722 Curated_gene_sets:pid_retinoic_acid_pathway
Curated_gene_sets:pid_p38_ga...          SET      11     -0.12581   -0.0030458      0.22539      0.71164 Curated_gene_sets:pid_p38_gamma_delta_pathway
Curated_gene_sets:pid_il8_cx...2         SET      34     -0.20245   -0.0086117       0.1225       0.9508 Curated_gene_sets:pid_il8_cxcr2_pathway
Curated_gene_sets:pid_hedgeh...1         SET      22      -0.1509   -0.0051652      0.14925      0.84401 Curated_gene_sets:pid_hedgehog_2pathway
Curated_gene_sets:pid_integr...5         SET      17     0.064203     0.001932      0.17679      0.35824 Curated_gene_sets:pid_integrin5_pathway
Curated_gene_sets:pid_ar_non...          SET      30     -0.17754   -0.0070947      0.12669      0.91944 Curated_gene_sets:pid_ar_nongenomic_pathway
Curated_gene_sets:pid_erbb1_...2         SET      41      -0.1967   -0.0091863      0.11564      0.95551 Curated_gene_sets:pid_erbb1_internalization_pathway
Curated_gene_sets:pid_hedgeh...2         SET      46     -0.17557   -0.0086843     0.098802      0.96221 Curated_gene_sets:pid_hedgehog_gli_pathway
Curated_gene_sets:pid_caspas...          SET      50     -0.21886    -0.011285      0.10942      0.97725 Curated_gene_sets:pid_caspase_pathway
Curated_gene_sets:pid_cxcr3_...          SET      43     -0.11335   -0.0054209      0.11767      0.83228 Curated_gene_sets:pid_cxcr3_pathway
Curated_gene_sets:pid_beta_c...2         SET      73     -0.30548    -0.019021     0.094099      0.99941 Curated_gene_sets:pid_beta_catenin_nuc_pathway
Curated_gene_sets:pid_vegfr1...2         SET      26    -0.080463   -0.0029937      0.14621      0.70895 Curated_gene_sets:pid_vegfr1_pathway
Curated_gene_sets:pid_smad2_...2         SET      16     -0.21991   -0.0064201       0.1874      0.87969 Curated_gene_sets:pid_smad2_3pathway
Curated_gene_sets:pid_p38_al...1         SET      37     -0.10612   -0.0047085      0.11897      0.81378 Curated_gene_sets:pid_p38_alpha_beta_downstream_pathway
Curated_gene_sets:pid_kit_pa...          SET      52     -0.22553    -0.011859      0.10758      0.98197 Curated_gene_sets:pid_kit_pathway
Curated_gene_sets:pid_ecadhe...3         SET      41    -0.096621   -0.0045125      0.11629      0.79696 Curated_gene_sets:pid_ecadherin_stabilization_pathway
Curated_gene_sets:pid_epo_pa...          SET      31     -0.21924   -0.0089058      0.13244      0.95106 Curated_gene_sets:pid_epo_pathway
Curated_gene_sets:pid_il2_st...          SET      28     -0.13787   -0.0053231      0.13031      0.85497 Curated_gene_sets:pid_il2_stat5_pathway
Curated_gene_sets:pid_tcr_ca...          SET      27      0.28791     0.010916      0.14707     0.025147 Curated_gene_sets:pid_tcr_calcium_pathway
Curated_gene_sets:pid_delta_...          SET      47      0.18024     0.009011      0.10635     0.045066 Curated_gene_sets:pid_delta_np63_pathway
Curated_gene_sets:pid_vegfr1...1         SET      70     -0.11526   -0.0070285     0.091602      0.89585 Curated_gene_sets:pid_vegfr1_2_pathway
Curated_gene_sets:pid_thromb...1         SET      43     -0.10153   -0.0048557      0.11539      0.81053 Curated_gene_sets:pid_thrombin_par1_pathway
Curated_gene_sets:pid_a6b1_a...          SET      46     0.013931   0.00068907      0.10454        0.447 Curated_gene_sets:pid_a6b1_a6b4_integrin_pathway
Curated_gene_sets:pid_syndec...2         SET      32    -0.033748   -0.0013928      0.12664      0.60507 Curated_gene_sets:pid_syndecan_2_pathway
Curated_gene_sets:pid_rac1_r...          SET      37     -0.24809    -0.011008      0.12931      0.97247 Curated_gene_sets:pid_rac1_reg_pathway
Curated_gene_sets:pid_aurora...1         SET      31     -0.11287   -0.0045848      0.12023      0.82606 Curated_gene_sets:pid_aurora_a_pathway
Curated_gene_sets:pid_arf_3p...          SET      19      0.22769    0.0072431      0.15611     0.072359 Curated_gene_sets:pid_arf_3pathway
Curated_gene_sets:pid_insuli...1         SET      26      0.22069     0.008211      0.13188     0.047134 Curated_gene_sets:pid_insulin_glucose_pathway
Curated_gene_sets:pid_pi3kci...1         SET      34    -0.066763     -0.00284      0.11853      0.71336 Curated_gene_sets:pid_pi3kci_akt_pathway
Curated_gene_sets:pid_syndec...3         SET      16     0.036832    0.0010753      0.17131      0.41489 Curated_gene_sets:pid_syndecan_3_pathway
Curated_gene_sets:pid_il8_cx...1         SET      28     -0.10206   -0.0039405      0.13409      0.77671 Curated_gene_sets:pid_il8_cxcr1_pathway
Curated_gene_sets:pid_myc_re...          SET      62     -0.11952   -0.0068604      0.09012      0.90761 Curated_gene_sets:pid_myc_repress_pathway
Curated_gene_sets:pid_hif1_t...          SET      65     0.077944    0.0045805      0.09044       0.1944 Curated_gene_sets:pid_hif1_tfpathway
Curated_gene_sets:pid_tap63_...          SET      52     -0.10497   -0.0055196      0.10247      0.84717 Curated_gene_sets:pid_tap63_pathway
Curated_gene_sets:pid_ephrin...          SET      30     0.049813    0.0019906      0.14913      0.36919 Curated_gene_sets:pid_ephrinb_rev_pathway
Curated_gene_sets:pid_bard1_...          SET      29    -0.052588   -0.0020663      0.13021      0.65684 Curated_gene_sets:pid_bard1_pathway
Curated_gene_sets:pid_p53_re...          SET      58    -0.086975   -0.0048291      0.09488      0.82034 Curated_gene_sets:pid_p53_regulation_pathway
Curated_gene_sets:pid_toll_e...          SET      21    -0.060702     -0.00203      0.18297      0.62996 Curated_gene_sets:pid_toll_endogenous_pathway
Curated_gene_sets:pid_ncadhe...          SET      33    -0.057401   -0.0024056      0.13176      0.66845 Curated_gene_sets:pid_ncadherin_pathway
Curated_gene_sets:pid_anthra...          SET      17    -0.039411    -0.001186         0.19      0.58216 Curated_gene_sets:pid_anthrax_pathway
Curated_gene_sets:pid_s1p_s1...2         SET      23     0.096867      0.00339      0.16314      0.27634 Curated_gene_sets:pid_s1p_s1p2_pathway
Curated_gene_sets:pid_ras_pa...          SET      29     -0.13231   -0.0051986      0.12781       0.8497 Curated_gene_sets:pid_ras_pathway
Curated_gene_sets:pid_mapk_t...          SET      33     -0.17822   -0.0074692      0.13033      0.91425 Curated_gene_sets:pid_mapk_trk_pathway
Curated_gene_sets:pid_pi3k_p...          SET      36     -0.16522   -0.0072314      0.12719      0.90302 Curated_gene_sets:pid_pi3k_plc_trk_pathway
Curated_gene_sets:pid_cd8_tc...1         SET      64     0.043274    0.0025235      0.10159      0.33507 Curated_gene_sets:pid_cd8_tcr_downstream_pathway
Curated_gene_sets:pid_epha2_...          SET      18     -0.16406   -0.0050798      0.18248      0.81568 Curated_gene_sets:pid_epha2_fwd_pathway
Curated_gene_sets:pid_lymph_...          SET      24      0.14393    0.0051452      0.15342       0.1741 Curated_gene_sets:pid_lymph_angiogenesis_pathway
Curated_gene_sets:pid_alpha_...          SET      31      0.25633     0.010412      0.13301     0.026992 Curated_gene_sets:pid_alpha_synuclein_pathway
Curated_gene_sets:pid_fgf_pa...          SET      55     -0.02729   -0.0014756      0.10045      0.60706 Curated_gene_sets:pid_fgf_pathway
Curated_gene_sets:pid_integr...6         SET      33      0.10805    0.0045284       0.1222      0.18829 Curated_gene_sets:pid_integrin_a4b1_pathway
Curated_gene_sets:pid_rac1_p...          SET      52     0.026828    0.0014107      0.10463      0.39882 Curated_gene_sets:pid_rac1_pathway
Curated_gene_sets:pid_rb_1pa...          SET      62     -0.13219   -0.0075876     0.094711      0.91859 Curated_gene_sets:pid_rb_1pathway
Curated_gene_sets:pid_fak_pa...          SET      56       0.0385    0.0021005     0.097841      0.34698 Curated_gene_sets:pid_fak_pathway
Curated_gene_sets:pid_hnf3a_...          SET      43      0.13461    0.0064377      0.12392      0.13869 Curated_gene_sets:pid_hnf3a_pathway
Curated_gene_sets:pid_tgfbr_...          SET      53     -0.22946     -0.01218      0.10253      0.98739 Curated_gene_sets:pid_tgfbr_pathway
Curated_gene_sets:pid_hes_he...          SET      46    -0.032766   -0.0016207      0.11369      0.61341 Curated_gene_sets:pid_hes_hey_pathway
Curated_gene_sets:pid_il12_s...          SET      33      0.14109    0.0059127      0.13723      0.15196 Curated_gene_sets:pid_il12_stat4_pathway
Curated_gene_sets:reactome_g...54        SET      12     -0.37729   -0.0095401      0.19102      0.97587 Curated_gene_sets:reactome_glycogen_breakdown_glycogenolysis
Curated_gene_sets:reactome_t...87        SET     282    -0.050604   -0.0061581     0.041344      0.88951 Curated_gene_sets:reactome_translation
Curated_gene_sets:reactome_p...117       SET      12     -0.13496   -0.0034127      0.20988       0.7399 Curated_gene_sets:reactome_pyrimidine_catabolism
Curated_gene_sets:reactome_i...12        SET      20     0.081071    0.0026459      0.13156      0.26887 Curated_gene_sets:reactome_inhibition_of_the_proteolytic_activity_of_apc_c_required_for_the_onset_of_anaphase_by_mitotic_spindle_checkpoint_components
Curated_gene_sets:reactome_p...120       SET      53      0.04891    0.0025963     0.098919       0.3105 Curated_gene_sets:reactome_pyruvate_metabolism_and_citric_acid_tca_cycle
Curated_gene_sets:reactome_a...95        SET      35     -0.10684    -0.004611      0.13437      0.78673 Curated_gene_sets:reactome_apoptotic_cleavage_of_cellular_proteins
Curated_gene_sets:reactome_a...48        SET      31    -0.084947   -0.0034506      0.11783      0.76452 Curated_gene_sets:reactome_activation_of_the_pre_replicative_complex
Curated_gene_sets:reactome_p...90        SET      18     -0.17048   -0.0052788      0.14136      0.88609 Curated_gene_sets:reactome_processing_of_intronless_pre_mrnas
Curated_gene_sets:reactome_g...29        SET      12       0.1017    0.0025716      0.22842      0.32808 Curated_gene_sets:reactome_gap_junction_degradation
Curated_gene_sets:reactome_b...1         SET      77    -0.055407   -0.0035428     0.077094      0.76383 Curated_gene_sets:reactome_base_excision_repair
Curated_gene_sets:reactome_b...17        SET      42      0.15813    0.0074745      0.11666     0.087637 Curated_gene_sets:reactome_bile_acid_and_bile_salt_metabolism
Curated_gene_sets:reactome_s...149       SET      24      0.24754    0.0088492      0.14471     0.043593 Curated_gene_sets:reactome_synthesis_of_bile_acids_and_bile_salts_via_7alpha_hydroxycholesterol
Curated_gene_sets:reactome_r...14        SET      16     -0.18738   -0.0054706      0.20172      0.82353 Curated_gene_sets:reactome_recycling_of_bile_acids_and_salts
Curated_gene_sets:reactome_s...83        SET     411     0.046539    0.0068133     0.036821      0.10313 Curated_gene_sets:reactome_signaling_by_rho_gtpases
Curated_gene_sets:reactome_s...92        SET     305     -0.03074   -0.0038879     0.041692      0.76953 Curated_gene_sets:reactome_signaling_by_wnt
Curated_gene_sets:reactome_m...38        SET      51    -0.050294    -0.002619     0.091866      0.70797 Curated_gene_sets:reactome_metabolism_of_non_coding_rna
Curated_gene_sets:reactome_s...147       SET      14      0.44494     0.012152      0.18937    0.0094043 Curated_gene_sets:reactome_synthesis_of_bile_acids_and_bile_salts_via_24_hydroxycholesterol
Curated_gene_sets:reactome_s...146       SET      33      0.25841      0.01083      0.12935     0.022878 Curated_gene_sets:reactome_synthesis_of_bile_acids_and_bile_salts
Curated_gene_sets:reactome_a...81        SET      10    -0.061936   -0.0014297      0.23302       0.6048 Curated_gene_sets:reactome_androgen_biosynthesis
Curated_gene_sets:reactome_i...20        SET      25     0.042081    0.0015353      0.14293      0.38422 Curated_gene_sets:reactome_insulin_receptor_recycling
Curated_gene_sets:reactome_n...14        SET       9     -0.40079   -0.0087774      0.20291      0.97587 Curated_gene_sets:reactome_nef_mediated_downregulation_of_mhc_class_i_complex_cell_surface_expression
Curated_gene_sets:reactome_s...85        SET      44     -0.10933    -0.005289      0.11427      0.83064 Curated_gene_sets:reactome_signaling_by_scf_kit
Curated_gene_sets:reactome_d...42        SET    1041   -0.0025533  -0.00058459      0.02494      0.54077 Curated_gene_sets:reactome_developmental_biology
Curated_gene_sets:reactome_c...103       SET      52     0.045965    0.0024169      0.09832      0.32007 Curated_gene_sets:reactome_cross_presentation_of_soluble_exogenous_antigens_endosomes
Curated_gene_sets:reactome_s...64        SET      19     -0.11886   -0.0037812      0.19424       0.7297 Curated_gene_sets:reactome_signaling_by_nodal
Curated_gene_sets:reactome_d...1         SET      39     -0.10889     -0.00496      0.12426      0.80956 Curated_gene_sets:reactome_dag_and_ip3_signaling
Curated_gene_sets:reactome_s...113       SET      16      0.20224    0.0059042      0.19098      0.14482 Curated_gene_sets:reactome_spry_regulation_of_fgf_signaling
Curated_gene_sets:reactome_a...85        SET      98     0.088386    0.0063722     0.072208      0.11048 Curated_gene_sets:reactome_antigen_processing_cross_presentation
Curated_gene_sets:reactome_g...71        SET      22      0.17413    0.0059603      0.15712      0.13388 Curated_gene_sets:reactome_growth_hormone_receptor_signaling
Curated_gene_sets:reactome_c...26        SET     126     0.084956    0.0069398      0.06961      0.11115 Curated_gene_sets:reactome_cell_cell_communication
Curated_gene_sets:reactome_e...16        SET      11     0.014238    0.0003447      0.22527       0.4748 Curated_gene_sets:reactome_endosomal_vacuolar_pathway
Curated_gene_sets:reactome_t...13        SET      10     -0.12201   -0.0028166      0.24625      0.68987 Curated_gene_sets:reactome_tetrahydrobiopterin_bh4_synthesis_recycling_salvage_and_regulation
Curated_gene_sets:reactome_m...14        SET      97    -0.057526   -0.0041262     0.071435      0.78967 Curated_gene_sets:reactome_meiosis
Curated_gene_sets:reactome_g...1         SET      27     -0.21671   -0.0082164      0.11904      0.96565 Curated_gene_sets:reactome_g0_and_early_g1
Curated_gene_sets:reactome_r...43        SET      16     -0.16173   -0.0047216      0.19703      0.79412 Curated_gene_sets:reactome_regulation_of_kit_signaling
Curated_gene_sets:reactome_n...15        SET      19     -0.15693   -0.0049922      0.15084      0.85091 Curated_gene_sets:reactome_nef_mediates_down_modulation_of_cell_surface_receptors_by_recruiting_them_to_clathrin_adapters
Curated_gene_sets:reactome_i...4         SET     123    -0.081473   -0.0065761     0.071211       0.8737 Curated_gene_sets:reactome_immunoregulatory_interactions_between_a_lymphoid_and_a_non_lymphoid_cell
Curated_gene_sets:reactome_v...12        SET      16    -0.017705  -0.00051688        0.174      0.54052 Curated_gene_sets:reactome_vitamin_b5_pantothenate_metabolism
Curated_gene_sets:reactome_m...45        SET     186      0.02009    0.0019906     0.051694      0.34878 Curated_gene_sets:reactome_metabolism_of_vitamins_and_cofactors
Curated_gene_sets:reactome_t...68        SET      66     -0.16529   -0.0097875     0.085472      0.97342 Curated_gene_sets:reactome_trans_golgi_network_vesicle_budding
Curated_gene_sets:reactome_r...76        SET      25     -0.11315   -0.0041284      0.13024      0.80752 Curated_gene_sets:reactome_resolution_of_ap_sites_via_the_multiple_nucleotide_patch_replacement_pathway
Curated_gene_sets:reactome_g...26        SET      10     0.079359    0.0018319      0.18525      0.33419 Curated_gene_sets:reactome_gamma_carboxylation_transport_and_amino_terminal_cleavage_of_proteins
Curated_gene_sets:reactome_c...28        SET     609     -0.02011   -0.0035644     0.028419      0.76041 Curated_gene_sets:reactome_cell_cycle
Curated_gene_sets:reactome_s...41        SET      57    -0.040385   -0.0022229     0.095754       0.6634 Curated_gene_sets:reactome_signaling_by_erbb4
Curated_gene_sets:reactome_o...11        SET      73     0.012799   0.00079695     0.080818      0.43708 Curated_gene_sets:reactome_orc1_removal_from_chromatin
Curated_gene_sets:reactome_o...4         SET      62    -0.058032    -0.003331      0.09972       0.7197 Curated_gene_sets:reactome_o_linked_glycosylation_of_mucins
Curated_gene_sets:reactome_s...121       SET      27     0.093349    0.0035392      0.14155       0.2548 Curated_gene_sets:reactome_sulfur_amino_acid_metabolism
Curated_gene_sets:reactome_a...87        SET      81      0.02477    0.0016242     0.075326      0.37114 Curated_gene_sets:reactome_antiviral_mechanism_by_ifn_stimulated_genes
Curated_gene_sets:reactome_p...95        SET      14      0.22861    0.0062434      0.18515      0.10847 Curated_gene_sets:reactome_prolactin_receptor_signaling
Curated_gene_sets:reactome_s...40        SET      49   0.00079874   4.0772e-05      0.11012      0.49711 Curated_gene_sets:reactome_signaling_by_erbb2
Curated_gene_sets:reactome_s...111       SET      43    0.0055268   0.00026433       0.1135      0.48058 Curated_gene_sets:reactome_sphingolipid_de_novo_biosynthesis
Curated_gene_sets:reactome_t...11        SET      24     0.059413    0.0021239      0.16373      0.35835 Curated_gene_sets:reactome_termination_of_o_glycan_biosynthesis
Curated_gene_sets:reactome_d...30        SET      36     -0.16415   -0.0071845      0.15433      0.85623 Curated_gene_sets:reactome_defensins
Curated_gene_sets:reactome_g...69        SET      16     -0.24526   -0.0071602      0.20174      0.88794 Curated_gene_sets:reactome_grb2_events_in_erbb2_signaling
Curated_gene_sets:reactome_s...38        SET      24     -0.10297   -0.0036808      0.16447      0.73435 Curated_gene_sets:reactome_signaling_by_egfr_in_cancer
Curated_gene_sets:reactome_b...7         SET      28     -0.13381   -0.0051661      0.17419      0.77881 Curated_gene_sets:reactome_beta_defensins
Curated_gene_sets:reactome_s...114       SET     105     0.037343    0.0027862     0.065854      0.28534 Curated_gene_sets:reactome_srp_dependent_cotranslational_protein_targeting_to_membrane
Curated_gene_sets:reactome_p...44        SET      10      0.12039    0.0027791      0.27417      0.33029 Curated_gene_sets:reactome_pi3k_events_in_erbb4_signaling
Curated_gene_sets:reactome_s...22        SET      14   -0.0013868  -3.7875e-05       0.2175      0.50254 Curated_gene_sets:reactome_shc1_events_in_erbb4_signaling
Curated_gene_sets:reactome_p...43        SET      16    -0.067231   -0.0019628      0.20381      0.62925 Curated_gene_sets:reactome_pi3k_events_in_erbb2_signaling
Curated_gene_sets:reactome_n...75        SET      32     0.029988    0.0012376      0.12363      0.40417 Curated_gene_sets:reactome_nuclear_signaling_by_erbb4
Curated_gene_sets:reactome_g...60        SET      39    -0.065495   -0.0029835      0.10765      0.72853 Curated_gene_sets:reactome_glycosphingolipid_metabolism
Curated_gene_sets:reactome_d...36        SET     133     0.036013    0.0030219     0.067388      0.29653 Curated_gene_sets:reactome_degradation_of_the_extracellular_matrix
Curated_gene_sets:reactome_m...67        SET      59    0.0049972   0.00027983     0.084202      0.47634 Curated_gene_sets:reactome_mitochondrial_protein_import
Curated_gene_sets:reactome_s...56        SET      19    -0.013765  -0.00043788      0.16299      0.53365 Curated_gene_sets:reactome_signaling_by_hippo
Curated_gene_sets:reactome_a...13        SET      31      0.15697    0.0063764      0.12423      0.10319 Curated_gene_sets:reactome_activated_notch1_transmits_signal_to_the_nucleus
Curated_gene_sets:reactome_t...64        SET      12     -0.13164   -0.0033286      0.20274      0.74193 Curated_gene_sets:reactome_trafficking_and_processing_of_endosomal_tlr
Curated_gene_sets:reactome_s...73        SET      83     0.069829    0.0046349     0.078889      0.18804 Curated_gene_sets:reactome_signaling_by_notch4
Curated_gene_sets:reactome_d...86        SET      82   -0.0042267  -0.00027886     0.082405      0.52045 Curated_gene_sets:reactome_downstream_signaling_events_of_b_cell_receptor_bcr
Curated_gene_sets:reactome_a...35        SET      68     0.019312    0.0011607      0.08887      0.41399 Curated_gene_sets:reactome_activation_of_nf_kappab_in_b_cells
Curated_gene_sets:reactome_y...          SET      15      0.14444     0.004083      0.21112      0.24694 Curated_gene_sets:reactome_yap1_and_wwtr1_taz_stimulated_gene_expression
Curated_gene_sets:reactome_s...71        SET      32      0.20394    0.0084164      0.12904     0.057013 Curated_gene_sets:reactome_signaling_by_notch2
Curated_gene_sets:reactome_p...79        SET      88    -0.019274   -0.0013171     0.082329      0.59255 Curated_gene_sets:reactome_pre_notch_expression_and_processing
Curated_gene_sets:reactome_s...89        SET     109       0.0241    0.0018319     0.071784      0.36854 Curated_gene_sets:reactome_signaling_by_the_b_cell_receptor_bcr
Curated_gene_sets:reactome_e...47        SET     290     0.038084    0.0046988     0.044884      0.19809 Curated_gene_sets:reactome_extracellular_matrix_organization
Curated_gene_sets:reactome_n...57        SET      43      0.21208     0.010143       0.1217     0.040714 Curated_gene_sets:reactome_notch1_intracellular_domain_regulates_transcription
Curated_gene_sets:reactome_p...80        SET      18     -0.25818   -0.0079942      0.17227      0.93301 Curated_gene_sets:reactome_pre_notch_processing_in_golgi
Curated_gene_sets:reactome_s...67        SET      69      0.17474     0.010579     0.089167     0.025025 Curated_gene_sets:reactome_signaling_by_notch1
Curated_gene_sets:reactome_s...72        SET      48     0.050661    0.0025596      0.10484      0.31447 Curated_gene_sets:reactome_signaling_by_notch3
Curated_gene_sets:reactome_t...111       SET      12      0.22686    0.0057364       0.2196       0.1508 Curated_gene_sets:reactome_triglyceride_biosynthesis
Curated_gene_sets:reactome_i...21        SET      55     0.073555    0.0039773     0.098853      0.22842 Curated_gene_sets:reactome_insulin_receptor_signalling_cascade
Curated_gene_sets:reactome_a...101       SET       7      0.37615    0.0072653      0.29727      0.10288 Curated_gene_sets:reactome_arms_mediated_activation
Curated_gene_sets:reactome_p...96        SET      12      0.23532    0.0059504       0.2035      0.12377 Curated_gene_sets:reactome_prolonged_erk_activation_events
Curated_gene_sets:reactome_s...96        SET      20    -0.025643   -0.0008369      0.16596       0.5614 Curated_gene_sets:reactome_signalling_to_ras
Curated_gene_sets:reactome_s...34        SET      26    -0.074782   -0.0027823       0.1549      0.68536 Curated_gene_sets:reactome_signaling_by_bmp
Curated_gene_sets:reactome_c...34        SET     132     0.079909      0.00668     0.066556      0.11496 Curated_gene_sets:reactome_cell_surface_interactions_at_the_vascular_wall
Curated_gene_sets:reactome_s...94        SET      32     0.095344    0.0039348      0.12842      0.22891 Curated_gene_sets:reactome_signalling_to_erks
Curated_gene_sets:reactome_p...3         SET      13    -0.015973  -0.00042038      0.20262      0.53142 Curated_gene_sets:reactome_p38mapk_events
Curated_gene_sets:reactome_a...56        SET      17      0.32172    0.0096812      0.18716     0.042818 Curated_gene_sets:reactome_acyl_chain_remodelling_of_pi
Curated_gene_sets:reactome_t...18        SET      16     0.032592   0.00095152      0.18903      0.43156 Curated_gene_sets:reactome_tgf_beta_receptor_signaling_in_emt_epithelial_to_mesenchymal_transition
Curated_gene_sets:reactome_d...84        SET      26     0.091151    0.0033914      0.15068      0.27261 Curated_gene_sets:reactome_downregulation_of_tgf_beta_receptor_signaling
Curated_gene_sets:reactome_c...75        SET      86     0.021987    0.0014854     0.082639       0.3951 Curated_gene_sets:reactome_collagen_formation
Curated_gene_sets:reactome_s...53        SET      62    -0.062517   -0.0035884     0.092964      0.74936 Curated_gene_sets:reactome_signaling_by_fgfr_in_disease
Curated_gene_sets:reactome_h...30        SET      19     -0.11671   -0.0037128       0.1623      0.76396 Curated_gene_sets:reactome_hs_gag_degradation
Curated_gene_sets:reactome_s...165       SET      16     0.080682    0.0023555      0.19416      0.33887 Curated_gene_sets:reactome_synthesis_of_pips_at_the_early_endosome_membrane
Curated_gene_sets:reactome_s...95        SET       5   -0.0034144   -5.574e-05      0.33658      0.50405 Curated_gene_sets:reactome_signalling_to_p38_via_rit_and_rin
Curated_gene_sets:reactome_a...53        SET      27      0.14245     0.005401      0.15205      0.17441 Curated_gene_sets:reactome_acyl_chain_remodelling_of_pc
Curated_gene_sets:reactome_s...167       SET      17   -0.0069735  -0.00020985      0.18096      0.51537 Curated_gene_sets:reactome_synthesis_of_pips_at_the_golgi_membrane
Curated_gene_sets:reactome_t...17        SET      32    -0.070246   -0.0028991      0.13076      0.70444 Curated_gene_sets:reactome_tgf_beta_receptor_signaling_activates_smads
Curated_gene_sets:reactome_p...35        SET     202    -0.020984    -0.002166     0.052264      0.65597 Curated_gene_sets:reactome_phospholipid_metabolism
Curated_gene_sets:reactome_c...105       SET      12     -0.14322   -0.0036214      0.16955      0.80086 Curated_gene_sets:reactome_cs_ds_degradation
Curated_gene_sets:reactome_s...160       SET      39     -0.14552   -0.0066286      0.11985      0.88765 Curated_gene_sets:reactome_synthesis_of_pa
Curated_gene_sets:reactome_s...168       SET      10     0.098286    0.0022689      0.23775      0.33966 Curated_gene_sets:reactome_synthesis_of_pips_at_the_late_endosome_membrane
Curated_gene_sets:reactome_s...162       SET      13    0.0055789   0.00014683      0.19236      0.48843 Curated_gene_sets:reactome_synthesis_of_pe
Curated_gene_sets:reactome_g...31        SET      17     -0.50399    -0.015166      0.18462      0.99683 Curated_gene_sets:reactome_gastrin_creb_signalling_pathway_via_pkc_and_mapk
Curated_gene_sets:reactome_c...49        SET      18    -0.075971   -0.0023524      0.15488      0.68811 Curated_gene_sets:reactome_chondroitin_sulfate_biosynthesis
Curated_gene_sets:reactome_h...37        SET      12     0.079546    0.0020114      0.17984      0.32914 Curated_gene_sets:reactome_hyaluronan_uptake_and_degradation
Curated_gene_sets:reactome_s...169       SET      50    -0.040992   -0.0021137      0.10369      0.65369 Curated_gene_sets:reactome_synthesis_of_pips_at_the_plasma_membrane
Curated_gene_sets:reactome_t...19        SET       8     -0.22378   -0.0046207      0.22448      0.84059 Curated_gene_sets:reactome_the_activation_of_arylsulfatases
Curated_gene_sets:reactome_h...36        SET      17    -0.018959  -0.00057052      0.15997      0.54717 Curated_gene_sets:reactome_hyaluronan_metabolism
Curated_gene_sets:reactome_k...1         SET      28    -0.034753   -0.0013418       0.1292      0.60603 Curated_gene_sets:reactome_keratan_sulfate_biosynthesis
Curated_gene_sets:reactome_r...87        SET      11    -0.094129   -0.0022789      0.25525      0.64385 Curated_gene_sets:reactome_reversible_hydration_of_carbon_dioxide
Curated_gene_sets:reactome_p...50        SET      80    -0.063689   -0.0041506     0.082958      0.77867 Curated_gene_sets:reactome_pi_metabolism
Curated_gene_sets:reactome_a...4         SET      10     -0.15619   -0.0036054      0.20352      0.77858 Curated_gene_sets:reactome_abacavir_transport_and_metabolism
Curated_gene_sets:reactome_c...50        SET      44   -0.0043684  -0.00021133     0.099377      0.51753 Curated_gene_sets:reactome_chondroitin_sulfate_dermatan_sulfate_metabolism
Curated_gene_sets:reactome_s...161       SET      27    -0.010872  -0.00041219      0.13478      0.53214 Curated_gene_sets:reactome_synthesis_of_pc
Curated_gene_sets:reactome_h...29        SET      28       0.1889    0.0072931      0.15128       0.1059 Curated_gene_sets:reactome_hs_gag_biosynthesis
Curated_gene_sets:reactome_k...3         SET      34    -0.085187   -0.0036237      0.11842      0.76404 Curated_gene_sets:reactome_keratan_sulfate_keratin_metabolism
Curated_gene_sets:reactome_a...93        SET      13      0.41558     0.010937      0.18737     0.013285 Curated_gene_sets:reactome_apoptosis_induced_dna_fragmentation
Curated_gene_sets:reactome_k...2         SET      13     -0.40205    -0.010581      0.20408      0.97557 Curated_gene_sets:reactome_keratan_sulfate_degradation
Curated_gene_sets:reactome_h...16        SET      50     0.037126    0.0019143      0.10142      0.35716 Curated_gene_sets:reactome_heparan_sulfate_heparin_hs_gag_metabolism
Curated_gene_sets:reactome_g...59        SET     117     0.010353   0.00081513     0.065013      0.43674 Curated_gene_sets:reactome_glycosaminoglycan_metabolism
Curated_gene_sets:reactome_a...55        SET      18      0.24928    0.0077188      0.17415     0.076167 Curated_gene_sets:reactome_acyl_chain_remodelling_of_pg
Curated_gene_sets:reactome_a...54        SET      29      0.14124    0.0055495      0.14742      0.16901 Curated_gene_sets:reactome_acyl_chain_remodelling_of_pe
Curated_gene_sets:reactome_a...57        SET      22      0.23009    0.0078756      0.17152     0.089895 Curated_gene_sets:reactome_acyl_chain_remodelling_of_ps
Curated_gene_sets:reactome_m...53        SET     118      -0.1133   -0.0089585       0.0691      0.94945 Curated_gene_sets:reactome_mhc_class_ii_antigen_presentation
Curated_gene_sets:reactome_g...52        SET     123    0.0068701   0.00055452     0.066818      0.45905 Curated_gene_sets:reactome_glycerophospholipid_biosynthesis
Curated_gene_sets:reactome_a...1         SET      23     0.090912    0.0031816      0.13922      0.25689 Curated_gene_sets:reactome_a_tetrasaccharide_linker_sequence_is_required_for_gag_synthesis
Curated_gene_sets:reactome_c...25        SET      74     0.055126    0.0034558     0.076715       0.2362 Curated_gene_sets:reactome_cdk_mediated_phosphorylation_and_removal_of_cdc6
Curated_gene_sets:reactome_p...62        SET      14      0.27036    0.0073838      0.20307     0.091545 Curated_gene_sets:reactome_platelet_adhesion_to_exposed_collagen
Curated_gene_sets:reactome_v...3         SET       7     -0.03985   -0.0007697      0.30832      0.55142 Curated_gene_sets:reactome_vegf_ligand_receptor_interactions
Curated_gene_sets:reactome_m...55        SET      24     -0.30028    -0.010735       0.1422      0.98264 Curated_gene_sets:reactome_microrna_mirna_biogenesis
Curated_gene_sets:reactome_n...71        SET      23     -0.04176   -0.0014615      0.15116      0.60882 Curated_gene_sets:reactome_nuclear_events_kinase_and_transcription_factor_activation
Curated_gene_sets:reactome_r...85        SET      13     -0.25071   -0.0065983      0.21097      0.88265 Curated_gene_sets:reactome_retrograde_neurotrophin_signalling
Curated_gene_sets:reactome_e...30        SET      13    -0.032532  -0.00085618      0.18439      0.57002 Curated_gene_sets:reactome_erks_are_inactivated
Curated_gene_sets:reactome_n...29        SET     109     0.076155    0.0057886     0.072306      0.14612 Curated_gene_sets:reactome_negative_regulation_of_the_pi3k_akt_network
Curated_gene_sets:reactome_p...41        SET      10     -0.10365   -0.0023926      0.25474      0.65795 Curated_gene_sets:reactome_pi3k_akt_activation
Curated_gene_sets:reactome_e...7         SET      30     0.049884    0.0019934      0.14754      0.36764 Curated_gene_sets:reactome_egfr_downregulation
Curated_gene_sets:reactome_p...87        SET     229    -0.032882   -0.0036111     0.042179      0.78218 Curated_gene_sets:reactome_processing_of_capped_intron_containing_pre_mrna
Curated_gene_sets:reactome_p...13        SET      12      0.22459    0.0056789      0.23892      0.17362 Curated_gene_sets:reactome_pecam1_interactions
Curated_gene_sets:reactome_t...6         SET     114    -0.036282     -0.00282     0.070084      0.69766 Curated_gene_sets:reactome_tcr_signaling
Curated_gene_sets:reactome_r...54        SET      14     -0.19324   -0.0052776      0.18428      0.85283 Curated_gene_sets:reactome_regulation_of_pyruvate_dehydrogenase_pdh_complex
Curated_gene_sets:reactome_d...91        SET      95   -0.0017579  -0.00012479     0.076793      0.50913 Curated_gene_sets:reactome_downstream_tcr_signaling
Curated_gene_sets:reactome_b...3         SET      24      0.24107    0.0086178      0.13523     0.037328 Curated_gene_sets:reactome_basigin_interactions
Curated_gene_sets:reactome_a...68        SET      14   -0.0077119  -0.00021062      0.18381      0.51673 Curated_gene_sets:reactome_akt_phosphorylates_targets_in_the_cytosol
Curated_gene_sets:reactome_g...20        SET      17      0.10359    0.0031173      0.19116      0.29395 Curated_gene_sets:reactome_gab1_signalosome
Curated_gene_sets:reactome_s...20        SET      14    -0.077698    -0.002122      0.21528      0.64092 Curated_gene_sets:reactome_shc1_events_in_egfr_signaling
Curated_gene_sets:reactome_a...46        SET      53       0.1346    0.0071451     0.095506     0.079372 Curated_gene_sets:reactome_activation_of_the_mrna_upon_binding_of_the_cap_binding_complex_and_eifs_and_subsequent_binding_to_43s
Curated_gene_sets:reactome_p...36        SET      18     -0.14448   -0.0044736      0.19451      0.77119 Curated_gene_sets:reactome_phosphorylation_of_cd3_and_tcr_zeta_chains
Curated_gene_sets:reactome_g...49        SET      24     -0.20263   -0.0072436      0.15488       0.9046 Curated_gene_sets:reactome_glutamate_neurotransmitter_release_cycle
Curated_gene_sets:reactome_t...92        SET      15    -0.088404   -0.0024991      0.22317      0.65399 Curated_gene_sets:reactome_translocation_of_zap_70_to_immunological_synapse
Curated_gene_sets:reactome_t...33        SET      19    -0.066419   -0.0021129      0.17849      0.64509 Curated_gene_sets:reactome_tie2_signaling
Curated_gene_sets:reactome_g...36        SET      27     -0.26835    -0.010174      0.15387      0.95942 Curated_gene_sets:reactome_generation_of_second_messenger_molecules
Curated_gene_sets:reactome_g...37        SET    1154    -0.023449   -0.0056346     0.022856      0.84753 Curated_gene_sets:reactome_generic_transcription_pathway
Curated_gene_sets:reactome_t...101       SET      77    -0.049814   -0.0031852     0.073582      0.75079 Curated_gene_sets:reactome_transport_of_mature_transcript_to_cytoplasm
Curated_gene_sets:reactome_m...29        SET     355     0.052586    0.0071658     0.037652      0.08127 Curated_gene_sets:reactome_metabolism_of_amino_acids_and_derivatives
Curated_gene_sets:reactome_f...7         SET      35    -0.018974  -0.00081889      0.12792      0.55896 Curated_gene_sets:reactome_fatty_acyl_coa_biosynthesis
Curated_gene_sets:reactome_e...1         SET       9      0.10762    0.0023569      0.25647      0.33738 Curated_gene_sets:reactome_e2f_enabled_inhibition_of_pre_replication_complex_formation
Curated_gene_sets:reactome_p...6         SET      12      0.23389    0.0059142      0.23219       0.1569 Curated_gene_sets:reactome_p75ntr_recruits_signalling_complexes
Curated_gene_sets:reactome_b...20        SET     210      0.12157     0.012791     0.055865     0.014782 Curated_gene_sets:reactome_biological_oxidations
Curated_gene_sets:reactome_r...20        SET      11     0.018954   0.00045888      0.19545      0.46137 Curated_gene_sets:reactome_regulated_proteolysis_of_p75ntr
Curated_gene_sets:reactome_t...93        SET     249    -0.094831    -0.010854     0.048463      0.97481 Curated_gene_sets:reactome_transmission_across_chemical_synapses
Curated_gene_sets:reactome_c...17        SET      12     -0.28577    -0.007226      0.22067      0.90234 Curated_gene_sets:reactome_caspase_mediated_cleavage_of_cytoskeletal_proteins
Curated_gene_sets:reactome_x...          SET      24      0.16587    0.0059295       0.1641      0.15607 Curated_gene_sets:reactome_xenobiotics
Curated_gene_sets:reactome_i...24        SET      83     0.031262     0.002075     0.087408       0.3603 Curated_gene_sets:reactome_integrin_cell_surface_interactions
Curated_gene_sets:reactome_c...111       SET      64      0.13045    0.0076071      0.10305      0.10278 Curated_gene_sets:reactome_cytochrome_p450_arranged_by_substrate_type
Curated_gene_sets:reactome_a...94        SET      11      0.13598    0.0032921        0.249       0.2925 Curated_gene_sets:reactome_apoptotic_cleavage_of_cell_adhesion_proteins
Curated_gene_sets:reactome_n...65        SET      53     -0.11144   -0.0059154      0.10873      0.84729 Curated_gene_sets:reactome_nrage_signals_death_through_jnk
Curated_gene_sets:reactome_s...98        SET      11      0.11558    0.0027982       0.1736      0.25279 Curated_gene_sets:reactome_slbp_dependent_processing_of_replication_dependent_histone_pre_mrnas
Curated_gene_sets:reactome_n...67        SET      16       0.0568    0.0016583      0.17772      0.37464 Curated_gene_sets:reactome_nrif_signals_cell_death_from_the_nucleus
Curated_gene_sets:reactome_r...23        SET      55    -0.015203  -0.00082208     0.097114       0.5622 Curated_gene_sets:reactome_regulation_of_apoptosis
Curated_gene_sets:reactome_n...37        SET     383    -0.062242   -0.0088031     0.039932      0.94046 Curated_gene_sets:reactome_neuronal_system
Curated_gene_sets:reactome_r...24        SET      41      0.10133    0.0047323      0.11859      0.19644 Curated_gene_sets:reactome_regulation_of_beta_cell_development
Curated_gene_sets:reactome_c...31        SET      69    -0.058635   -0.0035499     0.092522      0.73687 Curated_gene_sets:reactome_cell_death_signalling_via_nrage_nrif_and_nade
Curated_gene_sets:reactome_n...41        SET      47     -0.21136    -0.010567      0.11638      0.96532 Curated_gene_sets:reactome_neurotransmitter_release_cycle
Curated_gene_sets:reactome_p...4         SET      89    -0.051196   -0.0035183     0.081003      0.73631 Curated_gene_sets:reactome_p75_ntr_receptor_mediated_signalling
Curated_gene_sets:reactome_a...76        SET      28    -0.022344  -0.00086267      0.14885      0.55966 Curated_gene_sets:reactome_amino_acid_transport_across_the_plasma_membrane
Curated_gene_sets:reactome_e...14        SET      27      0.24558     0.009311      0.14691     0.047302 Curated_gene_sets:reactome_endogenous_sterols
Curated_gene_sets:reactome_r...32        SET      21      0.15764    0.0052718      0.15229      0.15032 Curated_gene_sets:reactome_regulation_of_gene_expression_in_beta_cells
Curated_gene_sets:reactome_g...58        SET      70     0.047309    0.0028848     0.079101       0.2749 Curated_gene_sets:reactome_glycolysis
Curated_gene_sets:reactome_p...93        SET      14     -0.39606    -0.010817      0.16506      0.99178 Curated_gene_sets:reactome_processive_synthesis_on_the_lagging_strand
Curated_gene_sets:reactome_m...81        SET      28     -0.20109   -0.0077639      0.12876      0.94082 Curated_gene_sets:reactome_mrna_capping
Curated_gene_sets:reactome_m...63        SET      35      0.28962     0.012499      0.11741    0.0068237 Curated_gene_sets:reactome_mitochondrial_fatty_acid_beta_oxidation
Curated_gene_sets:reactome_s...54        SET    1087    -0.037806   -0.0088337     0.025905      0.92777 Curated_gene_sets:reactome_signaling_by_gpcr
Curated_gene_sets:reactome_p...17        SET     175     -0.04999   -0.0048061     0.060609      0.79525 Curated_gene_sets:reactome_peptide_ligand_binding_receptors
Curated_gene_sets:reactome_m...40        SET      59   -0.0020362  -0.00011402     0.090072      0.50902 Curated_gene_sets:reactome_metabolism_of_polyamines
Curated_gene_sets:reactome_n...64        SET      24      0.18492    0.0066107       0.1523      0.11235 Curated_gene_sets:reactome_notch_hlh_transcription_pathway
Curated_gene_sets:reactome_i...22        SET     105     0.021137    0.0015771     0.069987      0.38132 Curated_gene_sets:reactome_integration_of_energy_metabolism
Curated_gene_sets:reactome_c...30        SET     506    -0.018414   -0.0029835     0.031071      0.72329 Curated_gene_sets:reactome_cell_cycle_mitotic
Curated_gene_sets:reactome_g...44        SET      34    -0.010537  -0.00044821      0.13039       0.5322 Curated_gene_sets:reactome_gluconeogenesis
Curated_gene_sets:reactome_d...78        SET      20     -0.25568   -0.0083446      0.17189      0.93154 Curated_gene_sets:reactome_dopamine_neurotransmitter_release_cycle
Curated_gene_sets:reactome_o...9         SET      87    -0.031384   -0.0021325     0.079596      0.65332 Curated_gene_sets:reactome_opioid_signalling
Curated_gene_sets:reactome_m...69        SET      21     -0.16783   -0.0056125      0.14673      0.87363 Curated_gene_sets:reactome_mitochondrial_trna_aminoacylation
Curated_gene_sets:reactome_c...116       SET      24   -0.0023231  -8.3048e-05      0.15677      0.50591 Curated_gene_sets:reactome_cytosolic_trna_aminoacylation
Curated_gene_sets:reactome_c...4         SET      35     -0.20605   -0.0088927      0.13092      0.94223 Curated_gene_sets:reactome_ca_dependent_events
Curated_gene_sets:reactome_a...10        SET      17     -0.15337   -0.0046152      0.18691      0.79404 Curated_gene_sets:reactome_acetylcholine_neurotransmitter_release_cycle
Curated_gene_sets:reactome_a...59        SET      10     -0.23103   -0.0053332        0.235      0.83722 Curated_gene_sets:reactome_adenylate_cyclase_activating_pathway
Curated_gene_sets:reactome_a...60        SET      14    -0.071387   -0.0019496      0.18619      0.64929 Curated_gene_sets:reactome_adenylate_cyclase_inhibitory_pathway
Curated_gene_sets:reactome_d...4         SET      24    -0.068956   -0.0024651      0.14784      0.67955 Curated_gene_sets:reactome_darpp_32_events
Curated_gene_sets:reactome_c...44        SET      47   -0.0051755  -0.00025875      0.11539      0.51789 Curated_gene_sets:reactome_chemokine_receptors_bind_chemokines
Curated_gene_sets:reactome_c...29        SET     281     0.030564    0.0037129     0.040709       0.2264 Curated_gene_sets:reactome_cell_cycle_checkpoints
Curated_gene_sets:reactome_p...1         SET      16      0.18944    0.0055307      0.19139      0.16113 Curated_gene_sets:reactome_p130cas_linkage_to_mapk_signaling_for_integrins
Curated_gene_sets:reactome_n...55        SET      17     -0.14681   -0.0044177      0.17941      0.79339 Curated_gene_sets:reactome_norepinephrine_neurotransmitter_release_cycle
Curated_gene_sets:reactome_p...15        SET      14      0.17239     0.004708      0.18109      0.17057 Curated_gene_sets:reactome_peptide_hormone_biosynthesis
Curated_gene_sets:reactome_g...16        SET      27     0.069026    0.0026171      0.13472       0.3042 Curated_gene_sets:reactome_g_protein_activation
Curated_gene_sets:reactome_a...9         SET      14     -0.35555   -0.0097103      0.21377      0.95186 Curated_gene_sets:reactome_acetylcholine_binding_and_downstream_events
Curated_gene_sets:reactome_a...5         SET     102     0.043692    0.0032133     0.070346      0.26727 Curated_gene_sets:reactome_abc_family_proteins_mediated_transport
Curated_gene_sets:reactome_t...115       SET      42      -0.1192   -0.0056343      0.11028      0.86012 Curated_gene_sets:reactome_trna_aminoacylation
Curated_gene_sets:reactome_o...6         SET     354    -0.036909   -0.0050225     0.055353      0.74754 Curated_gene_sets:reactome_olfactory_signaling_pathway
Curated_gene_sets:reactome_p...54        SET      18     -0.18999   -0.0058828      0.17381      0.86281 Curated_gene_sets:reactome_pka_mediated_phosphorylation_of_creb
Curated_gene_sets:reactome_r...13        SET      91     -0.10938   -0.0076004     0.072628      0.93396 Curated_gene_sets:reactome_recruitment_of_numa_to_mitotic_centrosomes
Curated_gene_sets:reactome_n...74        SET      50      0.12986    0.0066958      0.11008      0.11908 Curated_gene_sets:reactome_nuclear_receptor_transcription_pathway
Curated_gene_sets:reactome_g...2         SET      43    -0.013066   -0.0006249      0.11083      0.54692 Curated_gene_sets:reactome_g1_phase
Curated_gene_sets:reactome_g...41        SET      32      0.01993   0.00082252      0.12228      0.43526 Curated_gene_sets:reactome_glucagon_signaling_in_metabolic_regulation
Curated_gene_sets:reactome_s...79        SET      58     -0.06694   -0.0037167      0.10255      0.74304 Curated_gene_sets:reactome_signaling_by_pdgf
Curated_gene_sets:reactome_a...111       SET      38     0.074028    0.0033287      0.10246      0.23499 Curated_gene_sets:reactome_association_of_tric_cct_with_target_proteins_during_biosynthesis
Curated_gene_sets:reactome_p...82        SET      28     0.093926    0.0036264      0.12263      0.22186 Curated_gene_sets:reactome_prefoldin_mediated_transfer_of_substrate_to_cct_tric
Curated_gene_sets:reactome_h...26        SET      11     -0.10413   -0.0025211      0.20192      0.69697 Curated_gene_sets:reactome_hormone_ligand_binding_receptors
Curated_gene_sets:reactome_g...67        SET      36    -0.095734   -0.0041902      0.13152      0.76666 Curated_gene_sets:reactome_gpvi_mediated_activation_cascade
Curated_gene_sets:reactome_p...100       SET      99    0.0065703   0.00047608     0.067455       0.4612 Curated_gene_sets:reactome_protein_folding
Curated_gene_sets:reactome_f...41        SET      26      0.03813    0.0014187      0.13095      0.38546 Curated_gene_sets:reactome_formation_of_tubulin_folding_intermediates_by_cct_tric
Curated_gene_sets:reactome_p...19        SET      28     0.012532   0.00048385      0.12924      0.46138 Curated_gene_sets:reactome_peroxisomal_lipid_metabolism
Curated_gene_sets:reactome_p...70        SET      23     -0.26238   -0.0091823      0.15015      0.95971 Curated_gene_sets:reactome_post_chaperonin_tubulin_folding_pathway
Curated_gene_sets:reactome_s...119       SET      34     0.065463    0.0027847      0.12238      0.29636 Curated_gene_sets:reactome_striated_muscle_contraction
Curated_gene_sets:reactome_m...39        SET      96    -0.019366   -0.0013819     0.068666      0.61104 Curated_gene_sets:reactome_metabolism_of_nucleotides
Curated_gene_sets:reactome_a...74        SET      39     -0.13864   -0.0063152       0.1309      0.85521 Curated_gene_sets:reactome_amine_ligand_binding_receptors
Curated_gene_sets:reactome_d...85        SET      30     -0.15454   -0.0061757      0.14154      0.86254 Curated_gene_sets:reactome_downstream_signal_transduction
Curated_gene_sets:reactome_m...93        SET     198    -0.056048   -0.0057282     0.054523      0.84801 Curated_gene_sets:reactome_muscle_contraction
Curated_gene_sets:reactome_s...19        SET      11     -0.15588   -0.0037739      0.24076      0.74133 Curated_gene_sets:reactome_serotonin_receptors
Curated_gene_sets:reactome_m...86        SET     179    -0.052504   -0.0051046     0.047264      0.86668 Curated_gene_sets:reactome_mrna_splicing
Curated_gene_sets:reactome_m...87        SET      50     -0.19728    -0.010172     0.093083      0.98297 Curated_gene_sets:reactome_mrna_splicing_minor_pathway
Curated_gene_sets:reactome_p...88        SET      27    -0.031236   -0.0011843      0.11317      0.60873 Curated_gene_sets:reactome_processing_of_capped_intronless_pre_mrna
Curated_gene_sets:reactome_p...115       SET      12     -0.25715   -0.0065024      0.18675      0.91573 Curated_gene_sets:reactome_purine_ribonucleoside_monophosphate_biosynthesis
Curated_gene_sets:reactome_c...59        SET      22      0.13259    0.0045384      0.13648      0.16566 Curated_gene_sets:reactome_citric_acid_cycle_tca_cycle
Curated_gene_sets:reactome_n...80        SET     107    -0.091487   -0.0068903     0.060934      0.93336 Curated_gene_sets:reactome_nucleotide_excision_repair
Curated_gene_sets:reactome_a...121       SET     533    -0.024075   -0.0040004     0.032667      0.76943 Curated_gene_sets:reactome_axon_guidance
Curated_gene_sets:reactome_g...11        SET     205     -0.12446    -0.012941     0.054014      0.98939 Curated_gene_sets:reactome_g_alpha_q_signalling_events
Curated_gene_sets:reactome_p...2         SET       9      0.16241    0.0035567      0.30309      0.29604 Curated_gene_sets:reactome_p2y_receptors
Curated_gene_sets:reactome_n...7         SET      41     0.081495    0.0038061      0.12883      0.26351 Curated_gene_sets:reactome_ncam1_interactions
Curated_gene_sets:reactome_c...62        SET      38      0.22376     0.010062      0.13274     0.045933 Curated_gene_sets:reactome_class_c_3_metabotropic_glutamate_pheromone_receptors
Curated_gene_sets:reactome_r...42        SET      76    -0.015112     -0.00096     0.085411      0.57022 Curated_gene_sets:reactome_regulation_of_insulin_secretion
Curated_gene_sets:reactome_n...8         SET      62     0.042994    0.0024678     0.099871      0.33342 Curated_gene_sets:reactome_ncam_signaling_for_neurite_out_growth
Curated_gene_sets:reactome_n...81        SET      12      0.22583    0.0057104      0.23534      0.16864 Curated_gene_sets:reactome_nucleotide_like_purinergic_receptors
Curated_gene_sets:reactome_e...10        SET      14     -0.11199   -0.0030584      0.21238        0.701 Curated_gene_sets:reactome_eicosanoid_ligand_binding_receptors
Curated_gene_sets:reactome_c...61        SET      92    -0.024928   -0.0017416     0.076403      0.62789 Curated_gene_sets:reactome_class_b_2_secretin_family_receptors
Curated_gene_sets:reactome_g...42        SET      32     0.093556    0.0038611      0.12406      0.22539 Curated_gene_sets:reactome_glucagon_type_ligand_receptors
Curated_gene_sets:reactome_f...2         SET      36    -0.013776  -0.00060296      0.11686      0.54692 Curated_gene_sets:reactome_fanconi_anemia_pathway
Curated_gene_sets:reactome_t...65        SET      13     -0.39117    -0.010295      0.20955      0.96902 Curated_gene_sets:reactome_trafficking_of_glur2_containing_ampa_receptors
Curated_gene_sets:reactome_p...99        SET       8     -0.11694   -0.0024146      0.27975      0.66203 Curated_gene_sets:reactome_prostanoid_ligand_receptors
Curated_gene_sets:reactome_o...10        SET       7     0.026714   0.00051598      0.25054      0.45754 Curated_gene_sets:reactome_opsins
Curated_gene_sets:reactome_s...99        SET     236     0.016936    0.0018878     0.048339      0.36304 Curated_gene_sets:reactome_slc_mediated_transmembrane_transport
Curated_gene_sets:reactome_c...21        SET      32     -0.12031   -0.0049653      0.13245      0.81814 Curated_gene_sets:reactome_cd28_co_stimulation
Curated_gene_sets:reactome_s...176       SET      19     0.093379    0.0029706      0.16032      0.28013 Curated_gene_sets:reactome_synthesis_secretion_and_deacylation_of_ghrelin
Curated_gene_sets:reactome_a...61        SET      33     -0.17428   -0.0073037      0.14991      0.87748 Curated_gene_sets:reactome_adherens_junctions_interactions
Curated_gene_sets:reactome_c...101       SET      15     -0.34443   -0.0097365      0.19715      0.95967 Curated_gene_sets:reactome_crmps_in_sema3a_signaling
Curated_gene_sets:reactome_o...19        SET      18      0.11248    0.0034828      0.17686      0.26241 Curated_gene_sets:reactome_other_semaphorin_interactions
Curated_gene_sets:reactome_p...116       SET      12     -0.10172   -0.0025722      0.20891      0.68684 Curated_gene_sets:reactome_purine_salvage
Curated_gene_sets:reactome_g...10        SET     384     0.019718    0.0027923     0.039609      0.30932 Curated_gene_sets:reactome_g_alpha_i_signalling_events
Curated_gene_sets:reactome_s...8         SET      14       -0.229   -0.0062541      0.20801      0.86452 Curated_gene_sets:reactome_sema3a_pak_dependent_axon_repulsion
Curated_gene_sets:reactome_c...23        SET      11     -0.15875   -0.0038433      0.22947      0.75547 Curated_gene_sets:reactome_cd28_dependent_vav1_pathway
Curated_gene_sets:reactome_s...10        SET      23    -0.070959   -0.0024833      0.15318       0.6784 Curated_gene_sets:reactome_sema4d_in_semaphorin_signaling
Curated_gene_sets:reactome_s...13        SET      60    -0.061043   -0.0034471     0.095081      0.73956 Curated_gene_sets:reactome_semaphorin_interactions
Curated_gene_sets:reactome_s...11        SET      20     0.025691   0.00083848      0.16504      0.43815 Curated_gene_sets:reactome_sema4d_induced_cell_migration_and_growth_cone_collapse
Curated_gene_sets:reactome_s...9         SET      13     0.025058   0.00065947      0.21008      0.45253 Curated_gene_sets:reactome_sema3a_plexin_repulsion_signaling_by_inhibiting_integrin_adhesion
Curated_gene_sets:reactome_l...19        SET      33     -0.23246   -0.0097422      0.11934      0.97428 Curated_gene_sets:reactome_lysosome_vesicle_biogenesis
Curated_gene_sets:reactome_s...112       SET      82    -0.031707   -0.0020919     0.077919      0.65797 Curated_gene_sets:reactome_sphingolipid_metabolism
Curated_gene_sets:reactome_g...12        SET     489    -0.060348   -0.0096163     0.042135      0.92395 Curated_gene_sets:reactome_g_alpha_s_signalling_events
Curated_gene_sets:reactome_c...27        SET      64      0.10874    0.0063413      0.10054      0.13972 Curated_gene_sets:reactome_cell_cell_junction_organization
Curated_gene_sets:reactome_g...13        SET      47    -0.048332   -0.0024164      0.10539      0.67673 Curated_gene_sets:reactome_g_alpha_z_signalling_events
Curated_gene_sets:reactome_c...92        SET      63    -0.028759   -0.0016639     0.094246      0.61987 Curated_gene_sets:reactome_costimulation_by_the_cd28_family
Curated_gene_sets:reactome_c...22        SET      22    -0.096226   -0.0032937      0.15927      0.72713 Curated_gene_sets:reactome_cd28_dependent_pi3k_akt_signaling
Curated_gene_sets:reactome_t...34        SET      29      0.29275     0.011503      0.13934     0.017829 Curated_gene_sets:reactome_tight_junction_interactions
Curated_gene_sets:reactome_t...99        SET      99     0.006888    0.0004991     0.075196      0.46351 Curated_gene_sets:reactome_transport_of_inorganic_cations_anions_and_amino_acids_oligopeptides
Curated_gene_sets:reactome_g...62        SET      50     -0.25025    -0.012904     0.097172      0.99499 Curated_gene_sets:reactome_golgi_associated_vesicle_biogenesis
Curated_gene_sets:reactome_c...106       SET      21      0.29584    0.0098935      0.14838     0.023098 Curated_gene_sets:reactome_ctla4_inhibitory_signaling
Curated_gene_sets:reactome_b...30        SET      18     0.012547   0.00038851      0.14986      0.46664 Curated_gene_sets:reactome_branched_chain_amino_acid_catabolism
Curated_gene_sets:reactome_f...33        SET      35     -0.12664   -0.0054653      0.12434      0.84576 Curated_gene_sets:reactome_formation_of_fibrin_clot_clotting_cascade
Curated_gene_sets:reactome_d...9         SET      25    -0.081275   -0.0029653      0.14639      0.71061 Curated_gene_sets:reactome_deadenylation_of_mrna
Curated_gene_sets:reactome_m...83        SET      15     -0.11661   -0.0032965      0.16695      0.75756 Curated_gene_sets:reactome_mrna_decay_by_5_to_3_exoribonuclease
Curated_gene_sets:reactome_s...29        SET      31     0.088656    0.0036013      0.12422      0.23771 Curated_gene_sets:reactome_signal_amplification
Curated_gene_sets:reactome_z...4         SET      17    -0.070805   -0.0021307      0.16931      0.66209 Curated_gene_sets:reactome_zinc_transporters
Curated_gene_sets:reactome_m...47        SET      25     0.073936    0.0026975      0.14089      0.29987 Curated_gene_sets:reactome_metal_ion_slc_transporters
Curated_gene_sets:reactome_s...104       SET      38     0.068518    0.0030809      0.12353      0.28956 Curated_gene_sets:reactome_smooth_muscle_contraction
Curated_gene_sets:reactome_m...82        SET      16      0.14195    0.0041441      0.15308      0.17689 Curated_gene_sets:reactome_mrna_decay_by_3_to_5_exoribonuclease
Curated_gene_sets:reactome_d...8         SET      56    -0.015339  -0.00083689     0.089408      0.56811 Curated_gene_sets:reactome_deadenylation_dependent_mrna_decay
Curated_gene_sets:reactome_t...28        SET      22     0.058415    0.0019995      0.14698      0.34553 Curated_gene_sets:reactome_thromboxane_signalling_through_tp_receptor
Curated_gene_sets:reactome_c...32        SET      16    0.0095183   0.00027788      0.19123      0.48015 Curated_gene_sets:reactome_cell_extracellular_matrix_interactions
Curated_gene_sets:reactome_c...33        SET      89      0.07016    0.0048215     0.082776      0.19834 Curated_gene_sets:reactome_cell_junction_organization
Curated_gene_sets:reactome_p...119       SET      29    -0.047145   -0.0018524      0.13673      0.63487 Curated_gene_sets:reactome_pyruvate_metabolism
Curated_gene_sets:reactome_p...114       SET      18      0.43534      0.01348       0.1504    0.0019007 Curated_gene_sets:reactome_purine_catabolism
Curated_gene_sets:reactome_m...42        SET     638    -0.046838   -0.0084903     0.026795      0.95976 Curated_gene_sets:reactome_metabolism_of_rna
Curated_gene_sets:reactome_m...72        SET     148    -0.046196   -0.0040874     0.056824      0.79188 Curated_gene_sets:reactome_mitotic_g1_g1_s_phases
Curated_gene_sets:reactome_r...47        SET      88     0.021664    0.0014804     0.072505      0.38255 Curated_gene_sets:reactome_regulation_of_mitotic_cell_cycle
Curated_gene_sets:reactome_t...2         SET      29     0.012484   0.00049049      0.13871      0.46414 Curated_gene_sets:reactome_tak1_activates_nfkb_by_phosphorylation_and_activation_of_ikks_complex
Curated_gene_sets:reactome_m...96        SET      29     0.055937    0.0021978      0.15388      0.35811 Curated_gene_sets:reactome_myogenesis
Curated_gene_sets:reactome_a...33        SET      28     0.016672   0.00064368      0.12973      0.44887 Curated_gene_sets:reactome_activation_of_kainate_receptors_upon_glutamate_binding
Curated_gene_sets:reactome_i...70        SET       9      -0.1007   -0.0022053      0.24943      0.65679 Curated_gene_sets:reactome_ionotropic_activity_of_kainate_receptors
Curated_gene_sets:reactome_m...9         SET      29     0.018612   0.00073129      0.14023      0.44721 Curated_gene_sets:reactome_mapk_targets_nuclear_events_mediated_by_map_kinases
Curated_gene_sets:reactome_g...66        SET     427   -0.0050704  -0.00075628     0.038139      0.55288 Curated_gene_sets:reactome_gpcr_ligand_binding
Curated_gene_sets:reactome_j...1         SET      19      0.10731    0.0034138      0.16664       0.2598 Curated_gene_sets:reactome_jnk_c_jun_kinases_phosphorylation_and_activation_mediated_by_activated_human_tak1
Curated_gene_sets:reactome_t...27        SET      31    -0.024685   -0.0010028       0.1251      0.57822 Curated_gene_sets:reactome_thrombin_signalling_through_proteinase_activated_receptors_pars
Curated_gene_sets:reactome_e...17        SET      27    -0.038036   -0.0014421      0.13412      0.61164 Curated_gene_sets:reactome_energy_dependent_regulation_of_mtor_by_lkb1_ampk
Curated_gene_sets:reactome_m...73        SET     196    -0.033293   -0.0033855     0.050478      0.74522 Curated_gene_sets:reactome_mitotic_g2_g2_m_phases
Curated_gene_sets:reactome_a...22        SET      20    -0.076316   -0.0024908      0.16646      0.67669 Curated_gene_sets:reactome_activated_tak1_mediates_p38_mapk_activation
Curated_gene_sets:reactome_d...73        SET     309    -0.056515   -0.0071939      0.03815      0.93074 Curated_gene_sets:reactome_dna_repair
Curated_gene_sets:reactome_e...6         SET      26    -0.026529  -0.00098704      0.13748      0.57651 Curated_gene_sets:reactome_effects_of_pip2_hydrolysis
Curated_gene_sets:reactome_p...73        SET    1332    -0.011556   -0.0029681     0.020094      0.71738 Curated_gene_sets:reactome_post_translational_protein_modification
Curated_gene_sets:reactome_c...53        SET      91   -0.0093745  -0.00065139     0.069942      0.55331 Curated_gene_sets:reactome_chromosome_maintenance
Curated_gene_sets:reactome_l...1         SET     112      0.02914    0.0022451     0.073027      0.34494 Curated_gene_sets:reactome_l1cam_interactions
Curated_gene_sets:reactome_i...26        SET      30     0.042822    0.0017112      0.14443      0.38343 Curated_gene_sets:reactome_interaction_between_l1_and_ankyrins
Curated_gene_sets:reactome_s...32        SET      21     0.019807   0.00066238       0.1656       0.4524 Curated_gene_sets:reactome_signal_transduction_by_l1
Curated_gene_sets:reactome_t...107       SET      38    0.0068422   0.00030767      0.11558       0.4764 Curated_gene_sets:reactome_transport_of_vitamins_nucleosides_and_related_molecules
Curated_gene_sets:reactome_h...18        SET      11     -0.17463   -0.0042279      0.25505      0.75323 Curated_gene_sets:reactome_highly_calcium_permeable_postsynaptic_nicotinic_acetylcholine_receptors
Curated_gene_sets:reactome_o...16        SET      15    -0.068526   -0.0019371      0.20817      0.62899 Curated_gene_sets:reactome_organic_cation_anion_zwitterion_transport
Curated_gene_sets:reactome_d...5         SET      14    -0.035926  -0.00098116      0.21102      0.56759 Curated_gene_sets:reactome_dcc_mediated_attractive_signaling
Curated_gene_sets:reactome_r...16        SET      42      -0.1092   -0.0051616      0.12131      0.81597 Curated_gene_sets:reactome_recycling_pathway_of_l1
Curated_gene_sets:reactome_s...172       SET      62     0.088862    0.0051006     0.094901      0.17455 Curated_gene_sets:reactome_synthesis_of_substrates_in_n_glycan_biosythesis
Curated_gene_sets:reactome_r...80        SET      90      0.13299    0.0091899     0.067241     0.023987 Curated_gene_sets:reactome_respiratory_electron_transport
Curated_gene_sets:reactome_a...103       SET     299     0.080784     0.010118     0.040127     0.022053 Curated_gene_sets:reactome_asparagine_n_linked_glycosylation
Curated_gene_sets:reactome_a...110       SET      70     0.045471    0.0027727     0.083923      0.29398 Curated_gene_sets:reactome_assembly_of_the_pre_replicative_complex
Curated_gene_sets:reactome_b...26        SET      77        0.128    0.0081845     0.080681     0.056323 Curated_gene_sets:reactome_biosynthesis_of_the_n_glycan_precursor_dolichol_lipid_linked_oligosaccharide_llo_and_transfer_to_a_nascent_protein
Curated_gene_sets:reactome_c...42        SET      16      0.17352    0.0050659      0.18614      0.17562 Curated_gene_sets:reactome_cgmp_effects
Curated_gene_sets:reactome_r...59        SET      23     0.023979   0.00083919       0.1669      0.44288 Curated_gene_sets:reactome_regulation_of_signaling_by_cbl
Curated_gene_sets:reactome_c...7         SET      26     0.062179    0.0023134      0.13181      0.31856 Curated_gene_sets:reactome_calnexin_calreticulin_cycle
Curated_gene_sets:reactome_p...9         SET      14      -0.3065   -0.0083707      0.21024      0.92755 Curated_gene_sets:reactome_passive_transport_by_aquaporins
Curated_gene_sets:reactome_n...48        SET      22      0.06222    0.0021297      0.16659      0.35439 Curated_gene_sets:reactome_nitric_oxide_stimulates_guanylate_cyclase
Curated_gene_sets:reactome_p...65        SET      81     0.019622    0.0012867     0.081016      0.40432 Curated_gene_sets:reactome_platelet_homeostasis
Curated_gene_sets:reactome_n...4         SET      35     0.028477     0.001229      0.11351      0.40096 Curated_gene_sets:reactome_n_glycan_trimming_in_the_er_and_calnexin_calreticulin_cycle
Curated_gene_sets:reactome_p...66        SET      16      0.39115      0.01142      0.17164     0.011343 Curated_gene_sets:reactome_platelet_sensitization_by_ldl
Curated_gene_sets:reactome_a...98        SET      50     -0.13092   -0.0067504      0.10017      0.90437 Curated_gene_sets:reactome_aquaporin_mediated_transport
Curated_gene_sets:reactome_r...7         SET      16    -0.066682   -0.0019468      0.18452      0.64109 Curated_gene_sets:reactome_rap1_signalling
Curated_gene_sets:reactome_p...64        SET      26     -0.32606    -0.012131      0.15129      0.98442 Curated_gene_sets:reactome_platelet_calcium_homeostasis
Curated_gene_sets:reactome_p...98        SET      17     0.049925    0.0015024      0.16156      0.37865 Curated_gene_sets:reactome_prostacyclin_signalling_through_prostacyclin_receptor
Curated_gene_sets:reactome_g...23        SET      19     -0.23263   -0.0074004      0.18151      0.90001 Curated_gene_sets:reactome_gaba_synthesis_release_reuptake_and_degradation
Curated_gene_sets:reactome_i...7         SET      22      0.11881    0.0040667      0.13977      0.19766 Curated_gene_sets:reactome_incretin_synthesis_secretion_and_inactivation
Curated_gene_sets:reactome_t...104       SET      10    -0.091775   -0.0021185       0.2571      0.63944 Curated_gene_sets:reactome_transport_of_organic_anions
Curated_gene_sets:reactome_i...71        SET      12      0.11152    0.0028199      0.20427      0.29255 Curated_gene_sets:reactome_irak1_recruits_ikk_complex
Curated_gene_sets:reactome_t...61        SET      29     -0.21608     -0.00849      0.14652      0.92986 Curated_gene_sets:reactome_traf6_mediated_irf7_activation
Curated_gene_sets:reactome_c...58        SET      67      0.16727    0.0099797     0.095047     0.039221 Curated_gene_sets:reactome_circadian_clock
Curated_gene_sets:reactome_f...1         SET     160    -0.070704   -0.0065024     0.058293      0.88741 Curated_gene_sets:reactome_factors_involved_in_megakaryocyte_development_and_platelet_production
Curated_gene_sets:reactome_r...39        SET      13     -0.25918   -0.0068212       0.1987      0.90394 Curated_gene_sets:reactome_regulation_of_ifng_signaling
Curated_gene_sets:reactome_r...48        SET      89    0.0031692   0.00021779     0.076623       0.4835 Curated_gene_sets:reactome_regulation_of_mrna_stability_by_proteins_that_bind_au_rich_elements
Curated_gene_sets:reactome_t...59        SET      14     -0.57084     -0.01559      0.18241      0.99912 Curated_gene_sets:reactome_traf3_dependent_irf_activation_pathway
Curated_gene_sets:reactome_g...21        SET      38    -0.068448   -0.0030778      0.11999       0.7158 Curated_gene_sets:reactome_gaba_b_receptor_activation
Curated_gene_sets:reactome_t...108       SET     182     0.050689    0.0049689     0.051227      0.16122 Curated_gene_sets:reactome_transport_to_the_golgi_and_subsequent_modification
Curated_gene_sets:reactome_i...77        SET      56     0.083483    0.0045549     0.095457      0.19091 Curated_gene_sets:reactome_iron_uptake_and_transport
Curated_gene_sets:reactome_i...32        SET      86     -0.18953    -0.012805     0.083108      0.98871 Curated_gene_sets:reactome_interferon_gamma_signaling
Curated_gene_sets:reactome_n...1         SET      15    -0.018337  -0.00051835      0.18984      0.53847 Curated_gene_sets:reactome_n_glycan_antennae_elongation
Curated_gene_sets:reactome_t...62        SET      12      0.20421    0.0051637      0.19584      0.14855 Curated_gene_sets:reactome_traf6_mediated_irf7_activation_in_tlr7_8_or_9_signaling
Curated_gene_sets:reactome_a...32        SET      17     -0.34891    -0.010499      0.17625      0.97612 Curated_gene_sets:reactome_activation_of_irf3_irf7_mediated_by_tbk1_ikk_epsilon
Curated_gene_sets:reactome_i...69        SET      51     -0.21908    -0.011409      0.10245      0.98375 Curated_gene_sets:reactome_ion_transport_by_p_type_atpases
Curated_gene_sets:reactome_i...31        SET      67     -0.15731    -0.009385     0.095775      0.94974 Curated_gene_sets:reactome_interferon_alpha_beta_signaling
Curated_gene_sets:reactome_a...66        SET      13      0.22492    0.0059195      0.19021      0.11851 Curated_gene_sets:reactome_advanced_glycosylation_endproduct_receptor_signaling
Curated_gene_sets:reactome_g...22        SET      51     -0.13025   -0.0067824      0.10767      0.88679 Curated_gene_sets:reactome_gaba_receptor_activation
Curated_gene_sets:reactome_k...6         SET      59     -0.11238   -0.0062933     0.092187      0.88859 Curated_gene_sets:reactome_kinesins
Curated_gene_sets:reactome_n...2         SET      26      0.18935    0.0070452      0.14535     0.096343 Curated_gene_sets:reactome_n_glycan_antennae_elongation_in_the_medial_trans_golgi
Curated_gene_sets:reactome_r...38        SET      26     0.066892    0.0024888      0.18184      0.35649 Curated_gene_sets:reactome_regulation_of_ifna_signaling
Curated_gene_sets:reactome_i...33        SET     193     -0.04675   -0.0047178     0.053259      0.80996 Curated_gene_sets:reactome_interferon_signaling
Curated_gene_sets:reactome_t...86        SET      30     0.083894    0.0033525      0.12478      0.25068 Curated_gene_sets:reactome_transferrin_endocytosis_and_recycling
Curated_gene_sets:reactome_d...92        SET      11      0.47532     0.011508      0.23087     0.019765 Curated_gene_sets:reactome_dscam_interactions
Curated_gene_sets:reactome_i...67        SET     172    -0.036987   -0.0035256     0.056133      0.74502 Curated_gene_sets:reactome_ion_channel_transport
Curated_gene_sets:reactome_i...2         SET      22     0.099289    0.0033985      0.16058      0.26819 Curated_gene_sets:reactome_ikk_complex_recruitment_mediated_by_rip1
Curated_gene_sets:reactome_f...35        SET      40     0.035599    0.0016422      0.10396      0.36602 Curated_gene_sets:reactome_formation_of_incision_complex_in_gg_ner
Curated_gene_sets:reactome_t...85        SET      80     0.054372    0.0035434     0.080795      0.25049 Curated_gene_sets:reactome_transcriptional_regulation_of_white_adipocyte_differentiation
Curated_gene_sets:reactome_e...15        SET      31     0.046033    0.0018699      0.12814      0.35971 Curated_gene_sets:reactome_endosomal_sorting_complex_required_for_transport_escrt
Curated_gene_sets:reactome_m...15        SET      67    -0.031627   -0.0018869     0.088226         0.64 Curated_gene_sets:reactome_meiotic_recombination
Curated_gene_sets:reactome_p...63        SET      39    -0.023572   -0.0010737      0.11966      0.57808 Curated_gene_sets:reactome_platelet_aggregation_plug_formation
Curated_gene_sets:reactome_s...66        SET     213    0.0025644   0.00027172     0.050682      0.47982 Curated_gene_sets:reactome_signaling_by_notch
Curated_gene_sets:reactome_l...2         SET      19     -0.35492    -0.011291      0.14486      0.99285 Curated_gene_sets:reactome_lagging_strand_synthesis
Curated_gene_sets:reactome_i...11        SET      11     -0.20467   -0.0049551      0.23789       0.8052 Curated_gene_sets:reactome_inhibition_of_replication_initiation_of_damaged_dna_by_rb1_e2f1
Curated_gene_sets:reactome_e...42        SET      11      0.35222    0.0085274      0.29287      0.11456 Curated_gene_sets:reactome_ethanol_oxidation
Curated_gene_sets:reactome_s...174       SET      23     -0.10339   -0.0036184      0.16432      0.73539 Curated_gene_sets:reactome_synthesis_of_very_long_chain_fatty_acyl_coas
Curated_gene_sets:reactome_d...74        SET     127    -0.034077   -0.0027946     0.059246      0.71741 Curated_gene_sets:reactome_dna_replication
Curated_gene_sets:reactome_e...2         SET      20    -0.060255   -0.0019665      0.17443      0.63512 Curated_gene_sets:reactome_e2f_mediated_regulation_of_dna_replication
Curated_gene_sets:reactome_m...31        SET     281     0.026792    0.0032547     0.042291       0.2632 Curated_gene_sets:reactome_metabolism_of_carbohydrates
Curated_gene_sets:reactome_s...57        SET      78     0.059192    0.0038092     0.082075       0.2354 Curated_gene_sets:reactome_signaling_by_insulin_receptor
Curated_gene_sets:reactome_s...30        SET      10    -0.044185     -0.00102      0.25179      0.56965 Curated_gene_sets:reactome_signal_attenuation
Curated_gene_sets:reactome_s...109       SET       7     -0.17687   -0.0034164       0.2884      0.73016 Curated_gene_sets:reactome_sos_mediated_signalling
Curated_gene_sets:reactome_h...15        SET     589    -0.030155   -0.0052592     0.030991      0.83472 Curated_gene_sets:reactome_hemostasis
Curated_gene_sets:reactome_h...22        SET     224    -0.053044   -0.0057621     0.045189      0.87976 Curated_gene_sets:reactome_hiv_infection
Curated_gene_sets:reactome_h...23        SET     144    -0.061604    -0.005377     0.055418      0.86684 Curated_gene_sets:reactome_hiv_life_cycle
Curated_gene_sets:reactome_e...4         SET      14    -0.044145   -0.0012056      0.18599      0.59381 Curated_gene_sets:reactome_early_phase_of_hiv_life_cycle
Curated_gene_sets:reactome_h...27        SET     129    -0.018673   -0.0015433     0.060585      0.62104 Curated_gene_sets:reactome_host_interactions_of_hiv_factors
Curated_gene_sets:reactome_v...8         SET      44     -0.12111    -0.005859      0.10072       0.8854 Curated_gene_sets:reactome_viral_messenger_rna_synthesis
Curated_gene_sets:reactome_i...29        SET      35     0.033508    0.0014461       0.1115      0.38189 Curated_gene_sets:reactome_interactions_of_vpr_with_host_cellular_proteins
Curated_gene_sets:reactome_f...32        SET      15     -0.11244   -0.0031784      0.15303      0.76874 Curated_gene_sets:reactome_formation_of_atp_by_chemiosmotic_coupling
Curated_gene_sets:reactome_a...25        SET      37    -0.042263   -0.0018753      0.10616      0.65473 Curated_gene_sets:reactome_activation_of_atr_in_response_to_replication_stress
Curated_gene_sets:reactome_u...6         SET      12      0.16139    0.0040808        0.194      0.20274 Curated_gene_sets:reactome_unwinding_of_dna
Curated_gene_sets:reactome_g...46        SET      24    -0.095455   -0.0034124      0.22545        0.664 Curated_gene_sets:reactome_glucuronidation
Curated_gene_sets:reactome_i...16        SET     994     0.011092    0.0024849     0.023899      0.32128 Curated_gene_sets:reactome_innate_immune_system
Curated_gene_sets:reactome_m...75        SET     190     0.028282    0.0028321     0.049456      0.28371 Curated_gene_sets:reactome_mitotic_prometaphase
Curated_gene_sets:reactome_g...4         SET      28     -0.11223   -0.0043332       0.1155       0.8344 Curated_gene_sets:reactome_g1_s_specific_transcription
Curated_gene_sets:reactome_s...87        SET      71      0.12097    0.0074285     0.085527     0.078634 Curated_gene_sets:reactome_signaling_by_tgf_beta_receptor_complex
Curated_gene_sets:reactome_p...38        SET      19      0.14611    0.0046481      0.13693      0.14298 Curated_gene_sets:reactome_phosphorylation_of_the_apc_c
Curated_gene_sets:reactome_c...115       SET      22      0.45472     0.015564      0.15989    0.0022306 Curated_gene_sets:reactome_cytosolic_sulfonation_of_small_molecules
Curated_gene_sets:reactome_i...23        SET       9     0.017397     0.000381      0.23588       0.4706 Curated_gene_sets:reactome_integration_of_provirus
Curated_gene_sets:reactome_g...50        SET      33     -0.16102   -0.0067481      0.13268      0.88755 Curated_gene_sets:reactome_glutathione_conjugation
Curated_gene_sets:reactome_c...78        SET      51       0.1536    0.0079987      0.11042     0.082116 Curated_gene_sets:reactome_complement_cascade
Curated_gene_sets:reactome_m...89        SET      21      0.23466    0.0078475      0.15366     0.063376 Curated_gene_sets:reactome_mtorc1_mediated_signalling
Curated_gene_sets:reactome_a...27        SET      29   -0.0090616  -0.00035604      0.14327      0.52521 Curated_gene_sets:reactome_activation_of_bh3_only_proteins
Curated_gene_sets:reactome_g...45        SET      91     0.032697     0.002272     0.071534      0.32381 Curated_gene_sets:reactome_glucose_metabolism
Curated_gene_sets:reactome_v...19        SET      42    -0.073101   -0.0034554      0.12389      0.72243 Curated_gene_sets:reactome_voltage_gated_potassium_channels
Curated_gene_sets:reactome_a...58        SET     724    0.0047385   0.00091284     0.027514      0.43163 Curated_gene_sets:reactome_adaptive_immune_system
Curated_gene_sets:reactome_n...49        SET      32     0.097518    0.0040246      0.12655      0.22048 Curated_gene_sets:reactome_nod1_2_signaling_pathway
Curated_gene_sets:reactome_c...112       SET     810   -0.0053099   -0.0010794     0.026491      0.57943 Curated_gene_sets:reactome_cytokine_signaling_in_immune_system
Curated_gene_sets:reactome_m...16        SET      63    -0.085564   -0.0049506     0.086651      0.83828 Curated_gene_sets:reactome_meiotic_synapsis
Curated_gene_sets:reactome_t...22        SET      13     -0.01519  -0.00039977      0.22683       0.5267 Curated_gene_sets:reactome_the_nlrp3_inflammasome
Curated_gene_sets:reactome_c...63        SET     358     0.061527    0.0084188     0.036758     0.047093 Curated_gene_sets:reactome_class_i_mhc_mediated_antigen_processing_presentation
Curated_gene_sets:reactome_t...3         SET      12     -0.34647   -0.0087609      0.22803      0.93566 Curated_gene_sets:reactome_tandem_pore_domain_potassium_channels
Curated_gene_sets:reactome_i...9         SET      18     -0.22734   -0.0070393      0.17672      0.90084 Curated_gene_sets:reactome_inflammasomes
Curated_gene_sets:reactome_p...74        SET      97    -0.021576   -0.0015476     0.080817      0.60525 Curated_gene_sets:reactome_potassium_channels
Curated_gene_sets:reactome_n...79        SET      49    -0.014868  -0.00075894      0.10346      0.55713 Curated_gene_sets:reactome_nucleotide_binding_domain_leucine_rich_repeat_containing_receptor_nlr_signaling_pathways
Curated_gene_sets:reactome_t...9         SET      66     -0.13022   -0.0077109     0.082537      0.94267 Curated_gene_sets:reactome_telomere_maintenance
Curated_gene_sets:reactome_p...61        SET     249    -0.045733   -0.0052343     0.046375      0.83797 Curated_gene_sets:reactome_platelet_activation_signaling_and_aggregation
Curated_gene_sets:reactome_c...94        SET      14       0.4645     0.012686      0.21297     0.014598 Curated_gene_sets:reactome_creation_of_c4_and_c2_activators
Curated_gene_sets:reactome_a...90        SET      25     0.091873     0.003352      0.12483      0.23087 Curated_gene_sets:reactome_apc_cdc20_mediated_degradation_of_nek2a
Curated_gene_sets:reactome_i...13        SET      20       0.2414    0.0078787      0.17979     0.089689 Curated_gene_sets:reactome_initial_triggering_of_complement
Curated_gene_sets:reactome_e...45        SET      28     -0.21712   -0.0083826      0.12091      0.96372 Curated_gene_sets:reactome_extension_of_telomeres
Curated_gene_sets:reactome_g...5         SET     160    -0.040225   -0.0036994     0.054253      0.77078 Curated_gene_sets:reactome_g2_m_checkpoints
Curated_gene_sets:reactome_g...6         SET      85     -0.13146   -0.0088294     0.074477      0.96121 Curated_gene_sets:reactome_g2_m_dna_damage_checkpoint
Curated_gene_sets:reactome_s...1         SET     160   -0.0076568  -0.00070417     0.052814      0.55763 Curated_gene_sets:reactome_s_phase
Curated_gene_sets:reactome_t...122       SET      14      0.27419    0.0074884      0.19229     0.076948 Curated_gene_sets:reactome_tryptophan_catabolism
Curated_gene_sets:reactome_d...77        SET      31      -0.1701   -0.0069095      0.11609      0.92856 Curated_gene_sets:reactome_dna_strand_elongation
Curated_gene_sets:reactome_c...47        SET      23      0.12497    0.0043736      0.13863      0.18367 Curated_gene_sets:reactome_cholesterol_biosynthesis
Curated_gene_sets:reactome_f...25        SET      12     0.053759    0.0013594      0.23392      0.40912 Curated_gene_sets:reactome_fgfr2c_ligand_binding_and_activation
Curated_gene_sets:reactome_m...41        SET      15     -0.10707   -0.0030268       0.1703      0.73523 Curated_gene_sets:reactome_metabolism_of_porphyrins
Curated_gene_sets:reactome_v...7         SET      56   -0.0053137  -0.00028991      0.09509      0.52228 Curated_gene_sets:reactome_vif_mediated_degradation_of_apobec3g
Curated_gene_sets:reactome_s...43        SET      85    -0.096956   -0.0065122     0.081139      0.88393 Curated_gene_sets:reactome_signaling_by_fgfr
Curated_gene_sets:reactome_d...46        SET       7     -0.16719   -0.0032294       0.2525      0.74606 Curated_gene_sets:reactome_digestion_of_dietary_carbohydrate
Curated_gene_sets:reactome_f...17        SET      15     0.040485    0.0011445      0.20724      0.42256 Curated_gene_sets:reactome_fgfr1_ligand_binding_and_activation
Curated_gene_sets:reactome_g...28        SET      36      -0.1582   -0.0069241       0.1334      0.88216 Curated_gene_sets:reactome_gap_junction_assembly
Curated_gene_sets:reactome_s...154       SET      16      0.14575    0.0042551      0.17038      0.19616 Curated_gene_sets:reactome_synthesis_of_glycosylphosphatidylinositol_gpi
Curated_gene_sets:reactome_i...64        SET      49     -0.10156   -0.0051844      0.10253      0.83904 Curated_gene_sets:reactome_intrinsic_pathway_for_apoptosis
Curated_gene_sets:reactome_a...96        SET      49     0.038587    0.0019697      0.10658      0.35866 Curated_gene_sets:reactome_apoptotic_execution_phase
Curated_gene_sets:nakamura_c...2         SET      25     0.034108    0.0012444      0.15686      0.41393 Curated_gene_sets:nakamura_cancer_microenvironment_up
Curated_gene_sets:nakamura_c...1         SET      45     0.058527    0.0028633      0.10314      0.28521 Curated_gene_sets:nakamura_cancer_microenvironment_dn
Curated_gene_sets:west_adren...5         SET      22     -0.22525   -0.0077099      0.15445      0.92762 Curated_gene_sets:west_adrenocortical_tumor_markers_up
Curated_gene_sets:west_adren...4         SET      19    -0.056115   -0.0017851      0.17034      0.62908 Curated_gene_sets:west_adrenocortical_tumor_markers_dn
Curated_gene_sets:winter_hyp...3         SET      91   -0.0053124  -0.00036914     0.071164      0.52975 Curated_gene_sets:winter_hypoxia_up
Curated_gene_sets:winter_hyp...1         SET      47    -0.069467    -0.003473      0.11088      0.73451 Curated_gene_sets:winter_hypoxia_dn
Curated_gene_sets:parent_mto...2         SET     532    0.0092419    0.0015343      0.03056      0.38117 Curated_gene_sets:parent_mtor_signaling_up
Curated_gene_sets:parent_mto...1         SET      43    -0.002495  -0.00011933      0.10851      0.50917 Curated_gene_sets:parent_mtor_signaling_dn
Curated_gene_sets:pyeon_hpv_...2         SET      86    -0.056622   -0.0038253     0.073593      0.77917 Curated_gene_sets:pyeon_hpv_positive_tumors_up
Curated_gene_sets:pyeon_hpv_...1         SET       8      0.26667    0.0055062      0.27719      0.16802 Curated_gene_sets:pyeon_hpv_positive_tumors_dn
Curated_gene_sets:nakamura_t...2         SET     263     0.038399     0.004515     0.043817      0.19043 Curated_gene_sets:nakamura_tumor_zone_peripheral_vs_central_up
Curated_gene_sets:nakamura_t...1         SET     583   -0.0023805  -0.00041312     0.030877      0.53073 Curated_gene_sets:nakamura_tumor_zone_peripheral_vs_central_dn
Curated_gene_sets:piccaluga_...2         SET     206     0.016528    0.0017226     0.053528      0.37875 Curated_gene_sets:piccaluga_angioimmunoblastic_lymphoma_up
Curated_gene_sets:piccaluga_...1         SET     123     0.069262    0.0055904      0.06875      0.15687 Curated_gene_sets:piccaluga_angioimmunoblastic_lymphoma_dn
Curated_gene_sets:lu_tumor_v...2         SET      27      0.14031    0.0053198       0.1591      0.18892 Curated_gene_sets:lu_tumor_vasculature_up
Curated_gene_sets:lu_tumor_v...1         SET       8      0.51433      0.01062      0.27716     0.031755 Curated_gene_sets:lu_tumor_vasculature_dn
Curated_gene_sets:korkola_em...3         SET      42     0.071798    0.0033937      0.12617      0.28467 Curated_gene_sets:korkola_embryonal_carcinoma_up
Curated_gene_sets:korkola_em...2         SET      12     0.053543    0.0013539      0.20828      0.39856 Curated_gene_sets:korkola_embryonal_carcinoma_dn
Curated_gene_sets:korkola_te...2         SET      17      -0.2086   -0.0062774      0.18535      0.86979 Curated_gene_sets:korkola_teratoma_up
Curated_gene_sets:korkola_yo...2         SET      20     0.010011   0.00032674      0.16704      0.47611 Curated_gene_sets:korkola_yolk_sac_tumor_up
Curated_gene_sets:korkola_ch...3         SET       6      0.23995     0.004291      0.32139      0.22766 Curated_gene_sets:korkola_choriocarcinoma_up
Curated_gene_sets:korkola_ch...2         SET      11     0.078052    0.0018897      0.21395      0.35763 Curated_gene_sets:korkola_choriocarcinoma_dn
Curated_gene_sets:korkola_se...2         SET      43       0.1481    0.0070832      0.12252      0.11338 Curated_gene_sets:korkola_seminoma_up
Curated_gene_sets:korkola_se...1         SET      11     0.070591     0.001709      0.21592      0.37186 Curated_gene_sets:korkola_seminoma_dn
Curated_gene_sets:watanabe_r...2         SET     105     0.057727    0.0043071      0.06403      0.18365 Curated_gene_sets:watanabe_rectal_cancer_radiotherapy_responsive_up
Curated_gene_sets:watanabe_r...1         SET      90      0.11319    0.0078222     0.074584     0.064559 Curated_gene_sets:watanabe_rectal_cancer_radiotherapy_responsive_dn
Curated_gene_sets:hollmann_a...2         SET     190   -0.0048237  -0.00048304     0.051653       0.5372 Curated_gene_sets:hollmann_apoptosis_via_cd40_up
Curated_gene_sets:hollmann_a...1         SET     250    -0.036258    -0.004158     0.045649      0.78648 Curated_gene_sets:hollmann_apoptosis_via_cd40_dn
Curated_gene_sets:liu_prosta...2         SET      89     0.081881     0.005627     0.077048      0.14396 Curated_gene_sets:liu_prostate_cancer_up
Curated_gene_sets:liu_prosta...1         SET     452      0.05436    0.0083365     0.035876      0.06487 Curated_gene_sets:liu_prostate_cancer_dn
Curated_gene_sets:liu_sox4_t...2         SET     134    -0.014519   -0.0012229     0.064685       0.5888 Curated_gene_sets:liu_sox4_targets_up
Curated_gene_sets:liu_sox4_t...1         SET     294     0.027343    0.0033964     0.040246      0.24845 Curated_gene_sets:liu_sox4_targets_dn
Curated_gene_sets:onken_uvea...2         SET     759     0.036766    0.0072448     0.027013     0.086758 Curated_gene_sets:onken_uveal_melanoma_up
Curated_gene_sets:onken_uvea...1         SET     499      0.01743    0.0028049     0.032422      0.29543 Curated_gene_sets:onken_uveal_melanoma_dn
Curated_gene_sets:bertucci_m...2         SET     192     -0.01465   -0.0014746     0.052024      0.61087 Curated_gene_sets:bertucci_medullary_vs_ductal_breast_cancer_up
Curated_gene_sets:bertucci_m...1         SET     167     -0.16033    -0.015061      0.05783      0.99721 Curated_gene_sets:bertucci_medullary_vs_ductal_breast_cancer_dn
Curated_gene_sets:schuetz_br...2         SET     334    0.0079368    0.0010497     0.042776       0.4264 Curated_gene_sets:schuetz_breast_cancer_ductal_invasive_up
Curated_gene_sets:schuetz_br...1         SET      81    -0.043565   -0.0028568     0.084395      0.69714 Curated_gene_sets:schuetz_breast_cancer_ductal_invasive_dn
Curated_gene_sets:davicioni_...4         SET      53      0.10404    0.0055228      0.11229      0.17708 Curated_gene_sets:davicioni_pax_foxo1_signature_in_arms_up
Curated_gene_sets:davicioni_...3         SET      19    -0.026493   -0.0008428      0.16905      0.56227 Curated_gene_sets:davicioni_pax_foxo1_signature_in_arms_dn
Curated_gene_sets:fournier_a...2         SET      19      0.24312    0.0077341      0.16772     0.073599 Curated_gene_sets:fournier_acinar_development_early_up
Curated_gene_sets:fournier_a...1         SET       6     0.012896   0.00023061      0.32951      0.48439 Curated_gene_sets:fournier_acinar_development_early_dn
Curated_gene_sets:fournier_a...5         SET      11     -0.17525   -0.0042429      0.22932      0.77762 Curated_gene_sets:fournier_acinar_development_late_up
Curated_gene_sets:fournier_a...4         SET      22     0.044517    0.0015237      0.14909      0.38263 Curated_gene_sets:fournier_acinar_development_late_dn
Curated_gene_sets:nam_fxyd5_...          SET      17    0.0061506   0.00018509      0.14939      0.48358 Curated_gene_sets:nam_fxyd5_targets_dn
Curated_gene_sets:frasor_tam...2         SET      46      0.27451     0.013578      0.11624    0.0091022 Curated_gene_sets:frasor_tamoxifen_response_up
Curated_gene_sets:frasor_tam...1         SET      10      0.23915    0.0055206      0.23346      0.15284 Curated_gene_sets:frasor_tamoxifen_response_dn
Curated_gene_sets:kim_respon...2         SET     114     0.070551    0.0054836     0.062892      0.13099 Curated_gene_sets:kim_response_to_tsa_and_decitabine_up
Curated_gene_sets:kim_respon...1         SET       8     0.089324    0.0018444      0.25218      0.36159 Curated_gene_sets:kim_response_to_tsa_and_decitabine_dn
Curated_gene_sets:sengupta_n...2         SET     289    -0.015475   -0.0019061     0.044617      0.63564 Curated_gene_sets:sengupta_nasopharyngeal_carcinoma_up
Curated_gene_sets:sengupta_n...1         SET     337     0.045404    0.0060312     0.038529      0.11932 Curated_gene_sets:sengupta_nasopharyngeal_carcinoma_dn
Curated_gene_sets:watanabe_c...2         SET      29     -0.13952   -0.0054818      0.13939      0.84156 Curated_gene_sets:watanabe_colon_cancer_msi_vs_mss_up
Curated_gene_sets:watanabe_c...1         SET      57   -0.0027231  -0.00014989      0.10105      0.51075 Curated_gene_sets:watanabe_colon_cancer_msi_vs_mss_dn
Curated_gene_sets:kobayashi_...4         SET       7     -0.42054   -0.0081228      0.30101       0.9188 Curated_gene_sets:kobayashi_egfr_signaling_6hr_up
Curated_gene_sets:kobayashi_...3         SET      18    -0.062697   -0.0019413      0.17482      0.64007 Curated_gene_sets:kobayashi_egfr_signaling_6hr_dn
Curated_gene_sets:sotiriou_b...2         SET     146    -0.072446   -0.0063669     0.056077       0.9018 Curated_gene_sets:sotiriou_breast_cancer_grade_1_vs_3_up
Curated_gene_sets:sotiriou_b...1         SET      51     0.052618      0.00274     0.095371      0.29057 Curated_gene_sets:sotiriou_breast_cancer_grade_1_vs_3_dn
Curated_gene_sets:gazda_diam...2         SET      22     -0.30067    -0.010292       0.1451      0.98087 Curated_gene_sets:gazda_diamond_blackfan_anemia_erythroid_up
Curated_gene_sets:gazda_diam...1         SET     427    -0.027031   -0.0040318     0.032286      0.79876 Curated_gene_sets:gazda_diamond_blackfan_anemia_erythroid_dn
Curated_gene_sets:gazda_diam...4         SET      30     -0.31691    -0.012664      0.13374      0.99109 Curated_gene_sets:gazda_diamond_blackfan_anemia_myeloid_up
Curated_gene_sets:gazda_diam...3         SET      36     -0.15206   -0.0066554      0.12438      0.88923 Curated_gene_sets:gazda_diamond_blackfan_anemia_myeloid_dn
Curated_gene_sets:gazda_diam...6         SET      38     -0.15819   -0.0071133      0.11926      0.90765 Curated_gene_sets:gazda_diamond_blackfan_anemia_progenitor_up
Curated_gene_sets:gazda_diam...5         SET      57      0.19308     0.010628     0.095259     0.021343 Curated_gene_sets:gazda_diamond_blackfan_anemia_progenitor_dn
Curated_gene_sets:chemnitz_r...2         SET     133      -0.0277   -0.0023243     0.058707      0.68147 Curated_gene_sets:chemnitz_response_to_prostaglandin_e2_up
Curated_gene_sets:chemnitz_r...1         SET     360      0.12675      0.01739     0.038411   0.00048491 Curated_gene_sets:chemnitz_response_to_prostaglandin_e2_dn
Curated_gene_sets:zerbini_re...2         SET       9    -0.064775   -0.0014186      0.27283      0.59383 Curated_gene_sets:zerbini_response_to_sulindac_up
Curated_gene_sets:zerbini_re...1         SET       6      0.55447    0.0099154      0.29722     0.031064 Curated_gene_sets:zerbini_response_to_sulindac_dn
Curated_gene_sets:igarashi_a...2         SET       4     -0.44323    -0.006472      0.44979      0.83778 Curated_gene_sets:igarashi_atf4_targets_up
Curated_gene_sets:igarashi_a...1         SET      92     0.048751    0.0034059     0.078143      0.26636 Curated_gene_sets:igarashi_atf4_targets_dn
Curated_gene_sets:zhong_resp...2         SET     158     0.013281    0.0012139     0.054461      0.40367 Curated_gene_sets:zhong_response_to_azacitidine_and_tsa_up
Curated_gene_sets:zhong_resp...1         SET      65    -0.059877   -0.0035188     0.082343      0.76643 Curated_gene_sets:zhong_response_to_azacitidine_and_tsa_dn
Curated_gene_sets:davicioni_...2         SET     314    0.0060265   0.00077321     0.042791        0.444 Curated_gene_sets:davicioni_molecular_arms_vs_erms_up
Curated_gene_sets:davicioni_...1         SET     169    -0.054337   -0.0051346     0.057855      0.82618 Curated_gene_sets:davicioni_molecular_arms_vs_erms_dn
Curated_gene_sets:davicioni_...8         SET     244    -0.056601   -0.0064137     0.051717      0.86311 Curated_gene_sets:davicioni_targets_of_pax_foxo1_fusions_up
Curated_gene_sets:davicioni_...7         SET      63    -0.091109   -0.0052715      0.10006      0.81872 Curated_gene_sets:davicioni_targets_of_pax_foxo1_fusions_dn
Curated_gene_sets:davicioni_...6         SET      59    -0.063474   -0.0035544      0.10364      0.72987 Curated_gene_sets:davicioni_rhabdomyosarcoma_pax_foxo1_fusion_up
Curated_gene_sets:davicioni_...5         SET      14     -0.34533   -0.0094312      0.21437      0.94639 Curated_gene_sets:davicioni_rhabdomyosarcoma_pax_foxo1_fusion_dn
Curated_gene_sets:sengupta_n...4         SET     371    -0.012032   -0.0016754      0.03867      0.62216 Curated_gene_sets:sengupta_nasopharyngeal_carcinoma_with_lmp1_up
Curated_gene_sets:sengupta_n...3         SET     153    0.0086182    0.0007752     0.058753      0.44169 Curated_gene_sets:sengupta_nasopharyngeal_carcinoma_with_lmp1_dn
Curated_gene_sets:turashvili...12        SET      62    -0.042799   -0.0024566     0.090292      0.68225 Curated_gene_sets:turashvili_breast_normal_ductal_vs_lobular_up
Curated_gene_sets:turashvili...11        SET       5      0.07025    0.0011468      0.44389      0.43713 Curated_gene_sets:turashvili_breast_normal_ductal_vs_lobular_dn
Curated_gene_sets:turashvili...4         SET      43     0.013145   0.00062867      0.10946      0.45221 Curated_gene_sets:turashvili_breast_ductal_carcinoma_vs_ductal_normal_up
Curated_gene_sets:turashvili...3         SET     177    -0.056065   -0.0054206       0.0573      0.83607 Curated_gene_sets:turashvili_breast_ductal_carcinoma_vs_ductal_normal_dn
Curated_gene_sets:turashvili...6         SET      73   -0.0094125  -0.00058607     0.086699      0.54323 Curated_gene_sets:turashvili_breast_ductal_carcinoma_vs_lobular_normal_up
Curated_gene_sets:turashvili...5         SET      61     0.012596   0.00071718      0.10153      0.45063 Curated_gene_sets:turashvili_breast_ductal_carcinoma_vs_lobular_normal_dn
Curated_gene_sets:turashvili...2         SET      21      0.06514    0.0021784      0.16108      0.34297 Curated_gene_sets:turashvili_breast_carcinoma_ductal_vs_lobular_up
Curated_gene_sets:turashvili...1         SET       4    0.0047084   6.8752e-05      0.34291      0.49452 Curated_gene_sets:turashvili_breast_carcinoma_ductal_vs_lobular_dn
Curated_gene_sets:turashvili...8         SET      63      0.13657    0.0079016      0.09916     0.084228 Curated_gene_sets:turashvili_breast_lobular_carcinoma_vs_ductal_normal_up
Curated_gene_sets:turashvili...7         SET      81      0.10557    0.0069224     0.082919       0.1015 Curated_gene_sets:turashvili_breast_lobular_carcinoma_vs_ductal_normal_dn
Curated_gene_sets:turashvili...10        SET      90     0.067836    0.0046878     0.076094      0.18634 Curated_gene_sets:turashvili_breast_lobular_carcinoma_vs_lobular_normal_up
Curated_gene_sets:turashvili...9         SET      67     0.006574   0.00039221     0.089914      0.47086 Curated_gene_sets:turashvili_breast_lobular_carcinoma_vs_lobular_normal_dn
Curated_gene_sets:chandran_m...3         SET      34      0.13048    0.0055504      0.11419      0.12659 Curated_gene_sets:chandran_metastasis_top50_up
Curated_gene_sets:chandran_m...2         SET      41      0.15459    0.0072199      0.10757      0.07535 Curated_gene_sets:chandran_metastasis_top50_dn
Curated_gene_sets:wilcox_res...2         SET     144    -0.012614    -0.001101     0.057974      0.58612 Curated_gene_sets:wilcox_response_to_progesterone_up
Curated_gene_sets:wilcox_res...1         SET      58     -0.20158    -0.011192      0.10011      0.97796 Curated_gene_sets:wilcox_response_to_progesterone_dn
Curated_gene_sets:fulcher_in...2         SET     564    -0.055738    -0.009519     0.031595      0.96114 Curated_gene_sets:fulcher_inflammatory_response_lectin_vs_lps_up
Curated_gene_sets:fulcher_in...1         SET     425    -0.053343   -0.0079382     0.035959      0.93101 Curated_gene_sets:fulcher_inflammatory_response_lectin_vs_lps_dn
Curated_gene_sets:gary_cd5_t...2         SET     444    -0.031103   -0.0047285     0.033347      0.82451 Curated_gene_sets:gary_cd5_targets_up
Curated_gene_sets:gary_cd5_t...1         SET     411    -0.060742   -0.0088926     0.033706      0.96423 Curated_gene_sets:gary_cd5_targets_dn
Curated_gene_sets:zhou_infla...4         SET     403    -0.011708   -0.0016977     0.038029      0.62091 Curated_gene_sets:zhou_inflammatory_response_live_up
Curated_gene_sets:zhou_infla...3         SET     353    -0.046625    -0.006336     0.037562      0.89274 Curated_gene_sets:zhou_inflammatory_response_live_dn
Curated_gene_sets:samols_tar...2         SET       8      0.10153    0.0020964      0.25281      0.34399 Curated_gene_sets:samols_targets_of_khsv_mirnas_up
Curated_gene_sets:samols_tar...1         SET      47    -0.056647   -0.0028321      0.11227      0.69306 Curated_gene_sets:samols_targets_of_khsv_mirnas_dn
Curated_gene_sets:hooi_st7_t...2         SET      85    -0.049349   -0.0033146     0.084867      0.71954 Curated_gene_sets:hooi_st7_targets_up
Curated_gene_sets:hooi_st7_t...1         SET     105    -0.090966   -0.0067871     0.075985      0.88437 Curated_gene_sets:hooi_st7_targets_dn
Curated_gene_sets:pramoonjag...2         SET      51     0.079047    0.0041163       0.1052      0.22622 Curated_gene_sets:pramoonjago_sox4_targets_up
Curated_gene_sets:pramoonjag...1         SET      49     -0.11728   -0.0059864     0.097577      0.88529 Curated_gene_sets:pramoonjago_sox4_targets_dn
Curated_gene_sets:puiffe_inv...2         SET      70    0.0035731   0.00021788     0.086079      0.48345 Curated_gene_sets:puiffe_invasion_inhibited_by_ascites_up
Curated_gene_sets:puiffe_inv...1         SET     137    -0.051566    -0.004391     0.060825      0.80171 Curated_gene_sets:puiffe_invasion_inhibited_by_ascites_dn
Curated_gene_sets:piepoli_lg...2         SET      12     -0.14055    -0.003554       0.2252      0.73372 Curated_gene_sets:piepoli_lgi1_targets_up
Curated_gene_sets:piepoli_lg...1         SET      12     -0.14525   -0.0036729      0.20986      0.75558 Curated_gene_sets:piepoli_lgi1_targets_dn
Curated_gene_sets:thum_systo...2         SET     391     0.025537    0.0036485     0.037541      0.24818 Curated_gene_sets:thum_systolic_heart_failure_up
Curated_gene_sets:thum_systo...1         SET     185    0.0036235   0.00035809     0.052588      0.47253 Curated_gene_sets:thum_systolic_heart_failure_dn
Curated_gene_sets:casorelli_...2         SET     148     -0.01829   -0.0016183     0.063328      0.61363 Curated_gene_sets:casorelli_acute_promyelocytic_leukemia_up
Curated_gene_sets:casorelli_...1         SET     628     0.014264    0.0025659     0.027252      0.30035 Curated_gene_sets:casorelli_acute_promyelocytic_leukemia_dn
Curated_gene_sets:corre_mult...2         SET      68     0.040206    0.0024165     0.097285       0.3397 Curated_gene_sets:corre_multiple_myeloma_up
Curated_gene_sets:corre_mult...1         SET      53    0.0079525   0.00042214      0.11184      0.47166 Curated_gene_sets:corre_multiple_myeloma_dn
Curated_gene_sets:huttmann_b...2         SET     258     0.043469    0.0050631     0.046009      0.17239 Curated_gene_sets:huttmann_b_cll_poor_survival_up
Curated_gene_sets:huttmann_b...1         SET      56     -0.14961   -0.0081627      0.11006      0.91296 Curated_gene_sets:huttmann_b_cll_poor_survival_dn
Curated_gene_sets:diaz_chron...2         SET    1331     0.018109    0.0046498      0.01963      0.17813 Curated_gene_sets:diaz_chronic_meylogenous_leukemia_up
Curated_gene_sets:diaz_chron...1         SET     111     0.096682    0.0074157     0.071665     0.088662 Curated_gene_sets:diaz_chronic_meylogenous_leukemia_dn
Curated_gene_sets:casorelli_...3         SET      39     0.016813   0.00076586      0.11435      0.44156 Curated_gene_sets:casorelli_apl_secondary_vs_de_novo_up
Curated_gene_sets:deurig_t_c...2         SET     335     0.050106    0.0066363     0.038804     0.098318 Curated_gene_sets:deurig_t_cell_prolymphocytic_leukemia_up
Curated_gene_sets:deurig_t_c...1         SET     293    -0.044274   -0.0054903     0.042213      0.85287 Curated_gene_sets:deurig_t_cell_prolymphocytic_leukemia_dn
Curated_gene_sets:liu_cmyb_t...2         SET     153    -0.055555   -0.0049971     0.061083      0.81845 Curated_gene_sets:liu_cmyb_targets_up
Curated_gene_sets:liu_cmyb_t...1         SET       6      0.49683    0.0088848      0.31256     0.055978 Curated_gene_sets:liu_cmyb_targets_dn
Curated_gene_sets:liu_vmyb_t...          SET     117    -0.055794   -0.0043929     0.069472      0.78904 Curated_gene_sets:liu_vmyb_targets_up
Curated_gene_sets:liu_target...2         SET      15     -0.28345   -0.0080126      0.19482      0.92715 Curated_gene_sets:liu_targets_of_vmyb_vs_cmyb_up
Curated_gene_sets:liu_target...1         SET      38      0.04928    0.0022159      0.12467      0.34632 Curated_gene_sets:liu_targets_of_vmyb_vs_cmyb_dn
Curated_gene_sets:charafe_br...4         SET     365   0.00026029   3.5956e-05     0.038013      0.49727 Curated_gene_sets:charafe_breast_cancer_luminal_vs_basal_up
Curated_gene_sets:charafe_br...3         SET     436    -0.020613   -0.0031061     0.036302      0.71492 Curated_gene_sets:charafe_breast_cancer_luminal_vs_basal_dn
Curated_gene_sets:charafe_br...6         SET     433    0.0048545   0.00072903      0.03477      0.44448 Curated_gene_sets:charafe_breast_cancer_luminal_vs_mesenchymal_up
Curated_gene_sets:charafe_br...5         SET     446    -0.014345   -0.0021857     0.037043      0.65072 Curated_gene_sets:charafe_breast_cancer_luminal_vs_mesenchymal_dn
Curated_gene_sets:charafe_br...2         SET     117     0.015453    0.0012167     0.065042       0.4061 Curated_gene_sets:charafe_breast_cancer_basal_vs_mesenchymal_up
Curated_gene_sets:charafe_br...1         SET      50    -0.066624   -0.0034353      0.11983      0.71089 Curated_gene_sets:charafe_breast_cancer_basal_vs_mesenchymal_dn
Curated_gene_sets:doane_brea...2         SET      64      0.20956     0.012221     0.091259     0.010834 Curated_gene_sets:doane_breast_cancer_classes_up
Curated_gene_sets:doane_brea...1         SET      33     -0.05905   -0.0024747      0.12977      0.67546 Curated_gene_sets:doane_breast_cancer_classes_dn
Curated_gene_sets:doane_resp...2         SET     168     0.054656    0.0051495     0.056206      0.16543 Curated_gene_sets:doane_response_to_androgen_up
Curated_gene_sets:doane_resp...1         SET     229    -0.076381   -0.0083882     0.047322      0.94673 Curated_gene_sets:doane_response_to_androgen_dn
Curated_gene_sets:doane_brea...4         SET     106     0.039278    0.0029444     0.074517      0.29907 Curated_gene_sets:doane_breast_cancer_esr1_up
Curated_gene_sets:doane_brea...3         SET      45      -0.1904   -0.0093149      0.10793      0.96114 Curated_gene_sets:doane_breast_cancer_esr1_dn
Curated_gene_sets:wang_respo...1         SET      27    0.0095736   0.00036297      0.14352      0.47341 Curated_gene_sets:wang_response_to_androgen_up
Curated_gene_sets:wang_respo...5         SET      21      0.14209    0.0047519      0.15475      0.17926 Curated_gene_sets:wang_response_to_forskolin_up
Curated_gene_sets:wang_respo...4         SET       9     -0.20734   -0.0045408      0.28595       0.7658 Curated_gene_sets:wang_response_to_forskolin_dn
Curated_gene_sets:timofeeva_...          SET      16     0.067267    0.0019638      0.18104      0.35511 Curated_gene_sets:timofeeva_growth_stress_via_stat1_dn
Curated_gene_sets:laiho_colo...2         SET     111    -0.069996   -0.0053688     0.067672      0.84951 Curated_gene_sets:laiho_colorectal_cancer_serrated_up
Curated_gene_sets:laiho_colo...1         SET      67      0.13073    0.0077993     0.081208     0.053731 Curated_gene_sets:laiho_colorectal_cancer_serrated_dn
Curated_gene_sets:borczuk_ma...2         SET     283    -0.021932   -0.0026736     0.040158      0.70751 Curated_gene_sets:borczuk_malignant_mesothelioma_up
Curated_gene_sets:borczuk_ma...1         SET      90     -0.08465   -0.0058497     0.074042      0.87353 Curated_gene_sets:borczuk_malignant_mesothelioma_dn
Curated_gene_sets:roy_wound_...2         SET      45      0.18102    0.0088559      0.11048     0.050672 Curated_gene_sets:roy_wound_blood_vessel_up
Curated_gene_sets:roy_wound_...1         SET      19      0.32755      0.01042      0.17335     0.029423 Curated_gene_sets:roy_wound_blood_vessel_dn
Curated_gene_sets:grabarczyk...2         SET      72    -0.082468   -0.0050997     0.084802      0.83459 Curated_gene_sets:grabarczyk_bcl11b_targets_up
Curated_gene_sets:grabarczyk...1         SET      57    -0.015517   -0.0008541     0.095188      0.56474 Curated_gene_sets:grabarczyk_bcl11b_targets_dn
Curated_gene_sets:newman_erc...2         SET      26     -0.25917   -0.0096428      0.16988      0.93644 Curated_gene_sets:newman_ercc6_targets_up
Curated_gene_sets:newman_erc...1         SET      36      0.10058    0.0044023      0.13658      0.23073 Curated_gene_sets:newman_ercc6_targets_dn
Curated_gene_sets:horiuchi_w...2         SET     284     0.023073    0.0028176     0.046439      0.30965 Curated_gene_sets:horiuchi_wtap_targets_up
Curated_gene_sets:horiuchi_w...1         SET     297   -0.0077068   -0.0009621     0.039938      0.57651 Curated_gene_sets:horiuchi_wtap_targets_dn
Curated_gene_sets:gal_leukem...2         SET     116     -0.10705   -0.0083925     0.067192      0.94443 Curated_gene_sets:gal_leukemic_stem_cell_up
Curated_gene_sets:gal_leukem...1         SET     225     0.087724    0.0095503     0.047844      0.03337 Curated_gene_sets:gal_leukemic_stem_cell_dn
Curated_gene_sets:choi_atl_c...          SET      18      0.21057    0.0065202      0.17019        0.108 Curated_gene_sets:choi_atl_chronic_vs_acute_dn
Curated_gene_sets:basaki_ybx...2         SET     273    -0.017835    -0.002136     0.041054      0.66801 Curated_gene_sets:basaki_ybx1_targets_up
Curated_gene_sets:basaki_ybx...1         SET     356     -0.01458   -0.0019895     0.039148      0.64521 Curated_gene_sets:basaki_ybx1_targets_dn
Curated_gene_sets:nojima_sfr...2         SET      31      0.20631    0.0083805      0.12896     0.054838 Curated_gene_sets:nojima_sfrp2_targets_up
Curated_gene_sets:nojima_sfr...1         SET      23     -0.24484   -0.0085685      0.14571      0.95355 Curated_gene_sets:nojima_sfrp2_targets_dn
Curated_gene_sets:wikman_asb...2         SET      15    -0.021779  -0.00061566      0.18123      0.54783 Curated_gene_sets:wikman_asbestos_lung_cancer_up
Curated_gene_sets:wikman_asb...1         SET      29      0.01072   0.00042121      0.13163      0.46755 Curated_gene_sets:wikman_asbestos_lung_cancer_dn
Curated_gene_sets:rodrigues_...2         SET       5    -0.060561  -0.00098866      0.40265      0.55978 Curated_gene_sets:rodrigues_dcc_targets_up
Curated_gene_sets:rodrigues_...1         SET     112    0.0039785   0.00030652     0.070658      0.47755 Curated_gene_sets:rodrigues_dcc_targets_dn
Curated_gene_sets:rodrigues_...5         SET      14    -0.018319   -0.0005003       0.2178      0.53351 Curated_gene_sets:rodrigues_ntn1_targets_up
Curated_gene_sets:rodrigues_...4         SET     153    -0.064119   -0.0057674     0.061052      0.85319 Curated_gene_sets:rodrigues_ntn1_targets_dn
Curated_gene_sets:wang_lmo4_...2         SET     326    -0.008243   -0.0010773     0.039564      0.58252 Curated_gene_sets:wang_lmo4_targets_up
Curated_gene_sets:wang_lmo4_...1         SET     338    -0.034134   -0.0045407     0.038006      0.81543 Curated_gene_sets:wang_lmo4_targets_dn
Curated_gene_sets:wang_clim2...2         SET     219    -0.013256   -0.0014241     0.045861      0.61373 Curated_gene_sets:wang_clim2_targets_up
Curated_gene_sets:wang_clim2...1         SET     173     0.081416     0.007783     0.050201     0.052432 Curated_gene_sets:wang_clim2_targets_dn
Curated_gene_sets:vecchi_gas...2         SET     167    -0.042665   -0.0040079     0.059704      0.76257 Curated_gene_sets:vecchi_gastric_cancer_advanced_vs_early_up
Curated_gene_sets:vecchi_gas...1         SET     135     0.035782    0.0030247     0.061647      0.28082 Curated_gene_sets:vecchi_gastric_cancer_advanced_vs_early_dn
Curated_gene_sets:vecchi_gas...4         SET     405     -0.04262   -0.0061948     0.035681      0.88384 Curated_gene_sets:vecchi_gastric_cancer_early_up
Curated_gene_sets:vecchi_gas...3         SET     322     -0.03089   -0.0040125     0.043016      0.76365 Curated_gene_sets:vecchi_gastric_cancer_early_dn
Curated_gene_sets:barrier_co...2         SET      39     0.020256    0.0009227      0.12183      0.43398 Curated_gene_sets:barrier_colon_cancer_recurrence_up
Curated_gene_sets:barrier_co...1         SET      16    -0.063435    -0.001852      0.21188      0.61768 Curated_gene_sets:barrier_colon_cancer_recurrence_dn
Curated_gene_sets:smirnov_ci...2         SET     150     0.022744    0.0020259     0.061514      0.35579 Curated_gene_sets:smirnov_circulating_endotheliocytes_in_cancer_up
Curated_gene_sets:smirnov_ci...1         SET       5      0.28653    0.0046777      0.28993      0.16151 Curated_gene_sets:smirnov_circulating_endotheliocytes_in_cancer_dn
Curated_gene_sets:slebos_hea...          SET      70     0.026664    0.0016259     0.080992        0.371 Curated_gene_sets:slebos_head_and_neck_cancer_with_hpv_up
Curated_gene_sets:jaeger_met...2         SET      39    -0.070393   -0.0032066       0.1154      0.72906 Curated_gene_sets:jaeger_metastasis_up
Curated_gene_sets:jaeger_met...1         SET     245    -0.012008   -0.0013634     0.047056      0.60071 Curated_gene_sets:jaeger_metastasis_dn
Curated_gene_sets:osman_blad...2         SET     376    -0.026258   -0.0036804     0.036027      0.76695 Curated_gene_sets:osman_bladder_cancer_up
Curated_gene_sets:osman_blad...1         SET     378    -0.033812   -0.0047515     0.035579      0.82902 Curated_gene_sets:osman_bladder_cancer_dn
Curated_gene_sets:ginestier_...4         SET      65    -0.042957   -0.0025244     0.091892      0.67992 Curated_gene_sets:ginestier_breast_cancer_znf217_amplified_up
Curated_gene_sets:ginestier_...3         SET     309    -0.067905   -0.0086437     0.037736      0.96402 Curated_gene_sets:ginestier_breast_cancer_znf217_amplified_dn
Curated_gene_sets:ginestier_...2         SET     101     0.010248   0.00075001     0.075921      0.44631 Curated_gene_sets:ginestier_breast_cancer_20q13_amplification_up
Curated_gene_sets:ginestier_...1         SET     162     0.042552    0.0039375     0.052405      0.20841 Curated_gene_sets:ginestier_breast_cancer_20q13_amplification_dn
Curated_gene_sets:oswald_hem...2         SET     215    -0.010079   -0.0010729     0.050015      0.57985 Curated_gene_sets:oswald_hematopoietic_stem_cell_in_collagen_gel_up
Curated_gene_sets:oswald_hem...1         SET     262     -0.03567   -0.0041863     0.044889      0.78658 Curated_gene_sets:oswald_hematopoietic_stem_cell_in_collagen_gel_dn
Curated_gene_sets:gargalovic...24        SET      32    -0.014228  -0.00058718      0.12546      0.54515 Curated_gene_sets:gargalovic_response_to_oxidized_phospholipids_yellow_up
Curated_gene_sets:gargalovic...23        SET      24     -0.17125   -0.0061219      0.14686       0.8782 Curated_gene_sets:gargalovic_response_to_oxidized_phospholipids_yellow_dn
Curated_gene_sets:gargalovic...22        SET      78     -0.11078   -0.0071289     0.085182      0.90327 Curated_gene_sets:gargalovic_response_to_oxidized_phospholipids_turquoise_up
Curated_gene_sets:gargalovic...21        SET      51      0.01396   0.00072694      0.10005      0.44452 Curated_gene_sets:gargalovic_response_to_oxidized_phospholipids_turquoise_dn
Curated_gene_sets:gargalovic...18        SET      15    -0.056543   -0.0015984      0.19298      0.61524 Curated_gene_sets:gargalovic_response_to_oxidized_phospholipids_red_up
Curated_gene_sets:gargalovic...17        SET      25     0.010162   0.00037077      0.13647      0.47032 Curated_gene_sets:gargalovic_response_to_oxidized_phospholipids_red_dn
Curated_gene_sets:gargalovic...14        SET      26      0.19834    0.0073794      0.14401      0.08422 Curated_gene_sets:gargalovic_response_to_oxidized_phospholipids_magenta_up
Curated_gene_sets:gargalovic...13        SET      12       0.6531     0.016514      0.20319   0.00065502 Curated_gene_sets:gargalovic_response_to_oxidized_phospholipids_magenta_dn
Curated_gene_sets:gargalovic...12        SET      11      0.15788    0.0038222      0.22607      0.24249 Curated_gene_sets:gargalovic_response_to_oxidized_phospholipids_lightyellow_up
Curated_gene_sets:gargalovic...8         SET      24     -0.17104   -0.0061146      0.15759      0.86112 Curated_gene_sets:gargalovic_response_to_oxidized_phospholipids_green_up
Curated_gene_sets:gargalovic...7         SET      22    -0.049245   -0.0016856      0.15843      0.62203 Curated_gene_sets:gargalovic_response_to_oxidized_phospholipids_green_dn
Curated_gene_sets:gargalovic...4         SET     131      0.11142    0.0092792     0.060467     0.032697 Curated_gene_sets:gargalovic_response_to_oxidized_phospholipids_blue_up
Curated_gene_sets:gargalovic...3         SET      59      0.19061     0.010674     0.095574     0.023065 Curated_gene_sets:gargalovic_response_to_oxidized_phospholipids_blue_dn
Curated_gene_sets:gargalovic...2         SET      33      0.23119    0.0096889      0.12477     0.031956 Curated_gene_sets:gargalovic_response_to_oxidized_phospholipids_black_up
Curated_gene_sets:gargalovic...1         SET      11      0.28978    0.0070155      0.19122     0.064844 Curated_gene_sets:gargalovic_response_to_oxidized_phospholipids_black_dn
Curated_gene_sets:gargalovic...10        SET      17     -0.10758   -0.0032374      0.20564      0.69957 Curated_gene_sets:gargalovic_response_to_oxidized_phospholipids_grey_up
Curated_gene_sets:gargalovic...9         SET      74    -0.039137   -0.0024534     0.090667        0.667 Curated_gene_sets:gargalovic_response_to_oxidized_phospholipids_grey_dn
Curated_gene_sets:takeda_tar...8         SET      82     0.084331    0.0055638     0.086833      0.16574 Curated_gene_sets:takeda_targets_of_nup98_hoxa9_fusion_6hr_up
Curated_gene_sets:takeda_tar...7         SET      43    -0.093919   -0.0044918      0.11586       0.7912 Curated_gene_sets:takeda_targets_of_nup98_hoxa9_fusion_6hr_dn
Curated_gene_sets:takeda_tar...6         SET     173    -0.018165   -0.0017365     0.059953      0.61905 Curated_gene_sets:takeda_targets_of_nup98_hoxa9_fusion_3d_up
Curated_gene_sets:takeda_tar...5         SET      30     0.034472    0.0013776      0.13634       0.4002 Curated_gene_sets:takeda_targets_of_nup98_hoxa9_fusion_3d_dn
Curated_gene_sets:takeda_tar...10        SET     149    -0.072995   -0.0064801     0.063685      0.87413 Curated_gene_sets:takeda_targets_of_nup98_hoxa9_fusion_8d_up
Curated_gene_sets:takeda_tar...9         SET     184    0.0017498   0.00017246     0.056243      0.48759 Curated_gene_sets:takeda_targets_of_nup98_hoxa9_fusion_8d_dn
Curated_gene_sets:takeda_tar...2         SET     179      0.01922    0.0018687     0.059477      0.37329 Curated_gene_sets:takeda_targets_of_nup98_hoxa9_fusion_10d_up
Curated_gene_sets:takeda_tar...1         SET     135     -0.05173   -0.0043729     0.064945      0.78713 Curated_gene_sets:takeda_targets_of_nup98_hoxa9_fusion_10d_dn
Curated_gene_sets:takeda_tar...4         SET     165     0.026711    0.0024943     0.062511      0.33458 Curated_gene_sets:takeda_targets_of_nup98_hoxa9_fusion_16d_up
Curated_gene_sets:takeda_tar...3         SET     111    -0.036145   -0.0027723     0.067757      0.70313 Curated_gene_sets:takeda_targets_of_nup98_hoxa9_fusion_16d_dn
Curated_gene_sets:lopez_meso...2         SET      11   -0.0019506  -4.7224e-05      0.21121      0.50368 Curated_gene_sets:lopez_mesotelioma_survival_time_up
Curated_gene_sets:lopez_meso...1         SET       7     0.048414   0.00093512      0.23832      0.41951 Curated_gene_sets:lopez_mesotelioma_survival_time_dn
Curated_gene_sets:bogni_trea...2         SET      27    0.0022826   8.6541e-05      0.13003        0.493 Curated_gene_sets:bogni_treatment_related_myeloid_leukemia_up
Curated_gene_sets:bogni_trea...1         SET      30     0.042386    0.0016938      0.11729      0.35891 Curated_gene_sets:bogni_treatment_related_myeloid_leukemia_dn
Curated_gene_sets:bilban_b_c...2         SET      58    -0.027023   -0.0015004      0.10215      0.60432 Curated_gene_sets:bilban_b_cll_lpl_up
Curated_gene_sets:bilban_b_c...1         SET      39      0.10509    0.0047869      0.12039      0.19138 Curated_gene_sets:bilban_b_cll_lpl_dn
Curated_gene_sets:hoebeke_ly...2         SET      91      0.12943    0.0089935     0.077265     0.046964 Curated_gene_sets:hoebeke_lymphoid_stem_cell_up
Curated_gene_sets:hoebeke_ly...1         SET      82     0.051168    0.0033758     0.082533      0.26764 Curated_gene_sets:hoebeke_lymphoid_stem_cell_dn
Curated_gene_sets:pepper_chr...2         SET      31       0.1681    0.0068284      0.13727      0.11038 Curated_gene_sets:pepper_chronic_lymphocytic_leukemia_up
Curated_gene_sets:pepper_chr...1         SET      20   -0.0052106  -0.00017006      0.17348      0.51198 Curated_gene_sets:pepper_chronic_lymphocytic_leukemia_dn
Curated_gene_sets:akl_htlv1_...2         SET      26     -0.10939     -0.00407      0.12753      0.80448 Curated_gene_sets:akl_htlv1_infection_up
Curated_gene_sets:akl_htlv1_...1         SET      63      0.12487     0.007225     0.093564     0.091008 Curated_gene_sets:akl_htlv1_infection_dn
Curated_gene_sets:rhein_all_...2         SET      67    -0.047735   -0.0028479     0.088066       0.7061 Curated_gene_sets:rhein_all_glucocorticoid_therapy_up
Curated_gene_sets:rhein_all_...1         SET     346     0.019669    0.0026467      0.03862      0.30528 Curated_gene_sets:rhein_all_glucocorticoid_therapy_dn
Curated_gene_sets:mullighan_...6         SET     245    0.0028791    0.0003269     0.045003       0.4745 Curated_gene_sets:mullighan_npm1_mutated_signature_1_up
Curated_gene_sets:mullighan_...5         SET     119     0.030793    0.0024449     0.068699        0.327 Curated_gene_sets:mullighan_npm1_mutated_signature_1_dn
Curated_gene_sets:mullighan_...8         SET     119     -0.03966    -0.003149     0.065508      0.72754 Curated_gene_sets:mullighan_npm1_mutated_signature_2_up
Curated_gene_sets:mullighan_...7         SET      74      0.10194    0.0063904     0.086451      0.11918 Curated_gene_sets:mullighan_npm1_mutated_signature_2_dn
Curated_gene_sets:mullighan_...2         SET     368    0.0022699   0.00031482     0.036945       0.4755 Curated_gene_sets:mullighan_mll_signature_1_up
Curated_gene_sets:mullighan_...1         SET     224    -0.039492     -0.00429     0.048799      0.79082 Curated_gene_sets:mullighan_mll_signature_1_dn
Curated_gene_sets:mullighan_...4         SET     402   -0.0034763  -0.00050345     0.035112      0.53943 Curated_gene_sets:mullighan_mll_signature_2_up
Curated_gene_sets:mullighan_...3         SET     264    -0.033576   -0.0039553     0.046032      0.76712 Curated_gene_sets:mullighan_mll_signature_2_dn
Curated_gene_sets:mullighan_...10        SET     308     0.016225     0.002062     0.040259      0.34347 Curated_gene_sets:mullighan_npm1_signature_3_up
Curated_gene_sets:mullighan_...9         SET     153    0.0034323   0.00030874     0.061834      0.47787 Curated_gene_sets:mullighan_npm1_signature_3_dn
Curated_gene_sets:tonks_targ...11        SET      15     -0.21724    -0.006141      0.20788      0.85198 Curated_gene_sets:tonks_targets_of_runx1_runx1t1_fusion_sustained_in_granulocyte_up
Curated_gene_sets:tonks_targ...10        SET       7     -0.21622   -0.0041764      0.31339      0.75488 Curated_gene_sets:tonks_targets_of_runx1_runx1t1_fusion_sustained_in_granulocyte_dn
Curated_gene_sets:tonks_targ...6         SET     175    -0.023875   -0.0022954     0.054969      0.66798 Curated_gene_sets:tonks_targets_of_runx1_runx1t1_fusion_hsc_up
Curated_gene_sets:tonks_targ...5         SET     180    -0.063422   -0.0061832     0.057215      0.86617 Curated_gene_sets:tonks_targets_of_runx1_runx1t1_fusion_hsc_dn
Curated_gene_sets:tonks_targ...4         SET      49     -0.19861    -0.010138      0.11211      0.96176 Curated_gene_sets:tonks_targets_of_runx1_runx1t1_fusion_granulocyte_up
Curated_gene_sets:tonks_targ...3         SET      18      -0.1485   -0.0045982      0.18426      0.78986 Curated_gene_sets:tonks_targets_of_runx1_runx1t1_fusion_granulocyte_dn
Curated_gene_sets:tonks_targ...8         SET     199   -0.0097017    -0.000994     0.050262      0.57653 Curated_gene_sets:tonks_targets_of_runx1_runx1t1_fusion_monocyte_up
Curated_gene_sets:tonks_targ...7         SET      56    -0.090887   -0.0049588     0.099872      0.81859 Curated_gene_sets:tonks_targets_of_runx1_runx1t1_fusion_monocyte_dn
Curated_gene_sets:tonks_targ...2         SET     149     0.039003    0.0034625     0.061665      0.26353 Curated_gene_sets:tonks_targets_of_runx1_runx1t1_fusion_erythrocyte_up
Curated_gene_sets:tonks_targ...1         SET      16    -0.080068   -0.0023376      0.18376      0.66848 Curated_gene_sets:tonks_targets_of_runx1_runx1t1_fusion_erythrocyte_dn
Curated_gene_sets:tonks_targ...13        SET      20     -0.12955    -0.004228      0.14802      0.80926 Curated_gene_sets:tonks_targets_of_runx1_runx1t1_fusion_sustained_in_monocyte_up
Curated_gene_sets:tonks_targ...12        SET      10    -0.092986   -0.0021465      0.26565      0.63684 Curated_gene_sets:tonks_targets_of_runx1_runx1t1_fusion_sustained_in_monocyte_dn
Curated_gene_sets:tonks_targ...9         SET      41     0.027373    0.0012784      0.10757      0.39957 Curated_gene_sets:tonks_targets_of_runx1_runx1t1_fusion_sustainded_in_erythrocyte_up
Curated_gene_sets:lopez_meso...8         SET      13     -0.14601   -0.0038427      0.19165      0.77692 Curated_gene_sets:lopez_mesothelioma_survival_worst_vs_best_up
Curated_gene_sets:lopez_meso...7         SET       7     0.045914   0.00088683      0.20624      0.41192 Curated_gene_sets:lopez_mesothelioma_survival_worst_vs_best_dn
Curated_gene_sets:papaspyrid...2         SET      52     -0.18065    -0.009499     0.097778      0.96766 Curated_gene_sets:papaspyridonos_unstable_aterosclerotic_plaque_up
Curated_gene_sets:papaspyrid...1         SET      41     -0.05259   -0.0024561      0.12072      0.66844 Curated_gene_sets:papaspyridonos_unstable_aterosclerotic_plaque_dn
Curated_gene_sets:dittmer_pt...2         SET     111    -0.049996   -0.0038348     0.067327      0.77113 Curated_gene_sets:dittmer_pthlh_targets_up
Curated_gene_sets:dittmer_pt...1         SET      70     0.085536    0.0052157     0.085172      0.15763 Curated_gene_sets:dittmer_pthlh_targets_dn
Curated_gene_sets:udayakumar...2         SET     129    -0.075047   -0.0062024     0.061108      0.89029 Curated_gene_sets:udayakumar_med1_targets_up
Curated_gene_sets:udayakumar...1         SET     223     0.014805    0.0016047     0.050272      0.38419 Curated_gene_sets:udayakumar_med1_targets_dn
Curated_gene_sets:odonnell_t...4         SET     340    -0.023095   -0.0030811     0.040519      0.71565 Curated_gene_sets:odonnell_tfrc_targets_up
Curated_gene_sets:odonnell_t...3         SET     122     0.053107    0.0042691     0.062085      0.19617 Curated_gene_sets:odonnell_tfrc_targets_dn
Curated_gene_sets:odonnell_t...2         SET      73     -0.12476   -0.0077685     0.092827      0.91053 Curated_gene_sets:odonnell_targets_of_myc_and_tfrc_up
Curated_gene_sets:odonnell_t...1         SET      43      0.06667    0.0031886      0.10407      0.26089 Curated_gene_sets:odonnell_targets_of_myc_and_tfrc_dn
Curated_gene_sets:senese_hda...4         SET     421    -0.069082    -0.010233     0.034766      0.97654 Curated_gene_sets:senese_hdac1_targets_up
Curated_gene_sets:senese_hda...3         SET     235     0.024962    0.0027765     0.047871      0.30103 Curated_gene_sets:senese_hdac1_targets_dn
Curated_gene_sets:senese_hda...2         SET     223    -0.012478   -0.0013525     0.047647       0.6033 Curated_gene_sets:senese_hdac1_and_hdac2_targets_up
Curated_gene_sets:senese_hda...1         SET     216     0.018057    0.0019266     0.051861      0.36385 Curated_gene_sets:senese_hdac1_and_hdac2_targets_dn
Curated_gene_sets:senese_hda...6         SET     110    -0.006948  -0.00053053     0.065219      0.54242 Curated_gene_sets:senese_hdac2_targets_up
Curated_gene_sets:senese_hda...5         SET     114       0.0296    0.0023007     0.069463      0.33501 Curated_gene_sets:senese_hdac2_targets_dn
Curated_gene_sets:senese_hda...8         SET     455    -0.039177   -0.0060275     0.034491      0.87198 Curated_gene_sets:senese_hdac3_targets_up
Curated_gene_sets:senese_hda...7         SET     504    -0.026183    -0.004234     0.034278      0.77752 Curated_gene_sets:senese_hdac3_targets_dn
Curated_gene_sets:lee_neural...2         SET     139     0.033917     0.002909     0.064377      0.29915 Curated_gene_sets:lee_neural_crest_stem_cell_up
Curated_gene_sets:lee_neural...1         SET     106     0.044456    0.0033326     0.078242      0.28496 Curated_gene_sets:lee_neural_crest_stem_cell_dn
Curated_gene_sets:hummel_bur...2         SET      41    -0.072793   -0.0033997      0.12987      0.71243 Curated_gene_sets:hummel_burkitts_lymphoma_up
Curated_gene_sets:hummel_bur...1         SET      16     -0.18794   -0.0054867      0.20735      0.81762 Curated_gene_sets:hummel_burkitts_lymphoma_dn
Curated_gene_sets:tien_intes...4         SET      28     -0.19497   -0.0075273      0.13519      0.92537 Curated_gene_sets:tien_intestine_probiotics_2hr_up
Curated_gene_sets:tien_intes...3         SET      85    -0.080628   -0.0054155     0.084421      0.83022 Curated_gene_sets:tien_intestine_probiotics_2hr_dn
Curated_gene_sets:tien_intes...6         SET      47     0.046346    0.0023171      0.10699      0.33244 Curated_gene_sets:tien_intestine_probiotics_6hr_up
Curated_gene_sets:tien_intes...5         SET     163    -0.041643   -0.0038652     0.057482       0.7656 Curated_gene_sets:tien_intestine_probiotics_6hr_dn
Curated_gene_sets:tien_intes...2         SET     537    -0.025201   -0.0042026     0.029876      0.80052 Curated_gene_sets:tien_intestine_probiotics_24hr_up
Curated_gene_sets:tien_intes...1         SET     202     0.042474    0.0043841     0.050714      0.20116 Curated_gene_sets:tien_intestine_probiotics_24hr_dn
Curated_gene_sets:zhou_infla...2         SET     452    -0.086649    -0.013288     0.035845      0.99218 Curated_gene_sets:zhou_inflammatory_response_fima_up
Curated_gene_sets:zhou_infla...1         SET     265    -0.066813   -0.0078854     0.044136      0.93495 Curated_gene_sets:zhou_inflammatory_response_fima_dn
Curated_gene_sets:zhou_infla...5         SET     345    -0.035622   -0.0047866     0.040614      0.80977 Curated_gene_sets:zhou_inflammatory_response_lps_up
Curated_gene_sets:kinsey_tar...2         SET    1215    -0.032272   -0.0079433     0.020756      0.93999 Curated_gene_sets:kinsey_targets_of_ewsr1_flii_fusion_up
Curated_gene_sets:kinsey_tar...1         SET     309     0.046619    0.0059342     0.042736      0.13768 Curated_gene_sets:kinsey_targets_of_ewsr1_flii_fusion_dn
Curated_gene_sets:sabates_co...3         SET      18     0.036546    0.0011316      0.18201      0.42043 Curated_gene_sets:sabates_colorectal_adenoma_size_up
Curated_gene_sets:sabates_co...2         SET      11       0.3916    0.0094808      0.25006     0.058676 Curated_gene_sets:sabates_colorectal_adenoma_size_dn
Curated_gene_sets:sabates_co...4         SET     131    -0.020566   -0.0017128     0.066567      0.62132 Curated_gene_sets:sabates_colorectal_adenoma_up
Curated_gene_sets:sabates_co...1         SET     262     0.017573    0.0020624     0.048415      0.35832 Curated_gene_sets:sabates_colorectal_adenoma_dn
Curated_gene_sets:scibetta_k...2         SET      18    -0.092809   -0.0028738      0.15396      0.72668 Curated_gene_sets:scibetta_kdm5b_targets_up
Curated_gene_sets:scibetta_k...1         SET      75     0.022683    0.0014315     0.077735      0.38522 Curated_gene_sets:scibetta_kdm5b_targets_dn
Curated_gene_sets:nagashima_...3         SET     167     0.040644    0.0038181     0.056783      0.23707 Curated_gene_sets:nagashima_nrg1_signaling_up
Curated_gene_sets:nagashima_...2         SET      53    -0.054246   -0.0028795     0.094716      0.71658 Curated_gene_sets:nagashima_nrg1_signaling_dn
Curated_gene_sets:nagashima_...1         SET      55     0.026816      0.00145      0.10463      0.39886 Curated_gene_sets:nagashima_egf_signaling_up
Curated_gene_sets:kim_wt1_ta...6         SET     214    -0.051776   -0.0054988     0.051869       0.8409 Curated_gene_sets:kim_wt1_targets_up
Curated_gene_sets:kim_wt1_ta...5         SET     449    -0.025684    -0.003926     0.032769      0.78341 Curated_gene_sets:kim_wt1_targets_dn
Curated_gene_sets:kim_wt1_ta...4         SET     163     -0.04145   -0.0038473     0.054835      0.77514 Curated_gene_sets:kim_wt1_targets_8hr_up
Curated_gene_sets:kim_wt1_ta...3         SET     117    -0.077888   -0.0061325     0.065106      0.88421 Curated_gene_sets:kim_wt1_targets_8hr_dn
Curated_gene_sets:kim_wt1_ta...2         SET     162    -0.021421   -0.0019822      0.05644      0.64786 Curated_gene_sets:kim_wt1_targets_12hr_up
Curated_gene_sets:kim_wt1_ta...1         SET     208    -0.020167    -0.002112     0.048547      0.66108 Curated_gene_sets:kim_wt1_targets_12hr_dn
Curated_gene_sets:elvidge_hy...4         SET     164     -0.14632    -0.013622     0.059814      0.99278 Curated_gene_sets:elvidge_hypoxia_up
Curated_gene_sets:elvidge_hy...3         SET     142     0.035035    0.0030368     0.056593      0.26794 Curated_gene_sets:elvidge_hypoxia_dn
Curated_gene_sets:elvidge_hy...2         SET     128     -0.10258   -0.0084448     0.068508      0.93283 Curated_gene_sets:elvidge_hypoxia_by_dmog_up
Curated_gene_sets:elvidge_hy...1         SET      54     0.025452    0.0013637     0.091206       0.3901 Curated_gene_sets:elvidge_hypoxia_by_dmog_dn
Curated_gene_sets:elvidge_hi...4         SET      64     0.022718    0.0013248     0.083527      0.39282 Curated_gene_sets:elvidge_hif1a_targets_up
Curated_gene_sets:elvidge_hi...3         SET      89     -0.16113    -0.011073     0.079023      0.97927 Curated_gene_sets:elvidge_hif1a_targets_dn
Curated_gene_sets:elvidge_hi...5         SET       6     -0.04759  -0.00085104      0.28332       0.5667 Curated_gene_sets:elvidge_hif2a_targets_up
Curated_gene_sets:elvidge_hi...2         SET      38    -0.022407   -0.0010075      0.10709      0.58286 Curated_gene_sets:elvidge_hif1a_and_hif2a_targets_up
Curated_gene_sets:elvidge_hi...1         SET     102     -0.13379   -0.0098398     0.074983      0.96281 Curated_gene_sets:elvidge_hif1a_and_hif2a_targets_dn
Curated_gene_sets:jaatinen_h...2         SET     288     0.025998    0.0031968     0.044548      0.27975 Curated_gene_sets:jaatinen_hematopoietic_stem_cell_up
Curated_gene_sets:jaatinen_h...1         SET     218     0.069376    0.0074358     0.051637     0.089557 Curated_gene_sets:jaatinen_hematopoietic_stem_cell_dn
Curated_gene_sets:morosetti_...2         SET      20     0.011252   0.00036723      0.17913      0.47496 Curated_gene_sets:morosetti_facioscapulohumeral_muscular_distrophy_up
Curated_gene_sets:morosetti_...1         SET      12    -0.057337   -0.0014498      0.17271      0.63005 Curated_gene_sets:morosetti_facioscapulohumeral_muscular_distrophy_dn
Curated_gene_sets:graham_cml...6         SET      24     0.051429    0.0018385      0.15996      0.37392 Curated_gene_sets:graham_cml_quiescent_vs_cml_dividing_up
Curated_gene_sets:graham_cml...5         SET      11     -0.11974   -0.0028989      0.21797      0.70861 Curated_gene_sets:graham_cml_quiescent_vs_cml_dividing_dn
Curated_gene_sets:graham_cml...10        SET      90    -0.032836   -0.0022691     0.076547      0.66602 Curated_gene_sets:graham_cml_quiescent_vs_normal_quiescent_up
Curated_gene_sets:graham_cml...9         SET      41     0.042286    0.0019749      0.12955      0.37206 Curated_gene_sets:graham_cml_quiescent_vs_normal_quiescent_dn
Curated_gene_sets:graham_cml...8         SET      57    -0.030399   -0.0016733      0.10066      0.61866 Curated_gene_sets:graham_cml_quiescent_vs_normal_dividing_up
Curated_gene_sets:graham_cml...7         SET      10    -0.084092   -0.0019412      0.27546      0.61992 Curated_gene_sets:graham_cml_quiescent_vs_normal_dividing_dn
Curated_gene_sets:graham_cml...2         SET      12     -0.07507   -0.0018982      0.19492      0.64993 Curated_gene_sets:graham_cml_dividing_vs_normal_dividing_up
Curated_gene_sets:graham_cml...1         SET      10      0.13937    0.0032173      0.29206      0.31661 Curated_gene_sets:graham_cml_dividing_vs_normal_dividing_dn
Curated_gene_sets:graham_cml...4         SET     178    -0.036405   -0.0035297     0.052209      0.75719 Curated_gene_sets:graham_cml_dividing_vs_normal_quiescent_up
Curated_gene_sets:graham_cml...3         SET      82    -0.076895   -0.0050732     0.084774      0.81781 Curated_gene_sets:graham_cml_dividing_vs_normal_quiescent_dn
Curated_gene_sets:graham_nor...2         SET      59    -0.080039    -0.004482     0.095327      0.79944 Curated_gene_sets:graham_normal_quiescent_vs_normal_dividing_up
Curated_gene_sets:graham_nor...1         SET      87    -0.023501   -0.0015969     0.073795      0.62493 Curated_gene_sets:graham_normal_quiescent_vs_normal_dividing_dn
Curated_gene_sets:bidus_meta...2         SET     193    -0.065733   -0.0066335     0.047796      0.91547 Curated_gene_sets:bidus_metastasis_up
Curated_gene_sets:bidus_meta...1         SET     144   -0.0074892  -0.00065369      0.05875      0.55072 Curated_gene_sets:bidus_metastasis_dn
Curated_gene_sets:wamunyokol...4         SET     264     0.072168    0.0085016     0.044045     0.050667 Curated_gene_sets:wamunyokoli_ovarian_cancer_lmp_up
Curated_gene_sets:wamunyokol...3         SET     181     0.065989    0.0064511     0.056434      0.12115 Curated_gene_sets:wamunyokoli_ovarian_cancer_lmp_dn
Curated_gene_sets:wamunyokol...2         SET     134      0.10082    0.0084909     0.059983     0.046415 Curated_gene_sets:wamunyokoli_ovarian_cancer_grades_1_2_up
Curated_gene_sets:wamunyokol...1         SET      62      0.10939    0.0062787     0.092344      0.11811 Curated_gene_sets:wamunyokoli_ovarian_cancer_grades_1_2_dn
Curated_gene_sets:mayburd_re...2         SET      27     -0.22348   -0.0084729       0.1405      0.94414 Curated_gene_sets:mayburd_response_to_l663536_up
Curated_gene_sets:mayburd_re...1         SET      55     0.065905    0.0035636     0.095659      0.24543 Curated_gene_sets:mayburd_response_to_l663536_dn
Curated_gene_sets:watanabe_u...2         SET      19     0.021823   0.00069423       0.1777      0.45113 Curated_gene_sets:watanabe_ulcerative_colitis_with_cancer_up
Curated_gene_sets:watanabe_u...1         SET      14     -0.27265   -0.0074463      0.22685      0.88529 Curated_gene_sets:watanabe_ulcerative_colitis_with_cancer_dn
Curated_gene_sets:dodd_nasop...2         SET    1605     0.021845    0.0061107     0.018923      0.12418 Curated_gene_sets:dodd_nasopharyngeal_carcinoma_up
Curated_gene_sets:dodd_nasop...1         SET    1307    -0.014414     -0.00367     0.020423      0.75983 Curated_gene_sets:dodd_nasopharyngeal_carcinoma_dn
Curated_gene_sets:rodrigues_...10        SET     618    -0.041004   -0.0073194     0.028525       0.9247 Curated_gene_sets:rodrigues_thyroid_carcinoma_poorly_differentiated_up
Curated_gene_sets:rodrigues_...9         SET     733    -0.019275   -0.0037353     0.026641      0.76531 Curated_gene_sets:rodrigues_thyroid_carcinoma_poorly_differentiated_dn
Curated_gene_sets:rodrigues_...7         SET     669    -0.020432   -0.0037894     0.028066      0.76669 Curated_gene_sets:rodrigues_thyroid_carcinoma_anaplastic_up
Curated_gene_sets:rodrigues_...6         SET     483    -0.036507   -0.0057824     0.033325      0.86333 Curated_gene_sets:rodrigues_thyroid_carcinoma_anaplastic_dn
Curated_gene_sets:rodrigues_...11        SET      16      0.16699    0.0048751      0.19783      0.19932 Curated_gene_sets:rodrigues_thyroid_carcinoma_up
Curated_gene_sets:rodrigues_...8         SET      72    -0.024938   -0.0015421     0.097315      0.60112 Curated_gene_sets:rodrigues_thyroid_carcinoma_dn
Curated_gene_sets:gozgit_esr...2         SET     133        0.115    0.0096492     0.062332     0.032536 Curated_gene_sets:gozgit_esr1_targets_up
Curated_gene_sets:gozgit_esr...1         SET     689    0.0050467   0.00094933     0.029927      0.43304 Curated_gene_sets:gozgit_esr1_targets_dn
Curated_gene_sets:hahtola_se...2         SET      93     0.010383   0.00072929     0.070533      0.44149 Curated_gene_sets:hahtola_sezary_syndrom_up
Curated_gene_sets:hahtola_se...1         SET      40    0.0023541    0.0001086      0.11744        0.492 Curated_gene_sets:hahtola_sezary_syndrom_dn
Curated_gene_sets:hahtola_my...5         SET     169     0.038631    0.0036505     0.053552      0.23534 Curated_gene_sets:hahtola_mycosis_fungoides_skin_up
Curated_gene_sets:hahtola_my...4         SET      26      0.14966    0.0055684      0.13526      0.13427 Curated_gene_sets:hahtola_mycosis_fungoides_skin_dn
Curated_gene_sets:hahtola_my...2         SET      60    -0.022094   -0.0012476     0.097942      0.58923 Curated_gene_sets:hahtola_mycosis_fungoides_cd4_up
Curated_gene_sets:hahtola_my...1         SET     108     0.012197   0.00092286     0.063323      0.42363 Curated_gene_sets:hahtola_mycosis_fungoides_cd4_dn
Curated_gene_sets:hahtola_my...6         SET      17    -0.086044   -0.0025893      0.16733      0.69645 Curated_gene_sets:hahtola_mycosis_fungoides_up
Curated_gene_sets:hahtola_my...3         SET      14      -0.4148    -0.011328      0.21281      0.97435 Curated_gene_sets:hahtola_mycosis_fungoides_dn
Curated_gene_sets:provenzani...2         SET     189     0.024779    0.0024749     0.052955      0.31992 Curated_gene_sets:provenzani_metastasis_up
Curated_gene_sets:provenzani...1         SET     137     0.069356    0.0059058     0.059697      0.12267 Curated_gene_sets:provenzani_metastasis_dn
Curated_gene_sets:pacher_tar...          SET      35      0.23694     0.010226       0.1278     0.031879 Curated_gene_sets:pacher_targets_of_igf1_and_igf2_up
Curated_gene_sets:liu_cdx2_t...2         SET      33     0.084059    0.0035228      0.13415      0.26547 Curated_gene_sets:liu_cdx2_targets_up
Curated_gene_sets:liu_cdx2_t...1         SET       8     -0.13259   -0.0027377      0.31942      0.66096 Curated_gene_sets:liu_cdx2_targets_dn
Curated_gene_sets:coldren_ge...2         SET      81     0.048482    0.0031792     0.074674      0.25809 Curated_gene_sets:coldren_gefitinib_resistance_up
Curated_gene_sets:coldren_ge...1         SET     214      0.03029     0.003217     0.049577      0.27062 Curated_gene_sets:coldren_gefitinib_resistance_dn
Curated_gene_sets:kokkinakis...2         SET     128    -0.066486   -0.0054737     0.066587      0.84097 Curated_gene_sets:kokkinakis_methionine_deprivation_48hr_up
Curated_gene_sets:kokkinakis...1         SET      57      -0.0883   -0.0048604     0.094827      0.82411 Curated_gene_sets:kokkinakis_methionine_deprivation_48hr_dn
Curated_gene_sets:kokkinakis...4         SET     116    -0.074013   -0.0058026     0.070884      0.85178 Curated_gene_sets:kokkinakis_methionine_deprivation_96hr_up
Curated_gene_sets:kokkinakis...3         SET      68    -0.096306   -0.0057883     0.085794      0.86917 Curated_gene_sets:kokkinakis_methionine_deprivation_96hr_dn
Curated_gene_sets:pastural_r...2         SET       8      0.32126    0.0066334      0.25525      0.10409 Curated_gene_sets:pastural_riz1_targets_up
Curated_gene_sets:pastural_r...1         SET       5     -0.64548    -0.010538      0.34946      0.96763 Curated_gene_sets:pastural_riz1_targets_dn
Curated_gene_sets:chow_rassf...2         SET      23     -0.15808   -0.0055321      0.13755      0.87476 Curated_gene_sets:chow_rassf1_targets_up
Curated_gene_sets:chow_rassf...1         SET      30    -0.039794   -0.0015902      0.11808      0.63194 Curated_gene_sets:chow_rassf1_targets_dn
Curated_gene_sets:enk_uv_res...2         SET     281    -0.019934   -0.0024216     0.042093      0.68209 Curated_gene_sets:enk_uv_response_epidermis_up
Curated_gene_sets:enk_uv_res...1         SET     497    -0.062733    -0.010076     0.033348      0.97002 Curated_gene_sets:enk_uv_response_epidermis_dn
Curated_gene_sets:enk_uv_res...4         SET     500     0.030566    0.0049237      0.03151      0.16602 Curated_gene_sets:enk_uv_response_keratinocyte_up
Curated_gene_sets:enk_uv_res...3         SET     465    -0.062649   -0.0097414     0.032624      0.97258 Curated_gene_sets:enk_uv_response_keratinocyte_dn
Curated_gene_sets:landis_bre...2         SET      41      0.14966    0.0069894      0.10891     0.084708 Curated_gene_sets:landis_breast_cancer_progression_up
Curated_gene_sets:landis_bre...1         SET      71     0.049377    0.0030322     0.093415      0.29855 Curated_gene_sets:landis_breast_cancer_progression_dn
Curated_gene_sets:geserick_t...          SET      21      0.31831     0.010645      0.17852     0.037299 Curated_gene_sets:geserick_tert_targets_dn
Curated_gene_sets:yemelyanov...          SET      11     -0.15671    -0.003794      0.22314      0.75875 Curated_gene_sets:yemelyanov_gr_targets_dn
Curated_gene_sets:lau_apopto...2         SET      55     -0.10348   -0.0055953     0.095863       0.8598 Curated_gene_sets:lau_apoptosis_cdkn2a_up
Curated_gene_sets:lau_apopto...1         SET       5      -0.1274   -0.0020799      0.27031       0.6813 Curated_gene_sets:lau_apoptosis_cdkn2a_dn
Curated_gene_sets:delys_thyr...2         SET     427     0.074407     0.011098     0.035701      0.01858 Curated_gene_sets:delys_thyroid_cancer_up
Curated_gene_sets:delys_thyr...1         SET     218     0.054076     0.005796     0.054744      0.16163 Curated_gene_sets:delys_thyroid_cancer_dn
Curated_gene_sets:chiaradonn...4         SET      54    -0.008554  -0.00045832     0.096339      0.53538 Curated_gene_sets:chiaradonna_neoplastic_transformation_kras_cdc25_up
Curated_gene_sets:chiaradonn...3         SET      49      0.16895    0.0086242      0.11089     0.063813 Curated_gene_sets:chiaradonna_neoplastic_transformation_kras_cdc25_dn
Curated_gene_sets:chiaradonn...6         SET     115    -0.070363   -0.0054927      0.06535      0.85919 Curated_gene_sets:chiaradonna_neoplastic_transformation_kras_up
Curated_gene_sets:chiaradonn...5         SET     133     0.081871    0.0068697     0.064215      0.10117 Curated_gene_sets:chiaradonna_neoplastic_transformation_kras_dn
Curated_gene_sets:chiaradonn...2         SET     105   0.00076322   5.6945e-05     0.074735      0.49593 Curated_gene_sets:chiaradonna_neoplastic_transformation_cdc25_up
Curated_gene_sets:chiaradonn...1         SET     144     0.040427    0.0035286      0.06306      0.26074 Curated_gene_sets:chiaradonna_neoplastic_transformation_cdc25_dn
Curated_gene_sets:castellano...3         SET       5     -0.54406   -0.0088819      0.30936      0.96067 Curated_gene_sets:castellano_hras_targets_dn
Curated_gene_sets:castellano...2         SET       4      0.54483    0.0079556      0.43114      0.10318 Curated_gene_sets:castellano_hras_and_nras_targets_up
Curated_gene_sets:castellano...1         SET       7      0.53207     0.010277      0.26568     0.022613 Curated_gene_sets:castellano_hras_and_nras_targets_dn
Curated_gene_sets:castellano...5         SET      67     0.055664    0.0033209     0.089052      0.26597 Curated_gene_sets:castellano_nras_targets_up
Curated_gene_sets:castellano...4         SET      13      0.10356    0.0027254      0.20501      0.30674 Curated_gene_sets:castellano_nras_targets_dn
Curated_gene_sets:chebotaev_...2         SET      75     0.040518     0.002557     0.083016      0.31275 Curated_gene_sets:chebotaev_gr_targets_up
Curated_gene_sets:chebotaev_...1         SET     113    -0.095959   -0.0074258     0.075327      0.89864 Curated_gene_sets:chebotaev_gr_targets_dn
Curated_gene_sets:berenjeno_...2         SET      26      -0.1591   -0.0059193      0.13752      0.87634 Curated_gene_sets:berenjeno_rock_signaling_not_via_rhoa_up
Curated_gene_sets:berenjeno_...1         SET      48     0.056088    0.0028338      0.11354      0.31066 Curated_gene_sets:berenjeno_rock_signaling_not_via_rhoa_dn
Curated_gene_sets:berenjeno_...7         SET       7     0.074511    0.0014392      0.26728      0.39021 Curated_gene_sets:berenjeno_transformed_by_rhoa_reversibly_up
Curated_gene_sets:berenjeno_...6         SET      28    -0.048539    -0.001874      0.14247      0.63334 Curated_gene_sets:berenjeno_transformed_by_rhoa_reversibly_dn
Curated_gene_sets:lindgren_b...2         SET     112     0.026285    0.0020251     0.067276      0.34801 Curated_gene_sets:lindgren_bladder_cancer_cluster_1_up
Curated_gene_sets:lindgren_b...1         SET     367    0.0086883    0.0012034     0.037452      0.40828 Curated_gene_sets:lindgren_bladder_cancer_cluster_1_dn
Curated_gene_sets:lindgren_b...4         SET       8     -0.18861   -0.0038944      0.22906      0.79486 Curated_gene_sets:lindgren_bladder_cancer_cluster_2a_up
Curated_gene_sets:lindgren_b...3         SET     128    -0.068158   -0.0056113     0.065219        0.852 Curated_gene_sets:lindgren_bladder_cancer_cluster_2a_dn
Curated_gene_sets:lindgren_b...7         SET     307   0.00075036    9.521e-05     0.040306      0.49257 Curated_gene_sets:lindgren_bladder_cancer_cluster_3_up
Curated_gene_sets:lindgren_b...6         SET     213   -0.0099649   -0.0010559     0.049939      0.57908 Curated_gene_sets:lindgren_bladder_cancer_cluster_3_dn
Curated_gene_sets:koinuma_co...2         SET      16     0.071884    0.0020986      0.16748      0.33389 Curated_gene_sets:koinuma_colon_cancer_msi_up
Curated_gene_sets:koinuma_co...1         SET       8      0.40239    0.0083087       0.2693     0.067564 Curated_gene_sets:koinuma_colon_cancer_msi_dn
Curated_gene_sets:creighton_...2         SET      33    -0.068805   -0.0028836       0.1234      0.71143 Curated_gene_sets:creighton_akt1_signaling_via_mtor_up
Curated_gene_sets:creighton_...1         SET      22      0.17294    0.0059193      0.14005      0.10846 Curated_gene_sets:creighton_akt1_signaling_via_mtor_dn
Curated_gene_sets:naderi_bre...2         SET      47    -0.091757   -0.0045875      0.10109      0.81797 Curated_gene_sets:naderi_breast_cancer_prognosis_up
Curated_gene_sets:naderi_bre...1         SET      17     0.020879   0.00062831      0.17546      0.45264 Curated_gene_sets:naderi_breast_cancer_prognosis_dn
Curated_gene_sets:markey_rb1...4         SET     104     0.050335    0.0037377     0.066545      0.22471 Curated_gene_sets:markey_rb1_chronic_lof_up
Curated_gene_sets:markey_rb1...3         SET     112    -0.083804   -0.0064566     0.071351       0.8799 Curated_gene_sets:markey_rb1_chronic_lof_dn
Curated_gene_sets:markey_rb1...2         SET     216    -0.063677    -0.006794     0.047292      0.91092 Curated_gene_sets:markey_rb1_acute_lof_up
Curated_gene_sets:markey_rb1...1         SET     214     0.058067     0.006167     0.048094      0.11366 Curated_gene_sets:markey_rb1_acute_lof_dn
Curated_gene_sets:chin_breas...2         SET      27    -0.089138   -0.0033796      0.13059      0.75256 Curated_gene_sets:chin_breast_cancer_copy_number_up
Curated_gene_sets:chin_breas...1         SET      12    -0.037485  -0.00094785      0.20787      0.57155 Curated_gene_sets:chin_breast_cancer_copy_number_dn
Curated_gene_sets:graessmann...4         SET     537    -0.063076    -0.010519     0.030674      0.98012 Curated_gene_sets:graessmann_apoptosis_by_serum_deprivation_up
Curated_gene_sets:graessmann...3         SET     224     0.025054    0.0027216     0.047965      0.30072 Curated_gene_sets:graessmann_apoptosis_by_serum_deprivation_dn
Curated_gene_sets:vanharanta...2         SET      40      0.13607    0.0062769      0.12654      0.14112 Curated_gene_sets:vanharanta_uterine_fibroid_up
Curated_gene_sets:vanharanta...1         SET      64     -0.13935   -0.0081261     0.094739      0.92933 Curated_gene_sets:vanharanta_uterine_fibroid_dn
Curated_gene_sets:vanharanta...4         SET      59    -0.010463  -0.00058593     0.091506      0.54552 Curated_gene_sets:vanharanta_uterine_fibroid_with_7q_deletion_up
Curated_gene_sets:vanharanta...3         SET      35    -0.017141  -0.00073978      0.13099      0.55206 Curated_gene_sets:vanharanta_uterine_fibroid_with_7q_deletion_dn
Curated_gene_sets:landis_erb...6         SET      21    -0.032019   -0.0010708      0.17639      0.57202 Curated_gene_sets:landis_erbb2_breast_tumors_65_up
Curated_gene_sets:landis_erb...5         SET      37       0.1129    0.0050097      0.11624      0.16571 Curated_gene_sets:landis_erbb2_breast_tumors_65_dn
Curated_gene_sets:landis_erb...2         SET      17      0.11657    0.0035078       0.1886      0.26827 Curated_gene_sets:landis_erbb2_breast_preneoplastic_up
Curated_gene_sets:landis_erb...1         SET      56     0.035236    0.0019225     0.095492      0.35607 Curated_gene_sets:landis_erbb2_breast_preneoplastic_dn
Curated_gene_sets:concannon_...2         SET     223     0.034108     0.003697     0.047337       0.2356 Curated_gene_sets:concannon_apoptosis_by_epoxomicin_up
Curated_gene_sets:concannon_...1         SET     159    -0.035641   -0.0032676     0.058705      0.72811 Curated_gene_sets:concannon_apoptosis_by_epoxomicin_dn
Curated_gene_sets:odonnell_m...2         SET      70     -0.17517    -0.010681      0.09407       0.9687 Curated_gene_sets:odonnell_metastasis_up
Curated_gene_sets:odonnell_m...1         SET      23    -0.020564  -0.00071967      0.16137       0.5507 Curated_gene_sets:odonnell_metastasis_dn
Curated_gene_sets:graessmann...8         SET     210    -0.056433   -0.0059378     0.049878      0.87105 Curated_gene_sets:graessmann_response_to_mc_and_serum_deprivation_up
Curated_gene_sets:graessmann...7         SET      78     0.058648    0.0037742     0.079427      0.23015 Curated_gene_sets:graessmann_response_to_mc_and_serum_deprivation_dn
Curated_gene_sets:graessmann...2         SET    1098     0.032325    0.0075888     0.021628     0.067524 Curated_gene_sets:graessmann_apoptosis_by_doxorubicin_up
Curated_gene_sets:graessmann...1         SET    1640   -0.0069928   -0.0019753     0.018601      0.64652 Curated_gene_sets:graessmann_apoptosis_by_doxorubicin_dn
Curated_gene_sets:graessmann...6         SET     581    0.0072494     0.001256     0.029415      0.40267 Curated_gene_sets:graessmann_response_to_mc_and_doxorubicin_up
Curated_gene_sets:graessmann...5         SET     706   -0.0026705  -0.00050827     0.026446      0.54022 Curated_gene_sets:graessmann_response_to_mc_and_doxorubicin_dn
Curated_gene_sets:gaussmann_...2         SET     171    0.0035262   0.00033515     0.059982      0.47656 Curated_gene_sets:gaussmann_mll_af4_fusion_targets_a_up
Curated_gene_sets:gaussmann_...1         SET      89     0.026903    0.0018488     0.078735      0.36629 Curated_gene_sets:gaussmann_mll_af4_fusion_targets_a_dn
Curated_gene_sets:gaussmann_...4         SET      23     -0.22273   -0.0077948      0.15133      0.92946 Curated_gene_sets:gaussmann_mll_af4_fusion_targets_b_up
Curated_gene_sets:gaussmann_...3         SET       7      0.44302    0.0085569      0.30954     0.076193 Curated_gene_sets:gaussmann_mll_af4_fusion_targets_b_dn
Curated_gene_sets:gaussmann_...6         SET     160    -0.053347   -0.0049061     0.054318      0.83697 Curated_gene_sets:gaussmann_mll_af4_fusion_targets_c_up
Curated_gene_sets:gaussmann_...5         SET      17     0.060205    0.0018117      0.18248      0.37073 Curated_gene_sets:gaussmann_mll_af4_fusion_targets_c_dn
Curated_gene_sets:gaussmann_...8         SET      37    -0.031745   -0.0014086      0.12757      0.59826 Curated_gene_sets:gaussmann_mll_af4_fusion_targets_d_up
Curated_gene_sets:gaussmann_...7         SET      10      -0.1281   -0.0029571      0.19104      0.74874 Curated_gene_sets:gaussmann_mll_af4_fusion_targets_d_dn
Curated_gene_sets:gaussmann_...10        SET      93     0.091955     0.006459     0.079159       0.1227 Curated_gene_sets:gaussmann_mll_af4_fusion_targets_e_up
Curated_gene_sets:gaussmann_...9         SET      17      0.15374    0.0046265      0.19054      0.20988 Curated_gene_sets:gaussmann_mll_af4_fusion_targets_e_dn
Curated_gene_sets:gaussmann_...12        SET     174     0.092453    0.0088634     0.057035     0.052519 Curated_gene_sets:gaussmann_mll_af4_fusion_targets_f_up
Curated_gene_sets:gaussmann_...11        SET      32    -0.074608   -0.0030791      0.13078      0.71583 Curated_gene_sets:gaussmann_mll_af4_fusion_targets_f_dn
Curated_gene_sets:gaussmann_...14        SET     226     0.029221    0.0031882     0.050421      0.28111 Curated_gene_sets:gaussmann_mll_af4_fusion_targets_g_up
Curated_gene_sets:gaussmann_...13        SET      28      0.20732    0.0080044      0.12826     0.053011 Curated_gene_sets:gaussmann_mll_af4_fusion_targets_g_dn
Curated_gene_sets:berenjeno_...5         SET      21     -0.15881    -0.005311      0.16618      0.83037 Curated_gene_sets:berenjeno_transformed_by_rhoa_forever_up
Curated_gene_sets:berenjeno_...4         SET      28      0.15377    0.0059369      0.14701      0.14779 Curated_gene_sets:berenjeno_transformed_by_rhoa_forever_dn
Curated_gene_sets:cairo_pml_...2         SET      20       0.1583    0.0051663      0.16499      0.16868 Curated_gene_sets:cairo_pml_targets_bound_by_myc_up
Curated_gene_sets:cairo_pml_...1         SET      12      -0.1437   -0.0036335      0.21656      0.74651 Curated_gene_sets:cairo_pml_targets_bound_by_myc_dn
Curated_gene_sets:ouellet_ov...2         SET     113     -0.04772   -0.0036928     0.063929       0.7723 Curated_gene_sets:ouellet_ovarian_cancer_invasive_vs_lmp_up
Curated_gene_sets:ouellet_ov...1         SET      12      0.57431     0.014522      0.19434    0.0015646 Curated_gene_sets:ouellet_ovarian_cancer_invasive_vs_lmp_dn
Curated_gene_sets:landis_erb...4         SET     141      0.14681     0.012681     0.060814    0.0078935 Curated_gene_sets:landis_erbb2_breast_tumors_324_up
Curated_gene_sets:landis_erb...3         SET     145     0.051656    0.0045242     0.062364      0.20376 Curated_gene_sets:landis_erbb2_breast_tumors_324_dn
Curated_gene_sets:barrier_ca...2         SET      31     -0.11038   -0.0044839       0.1232      0.81487 Curated_gene_sets:barrier_cancer_relapse_normal_sample_up
Curated_gene_sets:barrier_ca...1         SET      28      0.27573     0.010646      0.13195     0.018328 Curated_gene_sets:barrier_cancer_relapse_normal_sample_dn
Curated_gene_sets:barrier_ca...4         SET      15     0.040198    0.0011363      0.16286      0.40252 Curated_gene_sets:barrier_cancer_relapse_tumor_sample_up
Curated_gene_sets:barrier_ca...3         SET      11    -0.019297  -0.00046719      0.19624      0.53917 Curated_gene_sets:barrier_cancer_relapse_tumor_sample_dn
Curated_gene_sets:baris_thyr...2         SET      23    0.0092925   0.00032521      0.13581      0.47272 Curated_gene_sets:baris_thyroid_cancer_up
Curated_gene_sets:baris_thyr...1         SET      54    -0.064727   -0.0034681      0.10087      0.73945 Curated_gene_sets:baris_thyroid_cancer_dn
Curated_gene_sets:berenjeno_...8         SET     517    -0.089599    -0.014669     0.030669      0.99826 Curated_gene_sets:berenjeno_transformed_by_rhoa_up
Curated_gene_sets:berenjeno_...3         SET     371     0.059096    0.0082289     0.037017     0.055204 Curated_gene_sets:berenjeno_transformed_by_rhoa_dn
Curated_gene_sets:takada_gas...2         SET       7     -0.50837   -0.0098192       0.3123      0.94821 Curated_gene_sets:takada_gastric_cancer_copy_number_up
Curated_gene_sets:takada_gas...1         SET      31     0.057746    0.0023457      0.15729      0.35677 Curated_gene_sets:takada_gastric_cancer_copy_number_dn
Curated_gene_sets:wang_barre...2         SET      25      -0.2996    -0.010931      0.14706      0.97918 Curated_gene_sets:wang_barretts_esophagus_and_esophagus_cancer_up
Curated_gene_sets:wang_barre...1         SET      35    -0.018298  -0.00078972      0.11275      0.56446 Curated_gene_sets:wang_barretts_esophagus_and_esophagus_cancer_dn
Curated_gene_sets:kerley_res...2         SET      42     0.018981   0.00089718      0.11543       0.4347 Curated_gene_sets:kerley_response_to_cisplatin_up
Curated_gene_sets:kerley_res...1         SET       5     -0.47349   -0.0077297      0.37029      0.89949 Curated_gene_sets:kerley_response_to_cisplatin_dn
Curated_gene_sets:missiaglia...2         SET     114   -0.0026028   -0.0002023     0.065586      0.51583 Curated_gene_sets:missiaglia_regulated_by_methylation_up
Curated_gene_sets:missiaglia...1         SET     113    -0.028403    -0.002198     0.061107      0.67896 Curated_gene_sets:missiaglia_regulated_by_methylation_dn
Curated_gene_sets:tang_senes...2         SET      33      0.15413    0.0064594      0.11778     0.095341 Curated_gene_sets:tang_senescence_tp53_targets_up
Curated_gene_sets:tang_senes...1         SET      54    -0.068006   -0.0036437      0.09279      0.76818 Curated_gene_sets:tang_senescence_tp53_targets_dn
Curated_gene_sets:wang_barre...4         SET      51     0.064884    0.0033788      0.10286       0.2641 Curated_gene_sets:wang_barretts_esophagus_up
Curated_gene_sets:wang_barre...3         SET      24    -0.015111   -0.0005402      0.16382      0.53675 Curated_gene_sets:wang_barretts_esophagus_dn
Curated_gene_sets:wang_esoph...3         SET     111    -0.011117   -0.0008527     0.066996       0.5659 Curated_gene_sets:wang_esophagus_cancer_vs_normal_up
Curated_gene_sets:wang_esoph...2         SET      98    -0.029701   -0.0021413     0.071455      0.66117 Curated_gene_sets:wang_esophagus_cancer_vs_normal_dn
Curated_gene_sets:wang_esoph...1         SET       9     -0.34037   -0.0074542      0.22378      0.93586 Curated_gene_sets:wang_esophagus_cancer_progression_up
Curated_gene_sets:siligan_ta...2         SET      15      0.14721    0.0041613       0.1778      0.20386 Curated_gene_sets:siligan_targets_of_ews_fli1_fusion_up
Curated_gene_sets:siligan_ta...1         SET      17      0.17499    0.0052659      0.18266      0.16903 Curated_gene_sets:siligan_targets_of_ews_fli1_fusion_dn
Curated_gene_sets:roylance_b...2         SET      60     -0.25139    -0.014196      0.13715      0.96659 Curated_gene_sets:roylance_breast_cancer_16q_copy_number_up
Curated_gene_sets:roylance_b...1         SET      24      0.12017    0.0042958      0.22324       0.2952 Curated_gene_sets:roylance_breast_cancer_16q_copy_number_dn
Curated_gene_sets:johansson_...4         SET      54     -0.18501    -0.009913     0.098226      0.97018 Curated_gene_sets:johansson_gliomagenesis_by_pdgfb_up
Curated_gene_sets:johansson_...3         SET      20     -0.25432   -0.0083002      0.15822      0.94601 Curated_gene_sets:johansson_gliomagenesis_by_pdgfb_dn
Curated_gene_sets:mcbryan_pu...2         SET     203    -0.067699   -0.0070049     0.053187      0.89846 Curated_gene_sets:mcbryan_pubertal_breast_3_4wk_up
Curated_gene_sets:mcbryan_pu...1         SET      32    -0.040333   -0.0016645      0.13299      0.61916 Curated_gene_sets:mcbryan_pubertal_breast_3_4wk_dn
Curated_gene_sets:mcbryan_pu...4         SET     246     0.021218     0.002414      0.04916      0.33302 Curated_gene_sets:mcbryan_pubertal_breast_4_5wk_up
Curated_gene_sets:mcbryan_pu...3         SET     179    0.0066417   0.00064573     0.053794      0.45087 Curated_gene_sets:mcbryan_pubertal_breast_4_5wk_dn
Curated_gene_sets:mcbryan_pu...6         SET     118     0.045975    0.0036351     0.067119      0.24669 Curated_gene_sets:mcbryan_pubertal_breast_5_6wk_up
Curated_gene_sets:mcbryan_pu...5         SET     120    -0.032291   -0.0025746     0.064602      0.69141 Curated_gene_sets:mcbryan_pubertal_breast_5_6wk_dn
Curated_gene_sets:mcbryan_pu...8         SET     178    -0.089073   -0.0086361     0.052976      0.95365 Curated_gene_sets:mcbryan_pubertal_breast_6_7wk_up
Curated_gene_sets:mcbryan_pu...7         SET      72    -0.065411   -0.0040449     0.082677      0.78557 Curated_gene_sets:mcbryan_pubertal_breast_6_7wk_dn
Curated_gene_sets:vetter_tar...2         SET      16     -0.16536   -0.0048276      0.17668      0.82534 Curated_gene_sets:vetter_targets_of_prkca_and_ets1_up
Curated_gene_sets:vetter_tar...1         SET      16     -0.18166   -0.0053036      0.17596      0.84905 Curated_gene_sets:vetter_targets_of_prkca_and_ets1_dn
Curated_gene_sets:dunne_targ...2         SET      50    -0.060655   -0.0031275      0.10705      0.71451 Curated_gene_sets:dunne_targets_of_aml1_mtg8_fusion_up
Curated_gene_sets:dunne_targ...1         SET      18      0.23374    0.0072376      0.16902     0.083351 Curated_gene_sets:dunne_targets_of_aml1_mtg8_fusion_dn
Curated_gene_sets:lui_thyroi...7         SET      45    -0.065467   -0.0032028      0.11244      0.71979 Curated_gene_sets:lui_thyroid_cancer_pax8_pparg_up
Curated_gene_sets:lui_thyroi...6         SET      47    -0.023967   -0.0011983      0.10791      0.58788 Curated_gene_sets:lui_thyroid_cancer_pax8_pparg_dn
Curated_gene_sets:hamai_apop...2         SET     622    -0.014652   -0.0026235     0.029911      0.68788 Curated_gene_sets:hamai_apoptosis_via_trail_up
Curated_gene_sets:hamai_apop...1         SET     184     0.013793    0.0013594     0.052248      0.39589 Curated_gene_sets:hamai_apoptosis_via_trail_dn
Curated_gene_sets:ouellet_cu...2         SET      63    -0.086596   -0.0050103     0.082405      0.85333 Curated_gene_sets:ouellet_cultured_ovarian_cancer_invasive_vs_lmp_up
Curated_gene_sets:ouellet_cu...1         SET      31    -0.025347   -0.0010296      0.12746      0.57882 Curated_gene_sets:ouellet_cultured_ovarian_cancer_invasive_vs_lmp_dn
Curated_gene_sets:hummerich_...2         SET      13     -0.13622    -0.003585      0.18614      0.76785 Curated_gene_sets:hummerich_benign_skin_tumor_up
Curated_gene_sets:hummerich_...1         SET      16     -0.10568   -0.0030852      0.16457      0.73961 Curated_gene_sets:hummerich_benign_skin_tumor_dn
Curated_gene_sets:mcbryan_pu...10        SET     153      0.12146     0.010925     0.060889      0.02304 Curated_gene_sets:mcbryan_pubertal_tgfb1_targets_up
Curated_gene_sets:mcbryan_pu...9         SET      62     -0.01705  -0.00097867     0.096994      0.56977 Curated_gene_sets:mcbryan_pubertal_tgfb1_targets_dn
Curated_gene_sets:hummerich_...4         SET      15     0.084353    0.0023845      0.17894      0.31868 Curated_gene_sets:hummerich_malignant_skin_tumor_up
Curated_gene_sets:hummerich_...3         SET      19    0.0062143   0.00019769      0.15265      0.48376 Curated_gene_sets:hummerich_malignant_skin_tumor_dn
Curated_gene_sets:lucas_hnf4...2         SET      54    -0.017848  -0.00095632     0.097964      0.57228 Curated_gene_sets:lucas_hnf4a_targets_up
Curated_gene_sets:lucas_hnf4...1         SET       6     -0.10663   -0.0019069      0.36589      0.61464 Curated_gene_sets:lucas_hnf4a_targets_dn
Curated_gene_sets:zirn_treti...4         SET      23    -0.036342   -0.0012719      0.16374      0.58782 Curated_gene_sets:zirn_tretinoin_response_wt1_up
Curated_gene_sets:zirn_treti...3         SET       6      0.57624     0.010305      0.42317     0.086655 Curated_gene_sets:zirn_tretinoin_response_wt1_dn
Curated_gene_sets:zirn_treti...2         SET      19      0.15242    0.0048488      0.16803      0.18218 Curated_gene_sets:zirn_tretinoin_response_up
Curated_gene_sets:zirn_treti...1         SET       6      0.16057    0.0028715      0.33582      0.31627 Curated_gene_sets:zirn_tretinoin_response_dn
Curated_gene_sets:streicher_...2         SET      41    0.0060985   0.00028482      0.12261      0.48017 Curated_gene_sets:streicher_lsm1_targets_up
Curated_gene_sets:streicher_...1         SET      19     -0.18006   -0.0057282      0.17849      0.84346 Curated_gene_sets:streicher_lsm1_targets_dn
Curated_gene_sets:busa_sam68...2         SET       7      0.21375    0.0041287      0.31861      0.25115 Curated_gene_sets:busa_sam68_targets_up
Curated_gene_sets:busa_sam68...1         SET       7     -0.42006   -0.0081134       0.2239      0.96967 Curated_gene_sets:busa_sam68_targets_dn
Curated_gene_sets:kan_respon...          SET     111    -0.068258   -0.0052355     0.069592      0.83666 Curated_gene_sets:kan_response_to_arsenic_trioxide
Curated_gene_sets:lang_myb_f...          SET      26     0.067622     0.002516      0.14713      0.32291 Curated_gene_sets:lang_myb_family_targets
Curated_gene_sets:mcbryan_te...2         SET      14     -0.13524   -0.0036935      0.17875      0.77535 Curated_gene_sets:mcbryan_terminal_end_bud_up
Curated_gene_sets:mcbryan_te...1         SET       6     -0.35484   -0.0063455      0.32965      0.85912 Curated_gene_sets:mcbryan_terminal_end_bud_dn
Curated_gene_sets:nunoda_res...2         SET      29     -0.10596   -0.0041633      0.12591      0.79997 Curated_gene_sets:nunoda_response_to_dasatinib_imatinib_up
Curated_gene_sets:nunoda_res...1         SET      13     0.077755    0.0020464      0.21391      0.35812 Curated_gene_sets:nunoda_response_to_dasatinib_imatinib_dn
Curated_gene_sets:darwiche_s...2         SET     130    -0.024544   -0.0020363     0.062921      0.65176 Curated_gene_sets:darwiche_skin_tumor_promoter_up
Curated_gene_sets:darwiche_s...1         SET     172    -0.024868   -0.0023705     0.053305      0.67958 Curated_gene_sets:darwiche_skin_tumor_promoter_dn
Curated_gene_sets:darwiche_p...5         SET     149     0.006073   0.00053913     0.059129       0.4591 Curated_gene_sets:darwiche_papilloma_risk_low_up
Curated_gene_sets:darwiche_p...4         SET     153    -0.052621   -0.0047332     0.056152      0.82565 Curated_gene_sets:darwiche_papilloma_risk_low_dn
Curated_gene_sets:darwiche_p...3         SET     136   -0.0096005  -0.00081454     0.060933       0.5626 Curated_gene_sets:darwiche_papilloma_risk_high_up
Curated_gene_sets:darwiche_p...2         SET     166     -0.03719   -0.0034832      0.05484      0.75116 Curated_gene_sets:darwiche_papilloma_risk_high_dn
Curated_gene_sets:darwiche_s...4         SET     135    -0.026311   -0.0022241      0.06194       0.6645 Curated_gene_sets:darwiche_squamous_cell_carcinoma_up
Curated_gene_sets:darwiche_s...3         SET     167    -0.023664    -0.002223     0.054073      0.66917 Curated_gene_sets:darwiche_squamous_cell_carcinoma_dn
Curated_gene_sets:mahadevan_...3         SET      17        0.253    0.0076135      0.21064      0.11486 Curated_gene_sets:mahadevan_imatinib_resistance_up
Curated_gene_sets:mahadevan_...2         SET      20     -0.24168   -0.0078877      0.18705      0.90182 Curated_gene_sets:mahadevan_imatinib_resistance_dn
Curated_gene_sets:tomida_met...2         SET      24    -0.077922   -0.0027856      0.13879      0.71275 Curated_gene_sets:tomida_metastasis_up
Curated_gene_sets:tomida_met...1         SET      17      0.23601     0.007102      0.16752     0.079449 Curated_gene_sets:tomida_metastasis_dn
Curated_gene_sets:saenz_deto...          SET      12    -0.028587  -0.00072286      0.20512      0.55542 Curated_gene_sets:saenz_detox_pathway_and_carcinogenesis_dn
Curated_gene_sets:ozanne_ap1...2         SET      17       0.0865     0.002603      0.16582      0.30096 Curated_gene_sets:ozanne_ap1_targets_up
Curated_gene_sets:ozanne_ap1...1         SET       5      -0.1986   -0.0032422      0.33558      0.72301 Curated_gene_sets:ozanne_ap1_targets_dn
Curated_gene_sets:hwang_pros...          SET      26     -0.17797   -0.0066216      0.14111      0.89638 Curated_gene_sets:hwang_prostate_cancer_markers
Curated_gene_sets:corradetti...          SET       5     -0.23862   -0.0038955      0.35021      0.75217 Curated_gene_sets:corradetti_mtor_pathway_regulators_dn
Curated_gene_sets:hu_angioge...2         SET      20    -0.078226   -0.0025531      0.16686      0.68039 Curated_gene_sets:hu_angiogenesis_up
Curated_gene_sets:hu_angioge...1         SET      37    -0.032574   -0.0014454      0.12335      0.60414 Curated_gene_sets:hu_angiogenesis_dn
Curated_gene_sets:begum_targ...3         SET      54     -0.15443   -0.0082743      0.11035      0.91916 Curated_gene_sets:begum_targets_of_pax3_foxo1_fusion_up
Curated_gene_sets:begum_targ...2         SET      44    -0.025791   -0.0012477      0.11506      0.58868 Curated_gene_sets:begum_targets_of_pax3_foxo1_fusion_dn
Curated_gene_sets:darwiche_p...1         SET      70     0.048235    0.0029412     0.087114       0.2899 Curated_gene_sets:darwiche_papilloma_progression_risk
Curated_gene_sets:shiraishi_...2         SET       9      0.11857    0.0025967      0.20303      0.27961 Curated_gene_sets:shiraishi_plzf_targets_up
Curated_gene_sets:shiraishi_...1         SET       9     -0.13285   -0.0029095      0.21782      0.72904 Curated_gene_sets:shiraishi_plzf_targets_dn
Curated_gene_sets:motamed_re...2         SET       4     -0.19702   -0.0028769      0.35303       0.7116 Curated_gene_sets:motamed_response_to_androgen_up
Curated_gene_sets:motamed_re...1         SET       6      0.10272     0.001837      0.23482      0.33089 Curated_gene_sets:motamed_response_to_androgen_dn
Curated_gene_sets:ramjaun_ap...4         SET       9     -0.26196    -0.005737      0.27213      0.83212 Curated_gene_sets:ramjaun_apoptosis_by_tgfb1_via_smad4_up
Curated_gene_sets:ramjaun_ap...3         SET       9     0.029297    0.0006416      0.23076      0.44949 Curated_gene_sets:ramjaun_apoptosis_by_tgfb1_via_smad4_dn
Curated_gene_sets:ramjaun_ap...2         SET       6      0.19929     0.003564      0.32473      0.26971 Curated_gene_sets:ramjaun_apoptosis_by_tgfb1_via_mapk1_up
Curated_gene_sets:ramjaun_ap...1         SET       8      0.35981    0.0074295      0.21542      0.04744 Curated_gene_sets:ramjaun_apoptosis_by_tgfb1_via_mapk1_dn
Curated_gene_sets:olsson_e2f...2         SET      24      0.13083    0.0046769      0.15864      0.20477 Curated_gene_sets:olsson_e2f3_targets_up
Curated_gene_sets:olsson_e2f...1         SET      37     -0.31009    -0.013759      0.12787      0.99234 Curated_gene_sets:olsson_e2f3_targets_dn
Curated_gene_sets:marks_hdac...2         SET      20    -0.032202    -0.001051      0.17336      0.57368 Curated_gene_sets:marks_hdac_targets_up
Curated_gene_sets:marks_hdac...1         SET      14     -0.40627    -0.011095      0.18328      0.98667 Curated_gene_sets:marks_hdac_targets_dn
Curated_gene_sets:choi_atl_a...          SET       4      0.53642    0.0078328       0.3258     0.049842 Curated_gene_sets:choi_atl_acute_stage
Curated_gene_sets:choi_atl_s...          SET      44    -0.074712   -0.0036144     0.097536      0.77816 Curated_gene_sets:choi_atl_stage_predictor
Curated_gene_sets:wong_endme...2         SET      25    -0.065061   -0.0023737      0.14332      0.67506 Curated_gene_sets:wong_endmetrium_cancer_up
Curated_gene_sets:wong_endme...1         SET      71      0.10312    0.0063328     0.095524      0.14018 Curated_gene_sets:wong_endmetrium_cancer_dn
Curated_gene_sets:wong_endom...          SET       8      0.18545    0.0038292      0.28322      0.25631 Curated_gene_sets:wong_endometrial_cancer_late
Curated_gene_sets:abdulrahma...          SET      13    -0.083333   -0.0021932      0.21053      0.65388 Curated_gene_sets:abdulrahman_kidney_cancer_vhl_dn
Curated_gene_sets:kong_e2f1_...          SET       9     -0.18563   -0.0040653      0.19967      0.82372 Curated_gene_sets:kong_e2f1_targets
Curated_gene_sets:kong_e2f3_...          SET      94     -0.11032   -0.0077906     0.069803      0.94299 Curated_gene_sets:kong_e2f3_targets
Curated_gene_sets:tanaka_met...          SET     100     0.036401    0.0026509     0.088737      0.34083 Curated_gene_sets:tanaka_methylated_in_esophageal_carcinoma
Curated_gene_sets:eguchi_cel...          SET      23     -0.13453    -0.004708      0.13413      0.84205 Curated_gene_sets:eguchi_cell_cycle_rb1_targets
Curated_gene_sets:crosby_e2f...          SET       6    -0.060713   -0.0010857      0.26873      0.58937 Curated_gene_sets:crosby_e2f4_targets
Curated_gene_sets:marks_acet...          SET      14     -0.39548    -0.010801      0.20881      0.97088 Curated_gene_sets:marks_acetylated_non_histone_proteins
Curated_gene_sets:ivanov_mut...          SET      13    -0.055226   -0.0014534      0.18268      0.61879 Curated_gene_sets:ivanov_mutated_in_colon_cancer
Curated_gene_sets:takayama_b...          SET      10     -0.31982   -0.0073828      0.24724      0.90208 Curated_gene_sets:takayama_bound_by_ar
Curated_gene_sets:riz_erythr...1         SET      74    -0.015259  -0.00095655     0.080625      0.57505 Curated_gene_sets:riz_erythroid_differentiation
Curated_gene_sets:riz_erythr...5         SET      39    -0.078073   -0.0035564      0.11298      0.75522 Curated_gene_sets:riz_erythroid_differentiation_ccne1
Curated_gene_sets:riz_erythr...6         SET      36      0.13481    0.0059004      0.13169        0.153 Curated_gene_sets:riz_erythroid_differentiation_hbz
Curated_gene_sets:chassot_sk...          SET      11      0.29809    0.0072168      0.25893      0.12483 Curated_gene_sets:chassot_skin_wound
Curated_gene_sets:lastowska_...3         SET     181    -0.034159   -0.0033394     0.052508      0.74233 Curated_gene_sets:lastowska_neuroblastoma_copy_number_up
Curated_gene_sets:lastowska_...2         SET     787    -0.035421   -0.0071019     0.030185      0.87969 Curated_gene_sets:lastowska_neuroblastoma_copy_number_dn
Curated_gene_sets:mueller_me...          SET      36      0.33857     0.014819      0.12107    0.0025863 Curated_gene_sets:mueller_methylated_in_glioblastoma
Curated_gene_sets:riz_erythr...7         SET      26    -0.072014   -0.0026794      0.16115      0.67251 Curated_gene_sets:riz_erythroid_differentiation_hemgn
Curated_gene_sets:riz_erythr...4         SET      23    -0.048343   -0.0016919      0.14869      0.62746 Curated_gene_sets:riz_erythroid_differentiation_apobec2
Curated_gene_sets:riz_erythr...3         SET      37     0.053429    0.0023707       0.1279      0.33807 Curated_gene_sets:riz_erythroid_differentiation_6hr
Curated_gene_sets:riz_erythr...2         SET      34    -0.034053   -0.0014485      0.13171      0.60201 Curated_gene_sets:riz_erythroid_differentiation_12hr
Curated_gene_sets:ebauer_tar...2         SET     184     0.010303    0.0010154     0.053991      0.42433 Curated_gene_sets:ebauer_targets_of_pax3_foxo1_fusion_up
Curated_gene_sets:perez_tp53...2         SET    1102   -0.0010434  -0.00024537     0.022837      0.51822 Curated_gene_sets:perez_tp53_targets
Curated_gene_sets:perez_tp63...          SET     329     0.039907    0.0052389     0.042456      0.17362 Curated_gene_sets:perez_tp63_targets
Curated_gene_sets:perez_tp53...1         SET     193     0.017563    0.0017724     0.055572      0.37599 Curated_gene_sets:perez_tp53_and_tp63_targets
Curated_gene_sets:wakasugi_h...          SET      60      0.12905    0.0072874     0.085163     0.064851 Curated_gene_sets:wakasugi_have_znf143_binding_sites
Curated_gene_sets:rodrigues_...3         SET      31     0.038273    0.0015547       0.1346      0.38807 Curated_gene_sets:rodrigues_ntn1_and_dcc_targets
Curated_gene_sets:dacosta_uv...8         SET      24    0.0017466   6.2437e-05      0.14183      0.49509 Curated_gene_sets:dacosta_uv_response_via_ercc3_xpcs_up
Curated_gene_sets:dacosta_uv...7         SET      84     -0.13099   -0.0087465     0.084267      0.93995 Curated_gene_sets:dacosta_uv_response_via_ercc3_xpcs_dn
Curated_gene_sets:dacosta_uv...5         SET      54    0.0043191   0.00023142     0.096456      0.48214 Curated_gene_sets:dacosta_uv_response_via_ercc3_ttd_up
Curated_gene_sets:dacosta_uv...4         SET      84     -0.12971   -0.0086612     0.083784       0.9392 Curated_gene_sets:dacosta_uv_response_via_ercc3_ttd_dn
Curated_gene_sets:turjanski_...3         SET      11     -0.40836   -0.0098865      0.22418      0.96573 Curated_gene_sets:turjanski_mapk1_and_mapk2_targets
Curated_gene_sets:turjanski_...5         SET       7      0.04237   0.00081838      0.27522      0.43882 Curated_gene_sets:turjanski_mapk8_and_mapk9_targets
Curated_gene_sets:turjanski_...4         SET       8      0.10257    0.0021178      0.29099      0.36224 Curated_gene_sets:turjanski_mapk7_targets
Curated_gene_sets:turjanski_...1         SET       4     -0.13754   -0.0020083      0.49203      0.61008 Curated_gene_sets:turjanski_mapk11_targets
Curated_gene_sets:turjanski_...2         SET       9    -0.074821   -0.0016386      0.25033      0.61749 Curated_gene_sets:turjanski_mapk14_targets
Curated_gene_sets:mahadevan_...1         SET      15     -0.23024   -0.0065085      0.21662      0.85608 Curated_gene_sets:mahadevan_gist_morphological_switch
Curated_gene_sets:appierto_r...2         SET      38     -0.27133    -0.012201      0.11536      0.99066 Curated_gene_sets:appierto_response_to_fenretinide_up
Curated_gene_sets:appierto_r...1         SET      49      0.26162     0.013355      0.10247    0.0053426 Curated_gene_sets:appierto_response_to_fenretinide_dn
Curated_gene_sets:nagy_tftc_...          SET      17     0.025433   0.00076535      0.17083      0.44083 Curated_gene_sets:nagy_tftc_components_human
Curated_gene_sets:nagy_staga...          SET      12     0.057338    0.0014499      0.20691      0.39085 Curated_gene_sets:nagy_staga_components_human
Curated_gene_sets:nagy_pcaf_...          SET       8     -0.27914   -0.0057638      0.27955      0.84099 Curated_gene_sets:nagy_pcaf_components_human
Curated_gene_sets:baker_hema...1         SET      12     -0.21714   -0.0054906      0.19445      0.86792 Curated_gene_sets:baker_hematopoesis_stat1_targets
Curated_gene_sets:baker_hema...3         SET      16     -0.19971   -0.0058303      0.17269      0.87624 Curated_gene_sets:baker_hematopoiesis_stat3_targets
Curated_gene_sets:baker_hema...2         SET       6     -0.24578   -0.0043953      0.26159      0.82627 Curated_gene_sets:baker_hematopoesis_stat5_targets
Curated_gene_sets:seiden_met...          SET      18    -0.071765   -0.0022221      0.15675      0.67646 Curated_gene_sets:seiden_met_signaling
Curated_gene_sets:aung_gastr...          SET      50      -0.1125   -0.0058006      0.10324      0.86207 Curated_gene_sets:aung_gastric_cancer
Curated_gene_sets:sanchez_md...          SET      11    0.0025444     6.16e-05      0.21068      0.49518 Curated_gene_sets:sanchez_mdm2_targets
Curated_gene_sets:breuhahn_g...          SET      23     -0.43142    -0.015098      0.16233      0.99606 Curated_gene_sets:breuhahn_growth_factor_signaling_in_liver_cancer
Curated_gene_sets:nakamura_l...1         SET       8     -0.30016   -0.0061977      0.25141      0.88374 Curated_gene_sets:nakamura_lung_cancer
Curated_gene_sets:galluzzi_p...1         SET      39    -0.025617   -0.0011669      0.11257      0.59001 Curated_gene_sets:galluzzi_permeabilize_mitochondria
Curated_gene_sets:haegerstra...          SET       9     0.084624    0.0018533      0.26055      0.37267 Curated_gene_sets:haegerstrand_response_to_imatinib
Curated_gene_sets:mathew_fan...          SET      10    -0.013881  -0.00032042      0.23289      0.52376 Curated_gene_sets:mathew_fanconi_anemia_genes
Curated_gene_sets:midorikawa...          SET      52     -0.13385    -0.007038      0.13695      0.83579 Curated_gene_sets:midorikawa_amplified_in_liver_cancer
Curated_gene_sets:gilmore_co...          SET      12    -0.018769   -0.0004746      0.22167      0.53374 Curated_gene_sets:gilmore_core_nfkb_pathway
Curated_gene_sets:scheiderei...2         SET      17     -0.17445   -0.0052496      0.18247      0.83046 Curated_gene_sets:scheidereit_ikk_targets
Curated_gene_sets:dutta_apop...          SET      31     -0.29082    -0.011814      0.12967      0.98754 Curated_gene_sets:dutta_apoptosis_via_nfkb
Curated_gene_sets:debosscher...          SET      23     -0.19683   -0.0068885        0.148      0.90823 Curated_gene_sets:debosscher_nfkb_targets_repressed_by_glucocorticoids
Curated_gene_sets:roversi_gl...1         SET      53     0.062064    0.0032945      0.11864      0.30045 Curated_gene_sets:roversi_glioma_copy_number_dn
Curated_gene_sets:seiden_onc...          SET      82     0.093321     0.006157     0.081632      0.12649 Curated_gene_sets:seiden_oncogenesis_by_met
Curated_gene_sets:hummerich_...6         SET      80    -0.053238   -0.0034695     0.085252      0.73384 Curated_gene_sets:hummerich_skin_cancer_progression_up
Curated_gene_sets:hummerich_...5         SET      97     0.028932    0.0020752     0.070856      0.34152 Curated_gene_sets:hummerich_skin_cancer_progression_dn
Curated_gene_sets:cavard_liv...          SET      29     -0.19377   -0.0076135      0.13301       0.9274 Curated_gene_sets:cavard_liver_cancer_malignant_vs_benign
Curated_gene_sets:klein_targ...          SET      41    -0.076743   -0.0035841      0.12528      0.72991 Curated_gene_sets:klein_targets_of_bcr_abl1_fusion
Curated_gene_sets:roversi_gl...3         SET      45    -0.055072   -0.0026943       0.1357      0.65757 Curated_gene_sets:roversi_glioma_loh_regions
Curated_gene_sets:roversi_gl...2         SET      97      0.23351     0.016749     0.095423    0.0072063 Curated_gene_sets:roversi_glioma_copy_number_up
Curated_gene_sets:rashi_resp...1         SET      36      0.24547     0.010744      0.11477     0.016229 Curated_gene_sets:rashi_response_to_ionizing_radiation_1
Curated_gene_sets:rashi_resp...2         SET     115     0.089303    0.0069713     0.068094     0.094859 Curated_gene_sets:rashi_response_to_ionizing_radiation_2
Curated_gene_sets:rashi_resp...3         SET      44   -0.0062952  -0.00030455      0.10955      0.52291 Curated_gene_sets:rashi_response_to_ionizing_radiation_3
Curated_gene_sets:rashi_resp...4         SET      47      0.11734    0.0058664     0.096447      0.11188 Curated_gene_sets:rashi_response_to_ionizing_radiation_4
Curated_gene_sets:rashi_resp...5         SET     130     0.013723    0.0011385     0.062855      0.41359 Curated_gene_sets:rashi_response_to_ionizing_radiation_5
Curated_gene_sets:rashi_resp...6         SET      71     0.077414     0.004754     0.080148      0.16706 Curated_gene_sets:rashi_response_to_ionizing_radiation_6
Curated_gene_sets:rashi_nfkb...          SET      16     -0.30606   -0.0089353      0.20572      0.93158 Curated_gene_sets:rashi_nfkb1_targets
Curated_gene_sets:iwanaga_e2...1         SET      24      0.20405    0.0072944      0.15695     0.096801 Curated_gene_sets:iwanaga_e2f1_targets_induced_by_serum
Curated_gene_sets:aigner_zeb...          SET      34     0.070196     0.002986      0.13533      0.30199 Curated_gene_sets:aigner_zeb1_targets
Curated_gene_sets:suzuki_amp...          SET      17    -0.020655  -0.00062156      0.20138      0.54085 Curated_gene_sets:suzuki_amplified_in_oral_cancer
Curated_gene_sets:hesson_tum...          SET       8      0.11621    0.0023996      0.23801      0.31269 Curated_gene_sets:hesson_tumor_suppressor_cluster_3p21_3
Curated_gene_sets:martin_int...          SET      39    -0.087934   -0.0040056      0.12494      0.75923 Curated_gene_sets:martin_interact_with_hdac
Curated_gene_sets:lastowska_...1         SET      38    -0.084213   -0.0037867      0.13743      0.72999 Curated_gene_sets:lastowska_coamplified_with_mycn
Curated_gene_sets:iwanaga_e2...2         SET       6        0.166    0.0029686      0.31113      0.29683 Curated_gene_sets:iwanaga_e2f1_targets_not_induced_by_serum
Curated_gene_sets:li_lung_ca...          SET      40     0.044187    0.0020384       0.1064      0.33897 Curated_gene_sets:li_lung_cancer
Curated_gene_sets:li_amplifi...          SET     170      0.02247    0.0021295     0.053438      0.33707 Curated_gene_sets:li_amplified_in_lung_cancer
Curated_gene_sets:lindgren_b...5         SET     363    0.0048779   0.00067201     0.040461      0.45202 Curated_gene_sets:lindgren_bladder_cancer_cluster_2b
Curated_gene_sets:lindgren_b...8         SET      48     0.050762    0.0025647      0.11497      0.32942 Curated_gene_sets:lindgren_bladder_cancer_high_recurrence
Curated_gene_sets:lindgren_b...9         SET     115    -0.027884   -0.0021767     0.067328      0.66062 Curated_gene_sets:lindgren_bladder_cancer_with_loh_in_chr9q
Curated_gene_sets:nakamura_a...5         SET       5      0.25053      0.00409      0.28698      0.19134 Curated_gene_sets:nakamura_alveolar_epithelium
Curated_gene_sets:nakamura_b...          SET       6      0.33821    0.0060481      0.27477      0.10919 Curated_gene_sets:nakamura_bronchial_and_bronchiolar_epithelia
Curated_gene_sets:nakamura_l...2         SET      14      0.17295    0.0047234      0.18027      0.16868 Curated_gene_sets:nakamura_lung_cancer_differentiation_markers
Curated_gene_sets:galluzzi_p...2         SET      23     -0.13942   -0.0048794      0.14614      0.82997 Curated_gene_sets:galluzzi_prevent_mitochondial_permeabilization
Curated_gene_sets:myllykanga...4         SET      18     0.060216    0.0018645      0.15774      0.35133 Curated_gene_sets:myllykangas_amplification_hot_spot_17
Curated_gene_sets:myllykanga...10        SET      14    0.0012192   3.3296e-05      0.17301      0.49719 Curated_gene_sets:myllykangas_amplification_hot_spot_24
Curated_gene_sets:myllykanga...11        SET       9    0.0019914   4.3612e-05      0.22154      0.49641 Curated_gene_sets:myllykangas_amplification_hot_spot_25
Curated_gene_sets:myllykanga...17        SET       7     -0.10742   -0.0020747      0.30592      0.63725 Curated_gene_sets:myllykangas_amplification_hot_spot_7
Curated_gene_sets:myllykanga...12        SET      11     -0.23957   -0.0058001      0.27089      0.81175 Curated_gene_sets:myllykangas_amplification_hot_spot_27
Curated_gene_sets:myllykanga...2         SET      10    0.0077928   0.00017989      0.23087      0.48654 Curated_gene_sets:myllykangas_amplification_hot_spot_15
Curated_gene_sets:myllykanga...13        SET       8     -0.44385   -0.0091648      0.30896      0.92458 Curated_gene_sets:myllykangas_amplification_hot_spot_29
Curated_gene_sets:myllykanga...19        SET       8     -0.35996   -0.0074325      0.28596      0.89593 Curated_gene_sets:myllykangas_amplification_hot_spot_9
Curated_gene_sets:myllykanga...3         SET       9      0.14457    0.0031662      0.24062      0.27398 Curated_gene_sets:myllykangas_amplification_hot_spot_16
Curated_gene_sets:ebauer_tar...1         SET      49      0.11178    0.0057059      0.10787      0.15004 Curated_gene_sets:ebauer_targets_of_pax3_foxo1_fusion_dn
Curated_gene_sets:ebauer_myo...          SET      45     0.019055   0.00093225      0.11334      0.43324 Curated_gene_sets:ebauer_myogenic_targets_of_pax3_foxo1_fusion
Curated_gene_sets:schavolt_t...          SET      15     -0.20335   -0.0057483      0.19028      0.85738 Curated_gene_sets:schavolt_targets_of_tp53_and_tp63
Curated_gene_sets:myllykanga...18        SET      12     -0.05292   -0.0013381      0.23568      0.58883 Curated_gene_sets:myllykangas_amplification_hot_spot_8
Curated_gene_sets:myllykanga...9         SET      20    -0.016701  -0.00054509      0.16178      0.54111 Curated_gene_sets:myllykangas_amplification_hot_spot_23
Curated_gene_sets:myllykanga...6         SET       5     -0.59773    -0.009758      0.41079      0.92717 Curated_gene_sets:myllykangas_amplification_hot_spot_2
Curated_gene_sets:myllykanga...7         SET       6      0.12763    0.0022824      0.22317       0.2837 Curated_gene_sets:myllykangas_amplification_hot_spot_21
Curated_gene_sets:myllykanga...14        SET       5     0.072715    0.0011871      0.23508      0.37854 Curated_gene_sets:myllykangas_amplification_hot_spot_30
Curated_gene_sets:myllykanga...16        SET       6      0.21124    0.0037776      0.27639      0.22235 Curated_gene_sets:myllykangas_amplification_hot_spot_6
Curated_gene_sets:myllykanga...1         SET      11     -0.30123   -0.0072928      0.18118      0.95179 Curated_gene_sets:myllykangas_amplification_hot_spot_12
Curated_gene_sets:mattioli_m...2         SET      96    -0.077592   -0.0055369     0.071717      0.86035 Curated_gene_sets:mattioli_mgus_vs_pcl
Curated_gene_sets:mattioli_m...1         SET      15     -0.36162    -0.010222      0.17729      0.97931 Curated_gene_sets:mattioli_mgus_vs_multiple_myeloma
Curated_gene_sets:farmer_bre...2         SET     309    0.0059943   0.00076303      0.04151      0.44259 Curated_gene_sets:farmer_breast_cancer_apocrine_vs_luminal
Curated_gene_sets:farmer_bre...1         SET     307    -0.047925    -0.006081     0.042096      0.87253 Curated_gene_sets:farmer_breast_cancer_apocrine_vs_basal
Curated_gene_sets:farmer_bre...3         SET     305       0.0314    0.0039715     0.040978      0.22176 Curated_gene_sets:farmer_breast_cancer_basal_vs_lulminal
Curated_gene_sets:myllykanga...15        SET       6    -0.021937   -0.0003923      0.31978      0.52735 Curated_gene_sets:myllykangas_amplification_hot_spot_5
Curated_gene_sets:myllykanga...5         SET       5     -0.73271    -0.011962      0.30947      0.99104 Curated_gene_sets:myllykangas_amplification_hot_spot_18
Curated_gene_sets:lui_thyroi...1         SET      49      0.07024    0.0035855      0.11018      0.26191 Curated_gene_sets:lui_thyroid_cancer_cluster_1
Curated_gene_sets:lui_thyroi...2         SET      43      0.10355    0.0049525      0.11164      0.17683 Curated_gene_sets:lui_thyroid_cancer_cluster_2
Curated_gene_sets:lui_thyroi...3         SET      29    -0.045237   -0.0017774      0.13401      0.63215 Curated_gene_sets:lui_thyroid_cancer_cluster_3
Curated_gene_sets:lui_thyroi...4         SET      12      0.20874    0.0052782      0.21859      0.16981 Curated_gene_sets:lui_thyroid_cancer_cluster_4
Curated_gene_sets:lui_thyroi...5         SET      15    -0.019969  -0.00056449      0.19615      0.54054 Curated_gene_sets:lui_thyroid_cancer_cluster_5
Curated_gene_sets:myllykanga...8         SET      11      0.10289    0.0024909      0.23233      0.32894 Curated_gene_sets:myllykangas_amplification_hot_spot_22
Curated_gene_sets:grasemann_...          SET      15     -0.16303   -0.0046085      0.17554      0.82348 Curated_gene_sets:grasemann_retinoblastoma_with_6p_amplification
Curated_gene_sets:lui_target...          SET      35     -0.19419   -0.0083809      0.12724      0.93651 Curated_gene_sets:lui_targets_of_pax8_pparg_fusion
Curated_gene_sets:schlosser_...7         SET     117    -0.033786   -0.0026601     0.065225      0.69776 Curated_gene_sets:schlosser_serum_response_up
Curated_gene_sets:schlosser_...5         SET     102     0.034138    0.0025106      0.06524       0.3004 Curated_gene_sets:schlosser_serum_response_augmented_by_myc
Curated_gene_sets:schlosser_...1         SET      32      0.13568    0.0055997      0.10595      0.10016 Curated_gene_sets:schlosser_myc_and_serum_response_synergy
Curated_gene_sets:schlosser_...4         SET     155    -0.010436  -0.00094475     0.055427      0.57467 Curated_gene_sets:schlosser_myc_targets_repressed_by_serum
Curated_gene_sets:schlosser_...2         SET      43    -0.014008  -0.00066993     0.098305      0.55665 Curated_gene_sets:schlosser_myc_targets_and_serum_response_dn
Curated_gene_sets:schlosser_...3         SET      45     0.024983    0.0012223     0.093598      0.39477 Curated_gene_sets:schlosser_myc_targets_and_serum_response_up
Curated_gene_sets:schlosser_...6         SET     662    -0.012876   -0.0023759     0.028029      0.67702 Curated_gene_sets:schlosser_serum_response_dn
Curated_gene_sets:mattioli_m...3         SET      11     0.083139    0.0020128       0.2406      0.36484 Curated_gene_sets:mattioli_multiple_myeloma_subgroups
Curated_gene_sets:mattioli_m...4         SET      34    -0.011377  -0.00048394      0.13169      0.53442 Curated_gene_sets:mattioli_multiple_myeloma_with_14q32_translocations
Curated_gene_sets:farmer_bre...4         SET      37    0.0068958   0.00030597       0.1246      0.47793 Curated_gene_sets:farmer_breast_cancer_cluster_1
Curated_gene_sets:farmer_bre...11        SET       6     -0.65336    -0.011684      0.34572       0.9706 Curated_gene_sets:farmer_breast_cancer_cluster_8
Curated_gene_sets:farmer_bre...10        SET      19     0.041668    0.0013255      0.16947      0.40289 Curated_gene_sets:farmer_breast_cancer_cluster_7
Curated_gene_sets:farmer_bre...5         SET      32   -0.0088168  -0.00036387      0.12711      0.52765 Curated_gene_sets:farmer_breast_cancer_cluster_2
Curated_gene_sets:rosty_cerv...          SET     137     -0.16401    -0.013966     0.056628      0.99811 Curated_gene_sets:rosty_cervical_cancer_proliferation_cluster
Curated_gene_sets:scheiderei...1         SET      54     -0.12419    -0.006654      0.10222      0.88779 Curated_gene_sets:scheidereit_ikk_interacting_proteins
Curated_gene_sets:jaervinen_...          SET      40    -0.037188   -0.0017155      0.10705      0.63584 Curated_gene_sets:jaervinen_amplified_in_laryngeal_cancer
Curated_gene_sets:heidenblad...7         SET      13    -0.073565   -0.0019361      0.18759      0.65253 Curated_gene_sets:heidenblad_amplified_in_soft_tissue_cancer
Curated_gene_sets:heidenblad...5         SET       7     -0.20041   -0.0038709      0.28839      0.75644 Curated_gene_sets:heidenblad_amplified_in_bone_cancer
Curated_gene_sets:ohashi_aur...1         SET       8     -0.20828   -0.0043005      0.24319      0.80412 Curated_gene_sets:ohashi_aurka_targets
Curated_gene_sets:ohashi_aur...2         SET       8     -0.10535   -0.0021753       0.2233      0.68146 Curated_gene_sets:ohashi_aurkb_targets
Curated_gene_sets:kobayashi_...5         SET      19      0.14551    0.0046291      0.16901      0.19462 Curated_gene_sets:kobayashi_response_to_romidepsin
Curated_gene_sets:la_men1_ta...          SET      21     0.080895    0.0027053      0.15966      0.30619 Curated_gene_sets:la_men1_targets
Curated_gene_sets:kommagani_...          SET       9      0.16916    0.0037047      0.27206      0.26705 Curated_gene_sets:kommagani_tp63_gamma_targets
Curated_gene_sets:lund_silen...          SET      15      0.44839     0.012675      0.19886     0.012078 Curated_gene_sets:lund_silenced_by_methylation
Curated_gene_sets:honrado_br...          SET      18     -0.13205   -0.0040888      0.17435      0.77558 Curated_gene_sets:honrado_breast_cancer_brca1_vs_brca2
Curated_gene_sets:bowie_resp...1         SET      16     -0.19702    -0.005752      0.17562      0.86903 Curated_gene_sets:bowie_response_to_extracellular_matrix
Curated_gene_sets:bowie_resp...2         SET      17    -0.086512   -0.0026034      0.16477      0.70022 Curated_gene_sets:bowie_response_to_tamoxifen
Curated_gene_sets:aiyar_cobr...2         SET      37     0.077621    0.0034441      0.12692      0.27041 Curated_gene_sets:aiyar_cobra1_targets_up
Curated_gene_sets:aiyar_cobr...1         SET      27    -0.011509  -0.00043635      0.14214      0.53227 Curated_gene_sets:aiyar_cobra1_targets_dn
Curated_gene_sets:li_cisplat...1         SET      29     0.053243     0.002092      0.14352      0.35533 Curated_gene_sets:li_cisplatin_resistance_dn
Curated_gene_sets:li_cisplat...2         SET      25    -0.047402   -0.0017294      0.16848      0.61078 Curated_gene_sets:li_cisplatin_resistance_up
Curated_gene_sets:hernandez_...4         SET      20    -0.043533   -0.0014208      0.17578       0.5978 Curated_gene_sets:hernandez_aberrant_mitosis_by_docetacel_4nm_up
Curated_gene_sets:hernandez_...3         SET       6      0.13531    0.0024197      0.33293      0.34222 Curated_gene_sets:hernandez_aberrant_mitosis_by_docetacel_4nm_dn
Curated_gene_sets:hernandez_...6         SET      27     0.017609   0.00066763      0.15086      0.45354 Curated_gene_sets:hernandez_mitotic_arrest_by_docetaxel_1_up
Curated_gene_sets:hernandez_...5         SET      37     -0.11549   -0.0051243      0.11701      0.83818 Curated_gene_sets:hernandez_mitotic_arrest_by_docetaxel_1_dn
Curated_gene_sets:hernandez_...2         SET      69      0.15393    0.0093189     0.093669     0.050169 Curated_gene_sets:hernandez_aberrant_mitosis_by_docetacel_2nm_up
Curated_gene_sets:hernandez_...1         SET      20     -0.13849   -0.0045201      0.17636      0.78386 Curated_gene_sets:hernandez_aberrant_mitosis_by_docetacel_2nm_dn
Curated_gene_sets:hernandez_...8         SET      59     0.033795    0.0018924     0.092619       0.3576 Curated_gene_sets:hernandez_mitotic_arrest_by_docetaxel_2_up
Curated_gene_sets:hernandez_...7         SET      16      0.15613    0.0045582      0.17978      0.19258 Curated_gene_sets:hernandez_mitotic_arrest_by_docetaxel_2_dn
Curated_gene_sets:xu_hgf_sig...3         SET      23   -0.0057036  -0.00019961      0.16032      0.51419 Curated_gene_sets:xu_hgf_signaling_not_via_akt1_6hr
Curated_gene_sets:xu_hgf_tar...3         SET      17     0.070685    0.0021271        0.186      0.35197 Curated_gene_sets:xu_hgf_targets_induced_by_akt1_6hr
Curated_gene_sets:xu_hgf_sig...2         SET      33    -0.062285   -0.0026103      0.12732      0.68765 Curated_gene_sets:xu_hgf_signaling_not_via_akt1_48hr_up
Curated_gene_sets:xu_hgf_sig...1         SET      18      0.06839    0.0021176       0.1917      0.36064 Curated_gene_sets:xu_hgf_signaling_not_via_akt1_48hr_dn
Curated_gene_sets:xu_hgf_tar...2         SET      13      0.46575     0.012258      0.19924    0.0097071 Curated_gene_sets:xu_hgf_targets_induced_by_akt1_48hr_up
Curated_gene_sets:xu_hgf_tar...1         SET      24     -0.15342   -0.0054845      0.13667      0.86918 Curated_gene_sets:xu_hgf_targets_induced_by_akt1_48hr_dn
Curated_gene_sets:xu_hgf_tar...5         SET       9    -0.039634  -0.00086798      0.24824      0.56343 Curated_gene_sets:xu_hgf_targets_repressed_by_akt1_up
Curated_gene_sets:xu_hgf_tar...4         SET      83     0.053559     0.003555     0.078968      0.24882 Curated_gene_sets:xu_hgf_targets_repressed_by_akt1_dn
Curated_gene_sets:xu_akt1_ta...2         SET      25     -0.15207   -0.0055481       0.1318      0.87569 Curated_gene_sets:xu_akt1_targets_6hr
Curated_gene_sets:xu_akt1_ta...1         SET       8      0.27733    0.0057263      0.27917      0.16026 Curated_gene_sets:xu_akt1_targets_48hr
Curated_gene_sets:shi_sparc_...2         SET      23    -0.011865  -0.00041524      0.15325      0.53086 Curated_gene_sets:shi_sparc_targets_up
Curated_gene_sets:shi_sparc_...1         SET       9     0.028708   0.00062872      0.26882      0.45748 Curated_gene_sets:shi_sparc_targets_dn
Curated_gene_sets:waesch_ana...          SET      12      0.31032    0.0078467      0.16938      0.03348 Curated_gene_sets:waesch_anaphase_promoting_complex
Curated_gene_sets:agarwal_ak...          SET       9     -0.33266   -0.0072854      0.26986      0.89115 Curated_gene_sets:agarwal_akt_pathway_targets
Curated_gene_sets:neben_aml_...2         SET       7      0.15233    0.0029423      0.21705       0.2414 Curated_gene_sets:neben_aml_with_flt3_or_nras_up
Curated_gene_sets:neben_aml_...1         SET      12      0.51456     0.013011      0.18444    0.0026389 Curated_gene_sets:neben_aml_with_flt3_or_nras_dn
Curated_gene_sets:dirmeier_l...1         SET      63    -0.045829   -0.0026516     0.094337      0.68644 Curated_gene_sets:dirmeier_lmp1_response_early
Curated_gene_sets:einav_inte...          SET      27    -0.037283   -0.0014135      0.14482      0.60158 Curated_gene_sets:einav_interferon_signature_in_cancer
Curated_gene_sets:amundson_d...          SET      16      0.29284    0.0085494      0.20918     0.080774 Curated_gene_sets:amundson_dna_damage_response_tp53
Curated_gene_sets:snijders_a...          SET      37      0.13856    0.0061481      0.12669      0.13705 Curated_gene_sets:snijders_amplified_in_head_and_neck_tumors
Curated_gene_sets:naishiro_c...          SET       8      0.14482    0.0029904      0.30719      0.31866 Curated_gene_sets:naishiro_ctnnb1_targets_with_lef1_motif
Curated_gene_sets:white_neur...          SET      19     -0.55584    -0.017682      0.27295      0.97914 Curated_gene_sets:white_neuroblastoma_with_1p36.3_deletion
Curated_gene_sets:begum_targ...1         SET       7      0.20152    0.0038923      0.32502      0.26763 Curated_gene_sets:begum_targets_of_pax3_foxo1_fusion_and_pax3
Curated_gene_sets:siligan_bo...          SET      45      0.28782     0.014081      0.13002     0.013432 Curated_gene_sets:siligan_bound_by_ews_flt1_fusion
Curated_gene_sets:dauer_stat...2         SET      47     -0.20457    -0.010228      0.11783      0.95872 Curated_gene_sets:dauer_stat3_targets_up
Curated_gene_sets:dauer_stat...1         SET      46    -0.035746   -0.0017681      0.10654      0.63139 Curated_gene_sets:dauer_stat3_targets_dn
Curated_gene_sets:patil_live...          SET     629    0.0090669    0.0016323     0.027977      0.37294 Curated_gene_sets:patil_liver_cancer
Curated_gene_sets:korkola_em...1         SET       9     -0.35021   -0.0076697      0.24772      0.92127 Curated_gene_sets:korkola_embryonal_carcinoma
Curated_gene_sets:korkola_te...1         SET      40     -0.16646   -0.0076792       0.1204       0.9166 Curated_gene_sets:korkola_teratoma
Curated_gene_sets:korkola_yo...1         SET      59     -0.13833   -0.0077463     0.097784      0.92141 Curated_gene_sets:korkola_yolk_sac_tumor
Curated_gene_sets:korkola_ch...1         SET       6     -0.25357   -0.0045346       0.2801      0.81734 Curated_gene_sets:korkola_choriocarcinoma
Curated_gene_sets:wang_methy...          SET      35    -0.035414   -0.0015284      0.12289      0.61339 Curated_gene_sets:wang_methylated_in_breast_cancer
Curated_gene_sets:heidenblad...6         SET      56     -0.19706    -0.010752     0.098199       0.9776 Curated_gene_sets:heidenblad_amplified_in_pancreatic_cancer
Curated_gene_sets:teramoto_o...1         SET      13     0.040629    0.0010693      0.18476      0.41297 Curated_gene_sets:teramoto_opn_targets_cluster_1
Curated_gene_sets:teramoto_o...2         SET       8     0.040376   0.00083368      0.20858      0.42326 Curated_gene_sets:teramoto_opn_targets_cluster_3
Curated_gene_sets:teramoto_o...3         SET      13    -0.064662   -0.0017018      0.23124      0.61012 Curated_gene_sets:teramoto_opn_targets_cluster_4
Curated_gene_sets:teramoto_o...4         SET       7     -0.20824   -0.0040221      0.22717      0.82033 Curated_gene_sets:teramoto_opn_targets_cluster_5
Curated_gene_sets:teramoto_o...5         SET      25      0.19633    0.0071629      0.14511     0.088045 Curated_gene_sets:teramoto_opn_targets_cluster_6
Curated_gene_sets:teramoto_o...6         SET      18      0.24999    0.0077408      0.17954     0.081913 Curated_gene_sets:teramoto_opn_targets_cluster_7
Curated_gene_sets:teramoto_o...7         SET       7     -0.27059   -0.0052264       0.2932      0.82195 Curated_gene_sets:teramoto_opn_targets_cluster_8
Curated_gene_sets:seitz_neop...2         SET      70     0.039167    0.0023883     0.096335      0.34216 Curated_gene_sets:seitz_neoplastic_transformation_by_8p_deletion_up
Curated_gene_sets:seitz_neop...1         SET      30      0.21945    0.0087695      0.13897     0.057166 Curated_gene_sets:seitz_neoplastic_transformation_by_8p_deletion_dn
Curated_gene_sets:yordy_reci...1         SET      66    -0.083018    -0.004916     0.098509      0.80031 Curated_gene_sets:yordy_reciprocal_regulation_by_ets1_and_sp100_dn
Curated_gene_sets:yordy_reci...2         SET      23     -0.15352   -0.0053728       0.1446      0.85581 Curated_gene_sets:yordy_reciprocal_regulation_by_ets1_and_sp100_up
Curated_gene_sets:meinhold_o...2         SET      12      0.20003    0.0050579      0.23499      0.19733 Curated_gene_sets:meinhold_ovarian_cancer_low_grade_up
Curated_gene_sets:meinhold_o...1         SET      18    -0.080956   -0.0025067      0.15974      0.69385 Curated_gene_sets:meinhold_ovarian_cancer_low_grade_dn
Curated_gene_sets:dacosta_er...2         SET      26     -0.18425   -0.0068552      0.14688      0.89515 Curated_gene_sets:dacosta_ercc3_allele_xpcs_vs_ttd_up
Curated_gene_sets:dacosta_er...1         SET      32      0.23418    0.0096648      0.13578       0.0423 Curated_gene_sets:dacosta_ercc3_allele_xpcs_vs_ttd_dn
Curated_gene_sets:dacosta_lo...2         SET      12      0.29247    0.0073953      0.19973     0.071564 Curated_gene_sets:dacosta_low_dose_uv_response_via_ercc3_xpcs_up
Curated_gene_sets:dacosta_lo...1         SET       8     -0.22483   -0.0046423      0.25108      0.81472 Curated_gene_sets:dacosta_low_dose_uv_response_via_ercc3_xpcs_dn
Curated_gene_sets:dacosta_uv...6         SET     292      0.08275     0.010244     0.039243     0.017494 Curated_gene_sets:dacosta_uv_response_via_ercc3_up
Curated_gene_sets:dacosta_uv...3         SET     835    -0.046175   -0.0095233     0.026604      0.95868 Curated_gene_sets:dacosta_uv_response_via_ercc3_dn
Curated_gene_sets:dacosta_uv...1         SET     452    -0.026509   -0.0040654     0.036285      0.76748 Curated_gene_sets:dacosta_uv_response_via_ercc3_common_dn
Curated_gene_sets:dirmeier_l...3         SET      56     0.036179    0.0019739     0.098351      0.35649 Curated_gene_sets:dirmeier_lmp1_response_late_up
Curated_gene_sets:dirmeier_l...2         SET      27      0.11217    0.0042526      0.14901      0.22581 Curated_gene_sets:dirmeier_lmp1_response_late_dn
Curated_gene_sets:heidenblad...4         SET      37    -0.042048   -0.0018657      0.11409      0.64376 Curated_gene_sets:heidenblad_amplicon_8q24_up
Curated_gene_sets:heidenblad...3         SET      38    -0.028613   -0.0012866      0.10948      0.60309 Curated_gene_sets:heidenblad_amplicon_8q24_dn
Curated_gene_sets:heidenblad...2         SET      34      0.10364    0.0044086       0.1335      0.21878 Curated_gene_sets:heidenblad_amplicon_12p11_12_up
Curated_gene_sets:heidenblad...1         SET      21      0.16225     0.005426       0.1594      0.15437 Curated_gene_sets:heidenblad_amplicon_12p11_12_dn
Curated_gene_sets:amundson_r...          SET     205     0.067899    0.0070597      0.04936     0.084484 Curated_gene_sets:amundson_response_to_arsenite
Curated_gene_sets:fung_il2_s...2         SET      11     -0.10164   -0.0024606       0.2683      0.64759 Curated_gene_sets:fung_il2_signaling_2
Curated_gene_sets:fung_il2_s...1         SET       9     -0.14139   -0.0030965      0.22418      0.73588 Curated_gene_sets:fung_il2_signaling_1
Curated_gene_sets:fung_il2_t...2         SET       9     -0.15376   -0.0033673       0.2829      0.70661 Curated_gene_sets:fung_il2_targets_with_stat5_binding_sites_t1
Curated_gene_sets:fung_il2_t...1         SET       6     0.028748    0.0005141      0.31009      0.46307 Curated_gene_sets:fung_il2_targets_with_stat5_binding_sites
Curated_gene_sets:sasaki_tar...          SET      12      0.26246    0.0066365      0.21623      0.11242 Curated_gene_sets:sasaki_targets_of_tp73_and_tp63
Curated_gene_sets:yanagihara...          SET      26     -0.14873   -0.0055338      0.13111      0.87168 Curated_gene_sets:yanagihara_esx1_targets
Curated_gene_sets:weinmann_a...2         SET      26     -0.15582   -0.0057974      0.14166      0.86431 Curated_gene_sets:weinmann_adaptation_to_hypoxia_up
Curated_gene_sets:weinmann_a...1         SET      38     -0.16051   -0.0072174      0.12865      0.89391 Curated_gene_sets:weinmann_adaptation_to_hypoxia_dn
Curated_gene_sets:tsunoda_ci...2         SET      14      0.20612    0.0056292      0.18727      0.13553 Curated_gene_sets:tsunoda_cisplatin_resistance_up
Curated_gene_sets:tsunoda_ci...1         SET      47     0.065226    0.0032611      0.10933      0.27538 Curated_gene_sets:tsunoda_cisplatin_resistance_dn
Curated_gene_sets:maina_hypo...          SET       6      0.29873    0.0053421       0.2563      0.12191 Curated_gene_sets:maina_hypoxia_vhl_targets_up
Curated_gene_sets:martoriati...4         SET     159    0.0038895   0.00035659     0.060112      0.47421 Curated_gene_sets:martoriati_mdm4_targets_neuroepithelium_up
Curated_gene_sets:martoriati...3         SET     151    0.0090471   0.00080848     0.063259      0.44314 Curated_gene_sets:martoriati_mdm4_targets_neuroepithelium_dn
Curated_gene_sets:martoriati...2         SET     221    0.0010582   0.00011419     0.051337      0.49178 Curated_gene_sets:martoriati_mdm4_targets_fetal_liver_up
Curated_gene_sets:martoriati...1         SET     485     0.018703    0.0029685     0.032851      0.28457 Curated_gene_sets:martoriati_mdm4_targets_fetal_liver_dn
Curated_gene_sets:li_wilms_t...3         SET      17     -0.04414   -0.0013283      0.15152      0.61459 Curated_gene_sets:li_wilms_tumor_anaplastic_up
Curated_gene_sets:li_wilms_t...2         SET       5       -0.278   -0.0045385      0.34732      0.78826 Curated_gene_sets:li_wilms_tumor_anaplastic_dn
Curated_gene_sets:borlak_liv...          SET      49      0.13291    0.0067845      0.11468      0.12324 Curated_gene_sets:borlak_liver_cancer_egf_up
Curated_gene_sets:mann_respo...2         SET      19      0.14773    0.0046996      0.16575      0.18639 Curated_gene_sets:mann_response_to_amifostine_up
Curated_gene_sets:mann_respo...1         SET       9     -0.29662    -0.006496      0.24976       0.8825 Curated_gene_sets:mann_response_to_amifostine_dn
Curated_gene_sets:yan_escape...          SET      23     -0.24226   -0.0084781      0.14374      0.95403 Curated_gene_sets:yan_escape_from_anoikis
Curated_gene_sets:lien_breas...3         SET      77      0.11239    0.0071865     0.087041     0.098317 Curated_gene_sets:lien_breast_carcinoma_metaplastic_vs_ductal_up
Curated_gene_sets:lien_breas...2         SET     108     0.038008    0.0028758     0.067108      0.28558 Curated_gene_sets:lien_breast_carcinoma_metaplastic_vs_ductal_dn
Curated_gene_sets:wood_ebv_e...2         SET     105    0.0065148   0.00048608     0.069508      0.46266 Curated_gene_sets:wood_ebv_ebna1_targets_up
Curated_gene_sets:wood_ebv_e...1         SET      46    -0.091194   -0.0045107        0.105      0.80743 Curated_gene_sets:wood_ebv_ebna1_targets_dn
Curated_gene_sets:mohankumar...2         SET     388    0.0075829    0.0010793     0.035367      0.41512 Curated_gene_sets:mohankumar_hoxa1_targets_up
Curated_gene_sets:mohankumar...1         SET     155     0.018914    0.0017123     0.060015      0.37632 Curated_gene_sets:mohankumar_hoxa1_targets_dn
Curated_gene_sets:dawson_met...          SET      56     0.091036     0.004967      0.11723      0.21871 Curated_gene_sets:dawson_methylated_in_lymphoma_tcl1
Curated_gene_sets:murata_vir...          SET      20      0.32431     0.010585       0.1733     0.030656 Curated_gene_sets:murata_virulence_of_h_pilori
Curated_gene_sets:wang_hcp_p...          SET     104    -0.023619   -0.0017539     0.072218      0.62818 Curated_gene_sets:wang_hcp_prostate_cancer
Curated_gene_sets:johansson_...2         SET       8    -0.080637    -0.001665      0.23535      0.63406 Curated_gene_sets:johansson_brain_cancer_early_vs_late_up
Curated_gene_sets:johansson_...1         SET      42      0.14123    0.0066756      0.11021      0.10003 Curated_gene_sets:johansson_brain_cancer_early_vs_late_dn
Curated_gene_sets:wiemann_te...          SET      11     0.087969    0.0021298      0.26205      0.36855 Curated_gene_sets:wiemann_telomere_shortening_and_chronic_liver_damage_up
Curated_gene_sets:maina_vhl_...2         SET      10     -0.16689   -0.0038526      0.24417      0.75285 Curated_gene_sets:maina_vhl_targets_up
Curated_gene_sets:maina_vhl_...1         SET      16     0.061256    0.0017883      0.16939      0.35882 Curated_gene_sets:maina_vhl_targets_dn
Curated_gene_sets:gruetzmann...2         SET     332   0.00085525   0.00011277     0.038984      0.49125 Curated_gene_sets:gruetzmann_pancreatic_cancer_up
Curated_gene_sets:gruetzmann...1         SET     180    0.0069144   0.00067411        0.053       0.4481 Curated_gene_sets:gruetzmann_pancreatic_cancer_dn
Curated_gene_sets:jazag_tgfb...2         SET      96     0.034951    0.0024941     0.069866      0.30845 Curated_gene_sets:jazag_tgfb1_signaling_up
Curated_gene_sets:jazag_tgfb...1         SET      33     -0.14119    -0.005917      0.10734      0.90579 Curated_gene_sets:jazag_tgfb1_signaling_dn
Curated_gene_sets:jazag_tgfb...4         SET     103     0.076011    0.0056173     0.069122      0.13575 Curated_gene_sets:jazag_tgfb1_signaling_via_smad4_up
Curated_gene_sets:jazag_tgfb...3         SET      60     0.089255    0.0050401     0.088258      0.15594 Curated_gene_sets:jazag_tgfb1_signaling_via_smad4_dn
Curated_gene_sets:li_wilms_t...7         SET      29     -0.19663   -0.0077258      0.13618      0.92561 Curated_gene_sets:li_wilms_tumor_vs_fetal_kidney_2_up
Curated_gene_sets:li_wilms_t...6         SET      48      -0.1875   -0.0094732      0.11903       0.9424 Curated_gene_sets:li_wilms_tumor_vs_fetal_kidney_2_dn
Curated_gene_sets:simbulan_u...3         SET       9        -0.29   -0.0063511      0.27579      0.85349 Curated_gene_sets:simbulan_uv_response_normal_up
Curated_gene_sets:simbulan_u...2         SET      33     -0.32667     -0.01369      0.13033       0.9939 Curated_gene_sets:simbulan_uv_response_normal_dn
Curated_gene_sets:simbulan_u...1         SET      31     -0.23834   -0.0096816       0.1396      0.95611 Curated_gene_sets:simbulan_uv_response_immortalized_dn
Curated_gene_sets:ceballos_t...2         SET      20     0.065656    0.0021428      0.17433      0.35323 Curated_gene_sets:ceballos_targets_of_tp53_and_myc_up
Curated_gene_sets:ceballos_t...1         SET      33      0.10219    0.0042826      0.11517      0.18746 Curated_gene_sets:ceballos_targets_of_tp53_and_myc_dn
Curated_gene_sets:inamura_lu...3         SET      13       0.1439    0.0037872      0.18266      0.21541 Curated_gene_sets:inamura_lung_cancer_scc_up
Curated_gene_sets:inamura_lu...1         SET      14      0.31684     0.008653      0.23875      0.09225 Curated_gene_sets:inamura_lung_cancer_scc_dn
Curated_gene_sets:inamura_lu...2         SET      15    -0.032575  -0.00092085      0.18163      0.57117 Curated_gene_sets:inamura_lung_cancer_scc_subtypes_up
Curated_gene_sets:sasai_resi...          SET      49     -0.13142   -0.0067084      0.11119      0.88137 Curated_gene_sets:sasai_resistance_to_neoplastic_transfromation
Curated_gene_sets:kim_myc_am...2         SET     179   -0.0058517  -0.00056892     0.053713      0.54338 Curated_gene_sets:kim_myc_amplification_targets_up
Curated_gene_sets:kim_myc_am...1         SET      97     0.022269    0.0015973     0.076699      0.38578 Curated_gene_sets:kim_myc_amplification_targets_dn
Curated_gene_sets:kim_mycn_a...2         SET      86      0.10233    0.0069132     0.083702      0.11076 Curated_gene_sets:kim_mycn_amplification_targets_up
Curated_gene_sets:kim_mycn_a...1         SET     101    -0.030628   -0.0022415     0.070273      0.66852 Curated_gene_sets:kim_mycn_amplification_targets_dn
Curated_gene_sets:kim_mycl1_...2         SET      13      0.15573    0.0040985       0.2353      0.25404 Curated_gene_sets:kim_mycl1_amplification_targets_up
Curated_gene_sets:kim_mycl1_...1         SET      19    -0.045046    -0.001433      0.17396      0.60216 Curated_gene_sets:kim_mycl1_amplification_targets_dn
Curated_gene_sets:tsai_respo...1         SET     141     0.080669     0.006968     0.059615      0.08801 Curated_gene_sets:tsai_response_to_ionizing_radiation
Curated_gene_sets:yang_breas...6         SET      35     -0.14377   -0.0062049      0.13116      0.86349 Curated_gene_sets:yang_breast_cancer_esr1_up
Curated_gene_sets:yang_breas...3         SET      23     -0.10774   -0.0037704      0.15652      0.75437 Curated_gene_sets:yang_breast_cancer_esr1_dn
Curated_gene_sets:yang_breas...5         SET      30     -0.15506   -0.0061964      0.12637      0.89009 Curated_gene_sets:yang_breast_cancer_esr1_laser_up
Curated_gene_sets:yang_breas...4         SET      46     0.057211    0.0028298      0.10409      0.29129 Curated_gene_sets:yang_breast_cancer_esr1_laser_dn
Curated_gene_sets:yang_breas...2         SET      26    -0.095925    -0.003569      0.14721      0.74267 Curated_gene_sets:yang_breast_cancer_esr1_bulk_up
Curated_gene_sets:yang_breas...1         SET      23      0.10453    0.0036582      0.16035      0.25724 Curated_gene_sets:yang_breast_cancer_esr1_bulk_dn
Curated_gene_sets:wang_respo...3         SET      30      0.18669    0.0074605      0.11938     0.058937 Curated_gene_sets:wang_response_to_bexarotene_up
Curated_gene_sets:wang_respo...2         SET      28       0.1433    0.0055327      0.14662       0.1642 Curated_gene_sets:wang_response_to_bexarotene_dn
Curated_gene_sets:stanhill_h...          SET       7    -0.037174  -0.00071803      0.33529      0.54414 Curated_gene_sets:stanhill_hras_transfromation_up
Curated_gene_sets:ren_mif_ta...          SET       5      0.20091    0.0032798      0.29969      0.25131 Curated_gene_sets:ren_mif_targets_dn
Curated_gene_sets:semba_fhit...2         SET      11     -0.10261   -0.0024843      0.22253      0.67764 Curated_gene_sets:semba_fhit_targets_up
Curated_gene_sets:semba_fhit...1         SET       9     -0.36748   -0.0080479      0.21127      0.95901 Curated_gene_sets:semba_fhit_targets_dn
Curated_gene_sets:shank_tal1...          SET      10     -0.32987   -0.0076148      0.20742      0.94411 Curated_gene_sets:shank_tal1_targets_dn
Curated_gene_sets:hasina_nol...2         SET      11     -0.13463   -0.0032595      0.22885      0.72183 Curated_gene_sets:hasina_nol7_targets_up
Curated_gene_sets:hasina_nol...1         SET      13      -0.1637   -0.0043082      0.23344      0.75841 Curated_gene_sets:hasina_nol7_targets_dn
Curated_gene_sets:kondo_hypo...          SET       9     -0.01613  -0.00035324      0.24966      0.52576 Curated_gene_sets:kondo_hypoxia
Curated_gene_sets:howlin_pub...          SET      60   -0.0031766  -0.00017938      0.10148      0.51249 Curated_gene_sets:howlin_pubertal_mammary_gland
Curated_gene_sets:kreppel_cd...          SET       7      0.12225    0.0023614      0.27944      0.33088 Curated_gene_sets:kreppel_cd99_targets_dn
Curated_gene_sets:hatada_met...2         SET     350     0.053169     0.007195     0.040002      0.09191 Curated_gene_sets:hatada_methylated_in_lung_cancer_up
Curated_gene_sets:hatada_met...1         SET      30     0.010404   0.00041577      0.13732       0.4698 Curated_gene_sets:hatada_methylated_in_lung_cancer_dn
Curated_gene_sets:calvet_iri...1         SET       4      0.51023    0.0074505      0.40055      0.10137 Curated_gene_sets:calvet_irinotecan_sensitive_vs_resistant_up
Curated_gene_sets:calvet_iri...3         SET       5     -0.04488  -0.00073267      0.30918      0.55771 Curated_gene_sets:calvet_irinotecan_sensitive_vs_reverted_up
Curated_gene_sets:calvet_iri...2         SET       5      -0.5396   -0.0088091      0.29051      0.96837 Curated_gene_sets:calvet_irinotecan_sensitive_vs_reverted_dn
Curated_gene_sets:furukawa_d...2         SET      69     0.074409    0.0045048     0.086878      0.19587 Curated_gene_sets:furukawa_dusp6_targets_pci35_up
Curated_gene_sets:furukawa_d...1         SET      70     -0.11827   -0.0072117     0.083616      0.92137 Curated_gene_sets:furukawa_dusp6_targets_pci35_dn
Curated_gene_sets:karakas_tg...          SET      19    -0.093246   -0.0029663      0.17061      0.70765 Curated_gene_sets:karakas_tgfb1_signaling
Curated_gene_sets:sheth_live...1         SET     238     0.092151     0.010314     0.045693     0.021868 Curated_gene_sets:sheth_liver_cancer_vs_txnip_loss_pam1
Curated_gene_sets:sheth_live...2         SET     158    -0.065601   -0.0059956     0.057709      0.87217 Curated_gene_sets:sheth_liver_cancer_vs_txnip_loss_pam2
Curated_gene_sets:sheth_live...3         SET      67    -0.024118   -0.0014389     0.086041      0.61038 Curated_gene_sets:sheth_liver_cancer_vs_txnip_loss_pam3
Curated_gene_sets:sheth_live...4         SET     264    0.0036055   0.00042473     0.044178      0.46748 Curated_gene_sets:sheth_liver_cancer_vs_txnip_loss_pam4
Curated_gene_sets:sheth_live...5         SET      96    -0.067587    -0.004823     0.076894      0.81028 Curated_gene_sets:sheth_liver_cancer_vs_txnip_loss_pam5
Curated_gene_sets:sheth_live...6         SET      48     0.026391    0.0013334       0.1096      0.40486 Curated_gene_sets:sheth_liver_cancer_vs_txnip_loss_pam6
Curated_gene_sets:lien_breas...1         SET      32      0.21146     0.008727      0.14324     0.069943 Curated_gene_sets:lien_breast_carcinoma_metaplastic
Curated_gene_sets:schmahl_pd...          SET       8      0.31555    0.0065155      0.25703      0.10979 Curated_gene_sets:schmahl_pdgf_signaling
Curated_gene_sets:tomlins_pr...2         SET      38     -0.15078   -0.0067798      0.10481      0.92486 Curated_gene_sets:tomlins_prostate_cancer_up
Curated_gene_sets:tomlins_pr...1         SET      39     0.024678    0.0011241       0.1148       0.4149 Curated_gene_sets:tomlins_prostate_cancer_dn
Curated_gene_sets:tomlins_me...2         SET      13     -0.14205   -0.0037385      0.20858      0.75208 Curated_gene_sets:tomlins_metastasis_up
Curated_gene_sets:tomlins_me...1         SET      20     0.042821    0.0013975      0.15582      0.39173 Curated_gene_sets:tomlins_metastasis_dn
Curated_gene_sets:liang_hema...2         SET      40       0.2419     0.011159      0.11466     0.017444 Curated_gene_sets:liang_hematopoiesis_stem_cell_number_large_vs_tiny_up
Curated_gene_sets:liang_hema...1         SET      41      0.15049    0.0070285      0.11657     0.098354 Curated_gene_sets:liang_hematopoiesis_stem_cell_number_large_vs_tiny_dn
Curated_gene_sets:liang_hema...5         SET      37      0.17403    0.0077219      0.12072     0.074713 Curated_gene_sets:liang_hematopoiesis_stem_cell_number_small_vs_huge_up
Curated_gene_sets:liang_hema...4         SET      33     0.031294    0.0013115      0.12817      0.40356 Curated_gene_sets:liang_hematopoiesis_stem_cell_number_small_vs_huge_dn
Curated_gene_sets:spielman_l...2         SET      13    -0.065244   -0.0017171      0.18841      0.63543 Curated_gene_sets:spielman_lymphoblast_european_vs_asian_2fc_up
Curated_gene_sets:spielman_l...1         SET      19     -0.38035      -0.0121      0.18358      0.98085 Curated_gene_sets:spielman_lymphoblast_european_vs_asian_2fc_dn
Curated_gene_sets:spielman_l...4         SET     460     0.031668    0.0048982     0.032064      0.16167 Curated_gene_sets:spielman_lymphoblast_european_vs_asian_up
Curated_gene_sets:spielman_l...3         SET     566    -0.085879    -0.014692     0.029656      0.99811 Curated_gene_sets:spielman_lymphoblast_european_vs_asian_dn
Curated_gene_sets:hui_mapk14...          SET      18     0.073866    0.0022872      0.17149      0.33334 Curated_gene_sets:hui_mapk14_targets_up
Curated_gene_sets:dierick_se...          SET       7     -0.34345   -0.0066337       0.2933      0.87918 Curated_gene_sets:dierick_serotonin_function_genes
Curated_gene_sets:theodorou_...          SET      28      0.18489    0.0071384      0.15308      0.11356 Curated_gene_sets:theodorou_mammary_tumorigenesis
Curated_gene_sets:ballif_dev...          SET      14     -0.12681   -0.0034633      0.18529      0.75313 Curated_gene_sets:ballif_developmental_disability_p16_p12_deletion
Curated_gene_sets:schlesinge...3         SET      10      0.21194    0.0048925      0.24352      0.19206 Curated_gene_sets:schlesinger_methylated_in_colon_cancer
Curated_gene_sets:jiang_core...          SET       3    -0.080043   -0.0010122      0.31417      0.60055 Curated_gene_sets:jiang_core_duplicon_genes
Curated_gene_sets:pujana_bre...1         SET      97    -0.040249    -0.002887     0.070697      0.71542 Curated_gene_sets:pujana_breast_cancer_lit_int_network
Curated_gene_sets:pujana_xpr...          SET     162    -0.048275   -0.0044671     0.052721      0.82007 Curated_gene_sets:pujana_xprss_int_network
Curated_gene_sets:pujana_brc...1         SET    1524    -0.035667   -0.0097452     0.018303      0.97433 Curated_gene_sets:pujana_brca1_pcc_network
Curated_gene_sets:pujana_brc...2         SET     404    -0.011895   -0.0017269     0.034029      0.63666 Curated_gene_sets:pujana_brca2_pcc_network
Curated_gene_sets:pujana_atm...          SET    1291    -0.028188   -0.0071362     0.019973      0.92091 Curated_gene_sets:pujana_atm_pcc_network
Curated_gene_sets:pujana_che...          SET     727    -0.028666   -0.0055332     0.025107      0.87321 Curated_gene_sets:pujana_chek2_pcc_network
Curated_gene_sets:pujana_brc...3         SET     114     -0.03832   -0.0029784     0.061693      0.73274 Curated_gene_sets:pujana_brca_centered_network
Curated_gene_sets:schlesinge...1         SET      25     -0.13873   -0.0050615      0.16085      0.80579 Curated_gene_sets:schlesinger_h3k27me3_in_normal_and_methylated_in_cancer
Curated_gene_sets:schlesinge...2         SET      83     -0.12987     -0.00862      0.08977        0.926 Curated_gene_sets:schlesinger_methylated_de_novo_in_cancer
Curated_gene_sets:goering_bl...1         SET      10      0.27538    0.0063569      0.22298      0.10843 Curated_gene_sets:goering_blood_hdl_cholesterol_qtl_cis
Curated_gene_sets:goering_bl...2         SET      13     -0.35625   -0.0093758      0.17573      0.97867 Curated_gene_sets:goering_blood_hdl_cholesterol_qtl_trans
Curated_gene_sets:khetchoumi...2         SET      44    0.0071637   0.00034657      0.11743      0.47568 Curated_gene_sets:khetchoumian_trim24_targets_up
Curated_gene_sets:khetchoumi...1         SET       7     -0.40129   -0.0077511      0.31895      0.89582 Curated_gene_sets:khetchoumian_trim24_targets_dn
Curated_gene_sets:ohm_methyl...          SET      27    -0.013657  -0.00051778      0.14948       0.5364 Curated_gene_sets:ohm_methylated_in_adult_cancers
Curated_gene_sets:ohm_embryo...2         SET       6     0.072711    0.0013003      0.29554      0.40283 Curated_gene_sets:ohm_embryonic_carcinoma_up
Curated_gene_sets:ohm_embryo...1         SET       9      0.12559    0.0027504      0.26426      0.31731 Curated_gene_sets:ohm_embryonic_carcinoma_dn
Curated_gene_sets:alcala_apo...          SET      83    -0.017128   -0.0011369      0.07596       0.5892 Curated_gene_sets:alcala_apoptosis
Curated_gene_sets:okawa_neur...          SET      22     -0.38599    -0.013212       0.2829      0.91377 Curated_gene_sets:okawa_neuroblastoma_1p36_31_deletion
Curated_gene_sets:cowling_my...          SET      40     0.055602     0.002565      0.11277      0.31099 Curated_gene_sets:cowling_mycn_targets
Curated_gene_sets:gross_hypo...8         SET       9      0.30831     0.006752      0.24928      0.10809 Curated_gene_sets:gross_hypoxia_via_hif1a_only
Curated_gene_sets:falvella_s...          SET      75     0.036565    0.0023075     0.090438        0.343 Curated_gene_sets:falvella_smokers_with_lung_cancer
Curated_gene_sets:ozen_mir12...          SET      22    -0.021196  -0.00072549      0.15188      0.55549 Curated_gene_sets:ozen_mir125b1_targets
Curated_gene_sets:galie_tumo...1         SET       8     -0.33858    -0.006991      0.27999      0.88671 Curated_gene_sets:galie_tumor_angiogenesis
Curated_gene_sets:galie_tumo...2         SET       6      0.19631    0.0035106       0.3023      0.25805 Curated_gene_sets:galie_tumor_stemness_genes
Curated_gene_sets:kauffmann_...4         SET      59     0.043942    0.0024607     0.090609      0.31385 Curated_gene_sets:kauffmann_melanoma_relapse_up
Curated_gene_sets:kauffmann_...3         SET       6     -0.24681   -0.0044136      0.29363      0.79969 Curated_gene_sets:kauffmann_melanoma_relapse_dn
Curated_gene_sets:williams_e...2         SET      25    -0.020302  -0.00074073      0.13876      0.55816 Curated_gene_sets:williams_esr1_targets_up
Curated_gene_sets:williams_e...1         SET       6    0.0064388   0.00011514      0.31225      0.49177 Curated_gene_sets:williams_esr1_targets_dn
Curated_gene_sets:williams_e...4         SET      28    -0.068064   -0.0026279       0.1306      0.69887 Curated_gene_sets:williams_esr2_targets_up
Curated_gene_sets:williams_e...3         SET      11     -0.12523   -0.0030319      0.25017      0.69167 Curated_gene_sets:williams_esr2_targets_dn
Curated_gene_sets:gross_elk3...2         SET      26     0.069386    0.0025816      0.14597      0.31727 Curated_gene_sets:gross_elk3_targets_up
Curated_gene_sets:gross_elk3...1         SET      30     0.043539    0.0017399      0.13658      0.37495 Curated_gene_sets:gross_elk3_targets_dn
Curated_gene_sets:gross_hypo...6         SET     197    0.0055084   0.00056156     0.051275      0.45723 Curated_gene_sets:gross_hypoxia_via_elk3_up
Curated_gene_sets:gross_hypo...3         SET     150     0.023165    0.0020633     0.062863      0.35625 Curated_gene_sets:gross_hypoxia_via_elk3_dn
Curated_gene_sets:gross_hif1...2         SET       7      0.37879    0.0073163      0.32682      0.12323 Curated_gene_sets:gross_hif1a_targets_up
Curated_gene_sets:gross_hif1...1         SET      25    -0.057882   -0.0021118      0.14496      0.65516 Curated_gene_sets:gross_hif1a_targets_dn
Curated_gene_sets:gross_hypo...9         SET      75     0.081865    0.0051664     0.079161      0.15054 Curated_gene_sets:gross_hypoxia_via_hif1a_up
Curated_gene_sets:gross_hypo...7         SET     104      0.11847    0.0087973     0.072369     0.050821 Curated_gene_sets:gross_hypoxia_via_hif1a_dn
Curated_gene_sets:gross_hypo...5         SET      30      0.12626    0.0050455      0.14418      0.19061 Curated_gene_sets:gross_hypoxia_via_elk3_only_up
Curated_gene_sets:gross_hypo...4         SET      43     0.098584    0.0047149      0.11306      0.19163 Curated_gene_sets:gross_hypoxia_via_elk3_only_dn
Curated_gene_sets:gross_hypo...2         SET     135    -0.068914   -0.0058255     0.067554      0.84616 Curated_gene_sets:gross_hypoxia_via_elk3_and_hif1a_up
Curated_gene_sets:gross_hypo...1         SET      97    -0.033958   -0.0024358     0.071282       0.6831 Curated_gene_sets:gross_hypoxia_via_elk3_and_hif1a_dn
Curated_gene_sets:nuytten_ni...2         SET     721    -0.018449    -0.003547      0.02737      0.74986 Curated_gene_sets:nuytten_nipp1_targets_up
Curated_gene_sets:nuytten_ni...1         SET     806    0.0062153    0.0012604     0.025392      0.40332 Curated_gene_sets:nuytten_nipp1_targets_dn
Curated_gene_sets:nuytten_ez...2         SET     987    0.0034206   0.00076376     0.023796      0.44285 Curated_gene_sets:nuytten_ezh2_targets_up
Curated_gene_sets:nuytten_ez...1         SET     964   -0.0084173   -0.0018586     0.022731      0.64442 Curated_gene_sets:nuytten_ezh2_targets_dn
Curated_gene_sets:ingram_shh...3         SET     117    -0.053753   -0.0042322     0.072508      0.77075 Curated_gene_sets:ingram_shh_targets_up
Curated_gene_sets:ingram_shh...2         SET      60      0.12486    0.0070505     0.092408     0.088334 Curated_gene_sets:ingram_shh_targets_dn
Curated_gene_sets:martin_nfk...2         SET      40    -0.034847   -0.0016075      0.11702      0.61706 Curated_gene_sets:martin_nfkb_targets_up
Curated_gene_sets:martin_nfk...1         SET      10    -0.062746   -0.0014484      0.20963      0.61765 Curated_gene_sets:martin_nfkb_targets_dn
Curated_gene_sets:martin_vir...2         SET      80    -0.019578   -0.0012759     0.077052      0.60029 Curated_gene_sets:martin_viral_gpcr_signaling_up
Curated_gene_sets:martin_vir...1         SET      46    -0.067257   -0.0033267      0.10724      0.73471 Curated_gene_sets:martin_viral_gpcr_signaling_dn
Curated_gene_sets:buytaert_p...2         SET     789    -0.019563    -0.003927     0.026156      0.77274 Curated_gene_sets:buytaert_photodynamic_therapy_stress_up
Curated_gene_sets:buytaert_p...1         SET     618    -0.042882   -0.0076546     0.027937       0.9376 Curated_gene_sets:buytaert_photodynamic_therapy_stress_dn
Curated_gene_sets:ferreira_e...2         SET     158    -0.088846   -0.0081201      0.05476      0.94764 Curated_gene_sets:ferreira_ewings_sarcoma_unstable_vs_stable_up
Curated_gene_sets:ferreira_e...1         SET      90     0.035345    0.0024425     0.071931      0.31159 Curated_gene_sets:ferreira_ewings_sarcoma_unstable_vs_stable_dn
Curated_gene_sets:nakayama_f...          SET      43     -0.16822   -0.0080452      0.12617      0.90877 Curated_gene_sets:nakayama_fra2_targets
Curated_gene_sets:lopez_mbd_...1         SET     900     0.032801    0.0070106     0.023212      0.07882 Curated_gene_sets:lopez_mbd_targets
Curated_gene_sets:lopez_mbd_...2         SET       4      0.16878    0.0024645      0.29637      0.28452 Curated_gene_sets:lopez_mbd_targets_imprinted_and_x_linked
Curated_gene_sets:ropero_hda...          SET     101     0.051075    0.0037379     0.070361      0.23396 Curated_gene_sets:ropero_hdac2_targets
Curated_gene_sets:gouyer_tum...          SET       9      0.20953    0.0045888      0.23238      0.18362 Curated_gene_sets:gouyer_tumor_invasiveness
Curated_gene_sets:liu_liver_...          SET      32      0.07459    0.0030783      0.11796       0.2636 Curated_gene_sets:liu_liver_cancer
Curated_gene_sets:liu_breast...          SET      27     0.041995    0.0015922      0.14065      0.38263 Curated_gene_sets:liu_breast_cancer
Curated_gene_sets:liu_nasoph...          SET      65      0.11555    0.0067906     0.081805     0.078905 Curated_gene_sets:liu_nasopharyngeal_carcinoma
Curated_gene_sets:liu_common...          SET      61     -0.19834    -0.011293     0.085071      0.99013 Curated_gene_sets:liu_common_cancer_genes
Curated_gene_sets:lockwood_a...          SET     213    -0.029151   -0.0030888     0.054866       0.7024 Curated_gene_sets:lockwood_amplified_in_lung_cancer
Curated_gene_sets:frederick_...          SET      10      0.36749    0.0084831      0.23351     0.057784 Curated_gene_sets:frederick_prkci_targets
Curated_gene_sets:rahman_tp5...          SET      21      0.13331    0.0044581      0.14011       0.1707 Curated_gene_sets:rahman_tp53_targets_phosphorylated
Curated_gene_sets:wei_mir34a...          SET     141    -0.020893   -0.0018047     0.062723      0.63047 Curated_gene_sets:wei_mir34a_targets
Curated_gene_sets:wei_mycn_t...          SET     767     0.020743     0.004108     0.025349       0.2066 Curated_gene_sets:wei_mycn_targets_with_e_box
Curated_gene_sets:liao_have_...          SET      40      0.08578    0.0039572      0.12225      0.24145 Curated_gene_sets:liao_have_sox4_binding_sites
Curated_gene_sets:liao_metas...          SET     499    0.0034581   0.00055649      0.03138      0.45613 Curated_gene_sets:liao_metastasis
Curated_gene_sets:hasegawa_t...          SET       8     -0.21234   -0.0043845      0.23358      0.81834 Curated_gene_sets:hasegawa_tumorigenesis_by_ret_c634r
Curated_gene_sets:tong_inter...          SET      55     0.070424     0.003808      0.10031      0.24132 Curated_gene_sets:tong_interact_with_pttg1
Curated_gene_sets:scian_cell...2         SET       9      0.17839    0.0039068      0.22972      0.21872 Curated_gene_sets:scian_cell_cycle_targets_of_tp53_and_tp73_up
Curated_gene_sets:scian_cell...1         SET      22     0.075972    0.0026004       0.1408      0.29475 Curated_gene_sets:scian_cell_cycle_targets_of_tp53_and_tp73_dn
Curated_gene_sets:scian_inve...2         SET      11     -0.39329   -0.0095215      0.22153      0.96207 Curated_gene_sets:scian_inversed_targets_of_tp53_and_tp73_up
Curated_gene_sets:scian_inve...1         SET      28     -0.18554   -0.0071633      0.14339      0.90214 Curated_gene_sets:scian_inversed_targets_of_tp53_and_tp73_dn
Curated_gene_sets:guenther_g...2         SET      20     -0.28786   -0.0093948      0.17096      0.95388 Curated_gene_sets:guenther_growth_spherical_vs_adherent_up
Curated_gene_sets:guenther_g...1         SET      24    -0.035369   -0.0012644      0.15278      0.59154 Curated_gene_sets:guenther_growth_spherical_vs_adherent_dn
Curated_gene_sets:schwab_tar...2         SET      11    -0.069261   -0.0016768      0.23263      0.61704 Curated_gene_sets:schwab_targets_of_bmyb_polymorphic_variants_up
Curated_gene_sets:schwab_tar...1         SET      14     -0.49786    -0.013597       0.1899      0.99562 Curated_gene_sets:schwab_targets_of_bmyb_polymorphic_variants_dn
Curated_gene_sets:gouyer_tat...2         SET      10    -0.046695   -0.0010779      0.25139      0.57368 Curated_gene_sets:gouyer_tati_targets_up
Curated_gene_sets:gouyer_tat...1         SET      17     0.024797   0.00074619       0.1649      0.44023 Curated_gene_sets:gouyer_tati_targets_dn
Curated_gene_sets:caffarel_r...10        SET      32    0.0083055   0.00034277      0.11888      0.47215 Curated_gene_sets:caffarel_response_to_thc_up
Curated_gene_sets:caffarel_r...9         SET      28      0.11875    0.0045849      0.12563      0.17226 Curated_gene_sets:caffarel_response_to_thc_dn
Curated_gene_sets:caffarel_r...8         SET      14     0.047925    0.0013089       0.1889      0.39986 Curated_gene_sets:caffarel_response_to_thc_8hr_5_up
Curated_gene_sets:caffarel_r...7         SET      11      0.07989    0.0019341      0.22101      0.35887 Curated_gene_sets:caffarel_response_to_thc_8hr_5_dn
Curated_gene_sets:caffarel_r...6         SET       5     0.038305   0.00062533       0.3694      0.45871 Curated_gene_sets:caffarel_response_to_thc_8hr_3_up
Curated_gene_sets:caffarel_r...5         SET       9     -0.26871   -0.0058849      0.21021      0.89942 Curated_gene_sets:caffarel_response_to_thc_8hr_3_dn
Curated_gene_sets:caffarel_r...2         SET       8     -0.15822   -0.0032669      0.25948      0.72898 Curated_gene_sets:caffarel_response_to_thc_24hr_3_up
Curated_gene_sets:caffarel_r...1         SET      13     -0.12638   -0.0033261      0.17888      0.76006 Curated_gene_sets:caffarel_response_to_thc_24hr_3_dn
Curated_gene_sets:caffarel_r...4         SET      32     -0.17063   -0.0070417      0.11724      0.92721 Curated_gene_sets:caffarel_response_to_thc_24hr_5_up
Curated_gene_sets:caffarel_r...3         SET      53     0.094518    0.0050173     0.080528      0.12026 Curated_gene_sets:caffarel_response_to_thc_24hr_5_dn
Curated_gene_sets:rankin_ang...2         SET       5      0.78338     0.012789      0.40809     0.027462 Curated_gene_sets:rankin_angiogenic_targets_of_vhl_hif2a_up
Curated_gene_sets:rankin_ang...1         SET       8     -0.19985   -0.0041266        0.292      0.75314 Curated_gene_sets:rankin_angiogenic_targets_of_vhl_hif2a_dn
Curated_gene_sets:bertucci_i...2         SET      24      0.10234    0.0036584       0.1418      0.23525 Curated_gene_sets:bertucci_invasive_carcinoma_ductal_vs_lobular_up
Curated_gene_sets:bertucci_i...1         SET      43    -0.016084  -0.00076923      0.11836      0.55405 Curated_gene_sets:bertucci_invasive_carcinoma_ductal_vs_lobular_dn
Curated_gene_sets:suh_coexpr...          SET      18    -0.027944  -0.00086527      0.16048      0.56912 Curated_gene_sets:suh_coexpressed_with_id1_and_id2_up
Curated_gene_sets:wotton_run...2         SET      21      0.26191    0.0087588       0.1762     0.068597 Curated_gene_sets:wotton_runx_targets_up
Curated_gene_sets:wotton_run...1         SET      29      0.19839    0.0077949      0.14054     0.079046 Curated_gene_sets:wotton_runx_targets_dn
Curated_gene_sets:fujiwara_p...2         SET      10    -0.052958   -0.0012225      0.25026       0.5838 Curated_gene_sets:fujiwara_park2_hepatocyte_proliferation_up
Curated_gene_sets:fujiwara_p...1         SET       7     -0.45536   -0.0087953      0.28881      0.94256 Curated_gene_sets:fujiwara_park2_hepatocyte_proliferation_dn
Curated_gene_sets:fujiwara_p...4         SET       8     -0.11153   -0.0023029      0.23721      0.68088 Curated_gene_sets:fujiwara_park2_in_liver_cancer_up
Curated_gene_sets:fujiwara_p...3         SET       4      0.51093    0.0074607      0.44919      0.12768 Curated_gene_sets:fujiwara_park2_in_liver_cancer_dn
Curated_gene_sets:garcia_tar...2         SET      48      0.03997    0.0020194     0.097002      0.34015 Curated_gene_sets:garcia_targets_of_fli1_and_dax1_up
Curated_gene_sets:garcia_tar...1         SET     161    -0.046903   -0.0043269     0.052595      0.81374 Curated_gene_sets:garcia_targets_of_fli1_and_dax1_dn
Curated_gene_sets:rickman_tu...6         SET     232     0.011965    0.0013225     0.045156      0.39552 Curated_gene_sets:rickman_tumor_differentiated_well_vs_poorly_up
Curated_gene_sets:rickman_tu...5         SET     369     0.021723    0.0030168     0.038025      0.28391 Curated_gene_sets:rickman_tumor_differentiated_well_vs_poorly_dn
Curated_gene_sets:rickman_tu...4         SET     104     -0.11632   -0.0086374     0.069259      0.95346 Curated_gene_sets:rickman_tumor_differentiated_well_vs_moderately_up
Curated_gene_sets:rickman_tu...3         SET     107      0.11325    0.0085292     0.069098     0.050623 Curated_gene_sets:rickman_tumor_differentiated_well_vs_moderately_dn
Curated_gene_sets:rickman_tu...2         SET     120     0.061677    0.0049176     0.063312      0.16499 Curated_gene_sets:rickman_tumor_differentiated_moderately_vs_poorly_up
Curated_gene_sets:rickman_tu...1         SET      15     -0.15822   -0.0044725      0.18023      0.80998 Curated_gene_sets:rickman_tumor_differentiated_moderately_vs_poorly_dn
Curated_gene_sets:rickman_me...2         SET     292    -0.029402   -0.0036399     0.041962      0.75824 Curated_gene_sets:rickman_metastasis_up
Curated_gene_sets:rickman_me...1         SET     246     0.014971    0.0017033      0.04548      0.37101 Curated_gene_sets:rickman_metastasis_dn
Curated_gene_sets:fridman_se...2         SET      77    -0.034782    -0.002224     0.089099      0.65187 Curated_gene_sets:fridman_senescence_up
Curated_gene_sets:fridman_se...1         SET      12    -0.041817   -0.0010574      0.22803      0.57275 Curated_gene_sets:fridman_senescence_dn
Curated_gene_sets:fridman_im...          SET      33     0.048953    0.0020515      0.13874       0.3621 Curated_gene_sets:fridman_immortalization_dn
Curated_gene_sets:schaeffer_...6         SET     143    -0.021958   -0.0019099     0.057928      0.64767 Curated_gene_sets:schaeffer_prostate_development_6hr_up
Curated_gene_sets:schaeffer_...5         SET     445     0.044834    0.0068234     0.033764      0.09212 Curated_gene_sets:schaeffer_prostate_development_6hr_dn
Curated_gene_sets:schaeffer_...2         SET     102     0.086591    0.0063682     0.073399      0.11906 Curated_gene_sets:schaeffer_prostate_development_12hr_up
Curated_gene_sets:schaeffer_...1         SET      47     -0.21619    -0.010809      0.11042      0.97487 Curated_gene_sets:schaeffer_prostate_development_12hr_dn
Curated_gene_sets:schaeffer_...4         SET     408    -0.017456   -0.0025465     0.037895      0.67747 Curated_gene_sets:schaeffer_prostate_development_48hr_up
Curated_gene_sets:schaeffer_...3         SET     383     0.058651    0.0082952     0.040871     0.075646 Curated_gene_sets:schaeffer_prostate_development_48hr_dn
Curated_gene_sets:schaeffer_...8         SET      14      -0.2525   -0.0068959      0.16306      0.93925 Curated_gene_sets:schaeffer_prostate_development_and_cancer_box1_up
Curated_gene_sets:schaeffer_...7         SET      10   -0.0076416   -0.0001764      0.21067      0.51447 Curated_gene_sets:schaeffer_prostate_development_and_cancer_box1_dn
Curated_gene_sets:schaeffer_...10        SET       6      0.28561    0.0051076       0.3101      0.17852 Curated_gene_sets:schaeffer_prostate_development_and_cancer_box2_up
Curated_gene_sets:schaeffer_...9         SET       7     -0.24418   -0.0047163      0.24428      0.84123 Curated_gene_sets:schaeffer_prostate_development_and_cancer_box2_dn
Curated_gene_sets:schaeffer_...13        SET      11      0.27498    0.0066573      0.28338      0.16594 Curated_gene_sets:schaeffer_prostate_development_and_cancer_box4_up
Curated_gene_sets:schaeffer_...12        SET      34    -0.068372   -0.0029084      0.12136       0.7134 Curated_gene_sets:schaeffer_prostate_development_and_cancer_box4_dn
Curated_gene_sets:schaeffer_...15        SET      10     -0.20877   -0.0048193      0.27262      0.77809 Curated_gene_sets:schaeffer_prostate_development_and_cancer_box5_up
Curated_gene_sets:schaeffer_...14        SET       8     -0.18743     -0.00387      0.26128      0.76341 Curated_gene_sets:schaeffer_prostate_development_and_cancer_box5_dn
Curated_gene_sets:schaeffer_...17        SET       7      0.37028     0.007152       0.3086      0.11511 Curated_gene_sets:schaeffer_prostate_development_and_cancer_box6_up
Curated_gene_sets:schaeffer_...16        SET       5     -0.13667   -0.0022311      0.34075      0.65581 Curated_gene_sets:schaeffer_prostate_development_and_cancer_box6_dn
Curated_gene_sets:schaeffer_...19        SET      20     -0.26204   -0.0085523       0.1707      0.93761 Curated_gene_sets:schaeffer_sox9_targets_in_prostate_development_up
Curated_gene_sets:schaeffer_...18        SET      43    -0.070122   -0.0033537       0.1151      0.72881 Curated_gene_sets:schaeffer_sox9_targets_in_prostate_development_dn
Curated_gene_sets:koyama_sem...2         SET     230    -0.024909   -0.0027414     0.047723      0.69915 Curated_gene_sets:koyama_sema3b_targets_up
Curated_gene_sets:koyama_sem...1         SET     336    -0.020072   -0.0026623     0.040631      0.68934 Curated_gene_sets:koyama_sema3b_targets_dn
Curated_gene_sets:courtois_s...          SET       9     0.081132    0.0017768      0.21114      0.35039 Curated_gene_sets:courtois_senescence_triggers
Curated_gene_sets:rickman_he...1         SET      94    -0.097571   -0.0068901     0.084806      0.87503 Curated_gene_sets:rickman_head_and_neck_cancer_a
Curated_gene_sets:schaeffer_...11        SET       5    -0.047496  -0.00077538      0.28578        0.566 Curated_gene_sets:schaeffer_prostate_development_and_cancer_box3
Curated_gene_sets:rickman_he...2         SET      36    -0.046139   -0.0020195      0.13288      0.63579 Curated_gene_sets:rickman_head_and_neck_cancer_b
Curated_gene_sets:rickman_he...3         SET     101     -0.16555    -0.012116     0.073152      0.98818 Curated_gene_sets:rickman_head_and_neck_cancer_c
Curated_gene_sets:rickman_he...4         SET      33   -0.0011323  -4.7452e-05      0.13027      0.50347 Curated_gene_sets:rickman_head_and_neck_cancer_d
Curated_gene_sets:rickman_he...5         SET      77    -0.088528   -0.0056606     0.085236       0.8505 Curated_gene_sets:rickman_head_and_neck_cancer_e
Curated_gene_sets:rickman_he...6         SET      52     0.015839   0.00083281     0.098395      0.43606 Curated_gene_sets:rickman_head_and_neck_cancer_f
Curated_gene_sets:wu_cell_mi...          SET     172     0.039054    0.0037227     0.058452      0.25203 Curated_gene_sets:wu_cell_migration
Curated_gene_sets:taghavi_ne...          SET      12      0.11216    0.0028362      0.22804      0.31141 Curated_gene_sets:taghavi_neoplastic_transformation
Curated_gene_sets:colin_pilo...2         SET      33      0.15851    0.0066428      0.12726      0.10647 Curated_gene_sets:colin_pilocytic_astrocytoma_vs_glioblastoma_up
Curated_gene_sets:colin_pilo...1         SET      26    -0.047954   -0.0017842      0.14759      0.62737 Curated_gene_sets:colin_pilocytic_astrocytoma_vs_glioblastoma_dn
Curated_gene_sets:baldwin_pr...          SET      37    0.0074531    0.0003307      0.12201      0.47565 Curated_gene_sets:baldwin_prkci_targets_up
Curated_gene_sets:gotzmann_e...2         SET      64     0.035222     0.002054     0.090732      0.34894 Curated_gene_sets:gotzmann_epithelial_to_mesenchymal_transition_up
Curated_gene_sets:gotzmann_e...1         SET     188     0.049918    0.0049726     0.050808      0.16293 Curated_gene_sets:gotzmann_epithelial_to_mesenchymal_transition_dn
Curated_gene_sets:he_pten_ta...2         SET      17      0.49784     0.014981      0.18005    0.0028482 Curated_gene_sets:he_pten_targets_up
Curated_gene_sets:he_pten_ta...1         SET       7      0.24895    0.0048086      0.32592      0.22249 Curated_gene_sets:he_pten_targets_dn
Curated_gene_sets:amit_delay...          SET      18     0.045621    0.0014126      0.18017      0.40005 Curated_gene_sets:amit_delayed_early_genes
Curated_gene_sets:den_intera...          SET      25   -0.0042184  -0.00015391      0.15285      0.51101 Curated_gene_sets:den_interact_with_lca5
Curated_gene_sets:pasqualucc...2         SET     270     0.042989    0.0051206     0.044596      0.16754 Curated_gene_sets:pasqualucci_lymphoma_by_gc_stage_up
Curated_gene_sets:pasqualucc...1         SET     160     0.046694    0.0042942     0.057414      0.20803 Curated_gene_sets:pasqualucci_lymphoma_by_gc_stage_dn
Curated_gene_sets:benporath_...3         SET     352     -0.01262   -0.0017125     0.037819      0.63069 Curated_gene_sets:benporath_es_1
Curated_gene_sets:benporath_...4         SET      35     -0.21447    -0.009256      0.11058      0.97377 Curated_gene_sets:benporath_es_2
Curated_gene_sets:benporath_...10        SET     944    -0.056037    -0.012251     0.024115      0.98992 Curated_gene_sets:benporath_nanog_targets
Curated_gene_sets:benporath_...12        SET     276    -0.052607   -0.0063345     0.045236      0.87757 Curated_gene_sets:benporath_oct4_targets
Curated_gene_sets:benporath_...15        SET     710    -0.020206   -0.0038563     0.027621      0.76778 Curated_gene_sets:benporath_sox2_targets
Curated_gene_sets:benporath_...11        SET     173    -0.081331    -0.007775     0.056635       0.9245 Curated_gene_sets:benporath_nos_targets
Curated_gene_sets:benporath_...16        SET     917     0.040922    0.0088245     0.027524     0.068542 Curated_gene_sets:benporath_suz12_targets
Curated_gene_sets:benporath_...2         SET     968     0.036724    0.0081247      0.02654      0.08323 Curated_gene_sets:benporath_eed_targets
Curated_gene_sets:benporath_...7         SET    1038     0.034539    0.0078972     0.025894     0.091135 Curated_gene_sets:benporath_es_with_h3k27me3
Curated_gene_sets:benporath_...13        SET     598     0.063481     0.011153     0.034192     0.031691 Curated_gene_sets:benporath_prc2_targets
Curated_gene_sets:benporath_...9         SET     209     0.046878    0.0049208     0.048353      0.16615 Curated_gene_sets:benporath_myc_targets_with_ebox
Curated_gene_sets:benporath_...8         SET     736     -0.04081   -0.0079239     0.024736       0.9505 Curated_gene_sets:benporath_myc_max_targets
Curated_gene_sets:benporath_...1         SET     621    0.0041795   0.00074781     0.027607      0.43983 Curated_gene_sets:benporath_cycling_genes
Curated_gene_sets:benporath_...14        SET     147    -0.012768   -0.0011259     0.057379      0.58805 Curated_gene_sets:benporath_proliferation
Curated_gene_sets:petretto_c...          SET      33     -0.08335   -0.0034931      0.12515      0.74729 Curated_gene_sets:petretto_cardiac_hypertrophy
Curated_gene_sets:stark_pref...2         SET     185     0.055877     0.005522     0.054939      0.15457 Curated_gene_sets:stark_prefrontal_cortex_22q11_deletion_up
Curated_gene_sets:stark_pref...1         SET     489    -0.007588   -0.0012091     0.031517      0.59513 Curated_gene_sets:stark_prefrontal_cortex_22q11_deletion_dn
Curated_gene_sets:stark_hypp...2         SET      49      0.20389     0.010408      0.10799     0.029521 Curated_gene_sets:stark_hyppocampus_22q11_deletion_up
Curated_gene_sets:stark_hypp...1         SET      19      0.17806    0.0056643      0.24379      0.23259 Curated_gene_sets:stark_hyppocampus_22q11_deletion_dn
Curated_gene_sets:stark_brai...          SET      11      0.23371    0.0056582      0.22627      0.15084 Curated_gene_sets:stark_brain_22q11_deletion
Curated_gene_sets:benporath_...5         SET       8     -0.31112   -0.0064241       0.2599      0.88435 Curated_gene_sets:benporath_es_core_nine
Curated_gene_sets:benporath_...6         SET      96     -0.15003    -0.010706     0.074132      0.97849 Curated_gene_sets:benporath_es_core_nine_correlated
Curated_gene_sets:petretto_b...2         SET      11     -0.28105   -0.0068043      0.20545      0.91434 Curated_gene_sets:petretto_blood_pressure_up
Curated_gene_sets:petretto_b...1         SET       9      0.20897    0.0045765      0.23616      0.18812 Curated_gene_sets:petretto_blood_pressure_dn
Curated_gene_sets:petretto_h...2         SET      32     -0.11359   -0.0046879      0.12589      0.81655 Curated_gene_sets:petretto_heart_mass_qtl_cis_up
Curated_gene_sets:petretto_h...1         SET      23      0.04197    0.0014688      0.13849      0.38093 Curated_gene_sets:petretto_heart_mass_qtl_cis_dn
Curated_gene_sets:petretto_l...2         SET       6      0.21772    0.0038934      0.37303      0.27973 Curated_gene_sets:petretto_left_ventricle_mass_qtl_cis_up
Curated_gene_sets:petretto_l...1         SET      10      0.23651    0.0054596      0.23744      0.15962 Curated_gene_sets:petretto_left_ventricle_mass_qtl_cis_dn
Curated_gene_sets:amit_egf_r...3         SET      10   -0.0041009  -9.4666e-05      0.26586      0.50615 Curated_gene_sets:amit_egf_response_20_hela
Curated_gene_sets:amit_egf_r...7         SET      42    -0.085868   -0.0040588      0.11989      0.76306 Curated_gene_sets:amit_egf_response_40_hela
Curated_gene_sets:amit_egf_r...11        SET      45       0.1065    0.0052102       0.1115      0.16976 Curated_gene_sets:amit_egf_response_60_hela
Curated_gene_sets:amit_egf_r...1         SET      67    -0.076281    -0.004551     0.086946      0.80984 Curated_gene_sets:amit_egf_response_120_hela
Curated_gene_sets:amit_egf_r...5         SET      59    -0.068855   -0.0038558      0.09735       0.7603 Curated_gene_sets:amit_egf_response_240_hela
Curated_gene_sets:amit_egf_r...9         SET     161    -0.054215   -0.0050014     0.056361      0.83195 Curated_gene_sets:amit_egf_response_480_hela
Curated_gene_sets:amit_egf_r...4         SET      12     -0.17425   -0.0044061      0.19704      0.81174 Curated_gene_sets:amit_egf_response_20_mcf10a
Curated_gene_sets:amit_egf_r...8         SET      17   -0.0084468  -0.00025419      0.16165      0.52084 Curated_gene_sets:amit_egf_response_40_mcf10a
Curated_gene_sets:amit_egf_r...12        SET      37    0.0059341   0.00026331      0.12735      0.48142 Curated_gene_sets:amit_egf_response_60_mcf10a
Curated_gene_sets:amit_egf_r...2         SET      40    -0.069748   -0.0032176      0.11179      0.73365 Curated_gene_sets:amit_egf_response_120_mcf10a
Curated_gene_sets:amit_egf_r...6         SET      21     -0.10253    -0.003429      0.16459      0.73334 Curated_gene_sets:amit_egf_response_240_mcf10a
Curated_gene_sets:amit_egf_r...10        SET      43    -0.072856   -0.0034844       0.1052       0.7557 Curated_gene_sets:amit_egf_response_480_mcf10a
Curated_gene_sets:amit_serum...2         SET      17      0.18506     0.005569        0.178      0.14926 Curated_gene_sets:amit_serum_response_20_mcf10a
Curated_gene_sets:amit_serum...4         SET      30     0.058694    0.0023455      0.13041      0.32633 Curated_gene_sets:amit_serum_response_40_mcf10a
Curated_gene_sets:amit_serum...6         SET      56    -0.054202   -0.0029573      0.10657      0.69448 Curated_gene_sets:amit_serum_response_60_mcf10a
Curated_gene_sets:amit_serum...1         SET      62    -0.021737   -0.0012477     0.090379      0.59503 Curated_gene_sets:amit_serum_response_120_mcf10a
Curated_gene_sets:amit_serum...3         SET      55     -0.12085   -0.0065346      0.10036      0.88573 Curated_gene_sets:amit_serum_response_240_mcf10a
Curated_gene_sets:amit_serum...5         SET      35      0.20511    0.0088519       0.1127     0.034388 Curated_gene_sets:amit_serum_response_480_mcf10a
Curated_gene_sets:georges_ce...          SET      61      0.09118    0.0051914     0.091923      0.16063 Curated_gene_sets:georges_cell_cycle_mir192_targets
Curated_gene_sets:georges_ta...          SET     853     -0.02336   -0.0048672     0.025378      0.82133 Curated_gene_sets:georges_targets_of_mir192_and_mir215
Curated_gene_sets:shen_smarc...2         SET     408     0.037597    0.0054844     0.034922      0.14084 Curated_gene_sets:shen_smarca2_targets_up
Curated_gene_sets:shen_smarc...1         SET     275    -0.063576   -0.0076416     0.044319      0.92428 Curated_gene_sets:shen_smarca2_targets_dn
Curated_gene_sets:lin_silenc...          SET     101    -0.069349   -0.0050752     0.074986      0.82246 Curated_gene_sets:lin_silenced_by_tumor_microenvironment
Curated_gene_sets:sakai_tumo...1         SET      79    -0.058139   -0.0037653      0.07394      0.78415 Curated_gene_sets:sakai_tumor_infiltrating_monocytes_dn
Curated_gene_sets:sakai_tumo...2         SET      27      0.22046    0.0083586      0.14387     0.062725 Curated_gene_sets:sakai_tumor_infiltrating_monocytes_up
Curated_gene_sets:sakai_chro...1         SET      33   -0.0092639  -0.00038824      0.13484      0.52739 Curated_gene_sets:sakai_chronic_hepatitis_vs_liver_cancer_dn
Curated_gene_sets:jeon_smad6...2         SET      24     -0.25252   -0.0090271      0.17373      0.92695 Curated_gene_sets:jeon_smad6_targets_up
Curated_gene_sets:jeon_smad6...1         SET      19    0.0054379   0.00017299      0.15575      0.48607 Curated_gene_sets:jeon_smad6_targets_dn
Curated_gene_sets:wang_prost...          SET      61       0.1213    0.0069064     0.093389     0.097002 Curated_gene_sets:wang_prostate_cancer_androgen_independent
Curated_gene_sets:sung_metas...2         SET     105     0.011309   0.00084376     0.069723      0.43558 Curated_gene_sets:sung_metastasis_stroma_up
Curated_gene_sets:sung_metas...1         SET      52     0.063241    0.0033253     0.094881      0.25254 Curated_gene_sets:sung_metastasis_stroma_dn
Curated_gene_sets:shin_b_cel...1         SET      13      0.37153    0.0097778      0.20791     0.036984 Curated_gene_sets:shin_b_cell_lymphoma_cluster_1
Curated_gene_sets:shin_b_cel...2         SET      30      0.11025    0.0044057      0.13432      0.20589 Curated_gene_sets:shin_b_cell_lymphoma_cluster_2
Curated_gene_sets:shin_b_cel...3         SET      27     0.015105   0.00057268      0.14567      0.45871 Curated_gene_sets:shin_b_cell_lymphoma_cluster_3
Curated_gene_sets:shin_b_cel...4         SET      17     -0.26108   -0.0078565      0.17416      0.93306 Curated_gene_sets:shin_b_cell_lymphoma_cluster_5
Curated_gene_sets:shin_b_cel...5         SET      11      0.30496    0.0073831      0.25697      0.11767 Curated_gene_sets:shin_b_cell_lymphoma_cluster_6
Curated_gene_sets:shin_b_cel...6         SET      26     0.016929   0.00062987      0.15341      0.45607 Curated_gene_sets:shin_b_cell_lymphoma_cluster_7
Curated_gene_sets:shin_b_cel...7         SET      37      -0.1061   -0.0047079      0.11542      0.82102 Curated_gene_sets:shin_b_cell_lymphoma_cluster_8
Curated_gene_sets:shin_b_cel...8         SET      17     -0.19638   -0.0059096      0.18513       0.8556 Curated_gene_sets:shin_b_cell_lymphoma_cluster_9
Curated_gene_sets:zhang_resp...4         SET     218     -0.12357    -0.013244      0.05121      0.99208 Curated_gene_sets:zhang_response_to_ikk_inhibitor_and_tnf_up
Curated_gene_sets:zhang_resp...3         SET     101     -0.14091    -0.010312     0.072452      0.97409 Curated_gene_sets:zhang_response_to_ikk_inhibitor_and_tnf_dn
Curated_gene_sets:mori_pre_b...2         SET      73    -0.083461   -0.0051967     0.076052      0.86376 Curated_gene_sets:mori_pre_bi_lymphocyte_up
Curated_gene_sets:mori_pre_b...1         SET      72    -0.067705   -0.0041868     0.085011       0.7871 Curated_gene_sets:mori_pre_bi_lymphocyte_dn
Curated_gene_sets:mori_large...2         SET      82     -0.11021   -0.0072709     0.071152      0.93929 Curated_gene_sets:mori_large_pre_bii_lymphocyte_up
Curated_gene_sets:mori_large...1         SET      54    -0.086518   -0.0046356      0.09876      0.80949 Curated_gene_sets:mori_large_pre_bii_lymphocyte_dn
Curated_gene_sets:mori_small...2         SET      74     0.022439    0.0014067     0.089744      0.40128 Curated_gene_sets:mori_small_pre_bii_lymphocyte_up
Curated_gene_sets:mori_small...1         SET      69     -0.19073    -0.011547      0.07887       0.9922 Curated_gene_sets:mori_small_pre_bii_lymphocyte_dn
Curated_gene_sets:mori_immat...2         SET      46     -0.14262   -0.0070541      0.10615      0.91043 Curated_gene_sets:mori_immature_b_lymphocyte_up
Curated_gene_sets:mori_immat...1         SET      86     -0.16274    -0.010994     0.067979      0.99166 Curated_gene_sets:mori_immature_b_lymphocyte_dn
Curated_gene_sets:mori_matur...2         SET      83     -0.14678   -0.0097429      0.08076      0.96543 Curated_gene_sets:mori_mature_b_lymphocyte_up
Curated_gene_sets:mori_matur...1         SET      71    -0.062618   -0.0038454     0.086348      0.76583 Curated_gene_sets:mori_mature_b_lymphocyte_dn
Curated_gene_sets:mori_plasm...2         SET      46     0.019528    0.0009659      0.10523      0.42639 Curated_gene_sets:mori_plasma_cell_up
Curated_gene_sets:mori_plasm...1         SET      34     0.048421    0.0020597      0.12979      0.35455 Curated_gene_sets:mori_plasma_cell_dn
Curated_gene_sets:mori_emu_m...2         SET     104  -0.00037068  -2.7525e-05     0.062537      0.50236 Curated_gene_sets:mori_emu_myc_lymphoma_by_onset_time_up
Curated_gene_sets:mori_emu_m...1         SET      17     0.013149   0.00039568      0.18847      0.47219 Curated_gene_sets:mori_emu_myc_lymphoma_by_onset_time_dn
Curated_gene_sets:collis_prk...2         SET      21     -0.30369    -0.010156      0.15241      0.97684 Curated_gene_sets:collis_prkdc_substrates
Curated_gene_sets:collis_prk...1         SET      18     0.088739    0.0027477      0.15935      0.28881 Curated_gene_sets:collis_prkdc_regulators
Curated_gene_sets:tomida_lun...          SET       5      0.49525     0.008085       0.3781     0.095135 Curated_gene_sets:tomida_lung_cancer_poor_survival
Curated_gene_sets:lee_target...2         SET      53     0.043949     0.002333       0.1029      0.33465 Curated_gene_sets:lee_targets_of_ptch1_and_sufu_up
Curated_gene_sets:lee_target...1         SET      81    -0.034594   -0.0022685     0.084846      0.65826 Curated_gene_sets:lee_targets_of_ptch1_and_sufu_dn
Curated_gene_sets:kauffmann_...1         SET     216   -0.0093465  -0.00099722     0.046067      0.58039 Curated_gene_sets:kauffmann_dna_repair_genes
Curated_gene_sets:kauffmann_...2         SET     137     -0.14139     -0.01204     0.059323      0.99142 Curated_gene_sets:kauffmann_dna_replication_genes
Curated_gene_sets:nikolsky_b...15        SET      37    0.0095467    0.0004236       0.2112      0.48197 Curated_gene_sets:nikolsky_breast_cancer_1q21_amplicon
Curated_gene_sets:nikolsky_b...16        SET      13    -0.038752   -0.0010199      0.32454      0.54752 Curated_gene_sets:nikolsky_breast_cancer_1q32_amplicon
Curated_gene_sets:nikolsky_b...22        SET      26     -0.46747    -0.017393      0.23273      0.97771 Curated_gene_sets:nikolsky_breast_cancer_5p15_amplicon
Curated_gene_sets:nikolsky_b...23        SET      21     -0.28561   -0.0095515       0.2163      0.90665 Curated_gene_sets:nikolsky_breast_cancer_6p24_p22_amplicon
Curated_gene_sets:nikolsky_b...25        SET      37      -0.1737   -0.0077073      0.18964      0.82015 Curated_gene_sets:nikolsky_breast_cancer_7p22_amplicon
Curated_gene_sets:nikolsky_b...24        SET      11     0.008442   0.00020438      0.33991      0.49009 Curated_gene_sets:nikolsky_breast_cancer_7p15_amplicon
Curated_gene_sets:nikolsky_b...26        SET      76     0.057906    0.0036785      0.14043      0.34005 Curated_gene_sets:nikolsky_breast_cancer_7q21_q22_amplicon
Curated_gene_sets:nikolsky_b...27        SET      55    -0.069837   -0.0037762      0.17215      0.65751 Curated_gene_sets:nikolsky_breast_cancer_8p12_p11_amplicon
Curated_gene_sets:nikolsky_b...28        SET     130     0.051734    0.0042921     0.096301      0.29556 Curated_gene_sets:nikolsky_breast_cancer_8q12_q22_amplicon
Curated_gene_sets:nikolsky_b...29        SET     155     0.015289    0.0013841      0.09438      0.43566 Curated_gene_sets:nikolsky_breast_cancer_8q23_q24_amplicon
Curated_gene_sets:nikolsky_b...1         SET       8      0.23578    0.0048683      0.31007      0.22351 Curated_gene_sets:nikolsky_breast_cancer_10q22_amplicon
Curated_gene_sets:nikolsky_b...2         SET     155    -0.016591    -0.001502     0.096566      0.56821 Curated_gene_sets:nikolsky_breast_cancer_11q12_q14_amplicon
Curated_gene_sets:nikolsky_b...3         SET      45    -0.010571  -0.00051716      0.16698      0.52524 Curated_gene_sets:nikolsky_breast_cancer_12q13_q21_amplicon
Curated_gene_sets:nikolsky_b...4         SET      15      -0.4413    -0.012475      0.32869      0.91029 Curated_gene_sets:nikolsky_breast_cancer_12q24_amplicon
Curated_gene_sets:nikolsky_b...5         SET      14     -0.14034   -0.0038327      0.31912      0.66994 Curated_gene_sets:nikolsky_breast_cancer_14q22_amplicon
Curated_gene_sets:nikolsky_b...6         SET      22      0.17309    0.0059244      0.19781      0.19079 Curated_gene_sets:nikolsky_breast_cancer_15q26_amplicon
Curated_gene_sets:nikolsky_b...7         SET     117      -0.1276    -0.010047      0.13166      0.83376 Curated_gene_sets:nikolsky_breast_cancer_16p13_amplicon
Curated_gene_sets:nikolsky_b...8         SET      53     -0.10162   -0.0053943      0.19239      0.70131 Curated_gene_sets:nikolsky_breast_cancer_16q24_amplicon
Curated_gene_sets:nikolsky_b...9         SET      10     -0.14475   -0.0033414      0.34969      0.66054 Curated_gene_sets:nikolsky_breast_cancer_17p11_amplicon
Curated_gene_sets:nikolsky_b...10        SET     132     0.030349     0.002537      0.11535      0.39624 Curated_gene_sets:nikolsky_breast_cancer_17q11_q21_amplicon
Curated_gene_sets:nikolsky_b...11        SET     326     0.059722    0.0078049     0.070269      0.19769 Curated_gene_sets:nikolsky_breast_cancer_17q21_q25_amplicon
Curated_gene_sets:nikolsky_b...12        SET       5      0.43855    0.0071595       0.5474      0.21153 Curated_gene_sets:nikolsky_breast_cancer_19p13_amplicon
Curated_gene_sets:nikolsky_b...13        SET      22      -0.1033   -0.0035359      0.26747      0.65033 Curated_gene_sets:nikolsky_breast_cancer_19q13.1_amplicon
Curated_gene_sets:nikolsky_b...14        SET       7     -0.26378    -0.005095      0.45352      0.71959 Curated_gene_sets:nikolsky_breast_cancer_19q13.4_amplicon
Curated_gene_sets:nikolsky_b...17        SET       8      0.15601    0.0032214      0.35627      0.33073 Curated_gene_sets:nikolsky_breast_cancer_20p13_amplicon
Curated_gene_sets:nikolsky_b...18        SET      31    -0.062008   -0.0025188      0.26117      0.59383 Curated_gene_sets:nikolsky_breast_cancer_20q11_amplicon
Curated_gene_sets:nikolsky_b...19        SET     145    -0.019878    -0.001741     0.097223        0.581 Curated_gene_sets:nikolsky_breast_cancer_20q12_q13_amplicon
Curated_gene_sets:nikolsky_b...20        SET      15      0.38547     0.010897      0.29078     0.092486 Curated_gene_sets:nikolsky_breast_cancer_21q22_amplicon
Curated_gene_sets:nikolsky_b...21        SET      17     0.060734    0.0018276      0.34461      0.43005 Curated_gene_sets:nikolsky_breast_cancer_22q13_amplicon
Curated_gene_sets:nikolsky_m...          SET      94     0.015585    0.0011006     0.069973      0.41187 Curated_gene_sets:nikolsky_mutated_and_amplified_in_breast_cancer
Curated_gene_sets:whitehurst...          SET      35      0.17281    0.0074583      0.12883     0.089895 Curated_gene_sets:whitehurst_paclitaxel_sensitivity
Curated_gene_sets:stegmeier_...          SET      11    -0.074665   -0.0018077      0.20268      0.64371 Curated_gene_sets:stegmeier_premitotic_cell_cycle_regulators
Curated_gene_sets:tesar_alk_...4         SET       6     -0.13737   -0.0024566      0.38691      0.63872 Curated_gene_sets:tesar_alk_targets_human_es_4d_dn
Curated_gene_sets:tesar_alk_...6         SET       5     -0.57903   -0.0094527      0.43192      0.90996 Curated_gene_sets:tesar_alk_targets_human_es_5d_up
Curated_gene_sets:tesar_alk_...5         SET       7     -0.16377   -0.0031633      0.30547      0.70406 Curated_gene_sets:tesar_alk_targets_human_es_5d_dn
Curated_gene_sets:ji_metasta...          SET      25     0.055107    0.0020105      0.16311      0.36774 Curated_gene_sets:ji_metastasis_repressed_by_stk11
Curated_gene_sets:gottwein_t...          SET      62    -0.020841   -0.0011962     0.090883      0.59069 Curated_gene_sets:gottwein_targets_of_kshv_mir_k12_11
Curated_gene_sets:chen_neuro...          SET      50      0.12696    0.0065463      0.12274      0.15048 Curated_gene_sets:chen_neuroblastoma_copy_number_gains
Curated_gene_sets:tcga_gliob...2         SET      72     -0.18566    -0.011481      0.11202      0.95128 Curated_gene_sets:tcga_glioblastoma_copy_number_up
Curated_gene_sets:tcga_gliob...1         SET      29     -0.16437   -0.0064582      0.16269      0.84381 Curated_gene_sets:tcga_glioblastoma_copy_number_dn
Curated_gene_sets:ding_lung_...5         SET      24     -0.13659   -0.0048828      0.16431      0.79709 Curated_gene_sets:ding_lung_cancer_mutated_significantly
Curated_gene_sets:ding_lung_...3         SET      13     -0.21783   -0.0057328      0.19165      0.87214 Curated_gene_sets:ding_lung_cancer_mutated_frequently
Curated_gene_sets:ding_lung_...2         SET     100    -0.012944  -0.00094263     0.071259      0.57207 Curated_gene_sets:ding_lung_cancer_expression_by_copy_number
Curated_gene_sets:onder_cdh1...5         SET     236    -0.046099   -0.0051385     0.053081      0.80742 Curated_gene_sets:onder_cdh1_targets_2_up
Curated_gene_sets:onder_cdh1...4         SET     454    -0.025228   -0.0038773     0.035927      0.75872 Curated_gene_sets:onder_cdh1_targets_2_dn
Curated_gene_sets:onder_cdh1...3         SET     130    -0.010304  -0.00085485     0.064238      0.56372 Curated_gene_sets:onder_cdh1_targets_1_up
Curated_gene_sets:onder_cdh1...2         SET     162   -0.0029436  -0.00027238     0.056275      0.52086 Curated_gene_sets:onder_cdh1_targets_1_dn
Curated_gene_sets:onder_cdh1...7         SET      15    -0.049864   -0.0014096      0.20916      0.59421 Curated_gene_sets:onder_cdh1_targets_3_up
Curated_gene_sets:onder_cdh1...6         SET      58    -0.074582    -0.004141     0.098093      0.77646 Curated_gene_sets:onder_cdh1_targets_3_dn
Curated_gene_sets:onder_cdh1...1         SET      79     -0.04841   -0.0031352     0.093876      0.69696 Curated_gene_sets:onder_cdh1_signaling_via_ctnnb1
Curated_gene_sets:zeilstra_c...2         SET       9      0.18928    0.0041454      0.22868      0.20392 Curated_gene_sets:zeilstra_cd44_targets_up
Curated_gene_sets:zeilstra_c...1         SET       8     -0.26521   -0.0054762      0.19889       0.9088 Curated_gene_sets:zeilstra_cd44_targets_dn
Curated_gene_sets:cervera_sd...3         SET     112     0.023286     0.001794     0.073669      0.37597 Curated_gene_sets:cervera_sdhb_targets_2
Curated_gene_sets:rozanov_mm...3         SET      32      0.24078    0.0099369      0.13399      0.03618 Curated_gene_sets:rozanov_mmp14_targets_subset
Curated_gene_sets:rozanov_mm...1         SET      10      0.13996    0.0032308      0.27638      0.30629 Curated_gene_sets:rozanov_mmp14_correlated
Curated_gene_sets:rozanov_mm...4         SET     250      0.03675    0.0042145     0.046527      0.21481 Curated_gene_sets:rozanov_mmp14_targets_up
Curated_gene_sets:rozanov_mm...2         SET      31     -0.07325   -0.0029755      0.14347      0.69517 Curated_gene_sets:rozanov_mmp14_targets_dn
Curated_gene_sets:landemaine...          SET      21     0.091248    0.0030515       0.1511      0.27296 Curated_gene_sets:landemaine_lung_metastasis
Curated_gene_sets:cervera_sd...2         SET     116     0.023986    0.0018805     0.074967       0.3745 Curated_gene_sets:cervera_sdhb_targets_1_up
Curated_gene_sets:cervera_sd...1         SET      34    -0.077421   -0.0032933      0.12295      0.73555 Curated_gene_sets:cervera_sdhb_targets_1_dn
Curated_gene_sets:le_egr2_ta...1         SET     100      0.13048    0.0095023     0.076194     0.043409 Curated_gene_sets:le_egr2_targets_dn
Curated_gene_sets:ross_acute...          SET      80    -0.031663   -0.0020635     0.087344      0.64151 Curated_gene_sets:ross_acute_myeloid_leukemia_cbf
Curated_gene_sets:bystrykh_s...          SET       6      0.62262     0.011134      0.26695    0.0098462 Curated_gene_sets:bystrykh_scp2_qtl
Curated_gene_sets:kenny_ctnn...2         SET      49    -0.039094   -0.0019956      0.11499      0.63306 Curated_gene_sets:kenny_ctnnb1_targets_up
Curated_gene_sets:cheok_resp...7         SET      19    -0.019356  -0.00061573      0.17968      0.54289 Curated_gene_sets:cheok_response_to_mercaptopurine_dn
Curated_gene_sets:nelson_res...1         SET      16    -0.063588   -0.0018564      0.19254       0.6294 Curated_gene_sets:nelson_response_to_androgen_dn
Curated_gene_sets:tarte_plas...2         SET      76    -0.085028   -0.0054015     0.074997      0.87154 Curated_gene_sets:tarte_plasma_cell_vs_b_lymphocyte_up
Curated_gene_sets:bystroem_c...1         SET      54    -0.028565   -0.0015305     0.094241      0.61909 Curated_gene_sets:bystroem_correlated_with_il5_dn
Curated_gene_sets:sweet_kras...2         SET      60    -0.075281   -0.0042511     0.097271      0.78051 Curated_gene_sets:sweet_kras_targets_dn
Curated_gene_sets:shepard_cr...2         SET     195    0.0065273   0.00066208     0.051891      0.44995 Curated_gene_sets:shepard_crush_and_burn_mutant_up
Curated_gene_sets:ross_aml_w...4         SET      71      -0.0678   -0.0041636      0.08279      0.79358 Curated_gene_sets:ross_aml_with_pml_rara_fusion
Curated_gene_sets:lei_hoxc8_...2         SET      11    -0.083967   -0.0020329      0.20812      0.65669 Curated_gene_sets:lei_hoxc8_targets_up
Curated_gene_sets:park_hsc_v...1         SET      13    -0.027243  -0.00071698      0.21027      0.55154 Curated_gene_sets:park_hsc_vs_multipotent_progenitors_dn
Curated_gene_sets:lee_liver_...3         SET      63    -0.065082   -0.0037656     0.099436       0.7436 Curated_gene_sets:lee_liver_cancer_ciprofibrate_dn
Curated_gene_sets:aston_majo...1         SET     150    -0.023863   -0.0021255     0.059048      0.65694 Curated_gene_sets:aston_major_depressive_disorder_dn
Curated_gene_sets:stanelle_e...          SET      27    -0.071062   -0.0026942      0.13777      0.69701 Curated_gene_sets:stanelle_e2f1_targets
Curated_gene_sets:chesler_br...1         SET       6    -0.019631  -0.00035106      0.30262      0.52586 Curated_gene_sets:chesler_brain_d6mit150_qtl_cis
Curated_gene_sets:shipp_dlbc...1         SET      40   -0.0032082    -0.000148      0.10939       0.5117 Curated_gene_sets:shipp_dlbcl_cured_vs_fatal_dn
Curated_gene_sets:grandvaux_...1         SET      14      -0.2137   -0.0058364       0.1755      0.88832 Curated_gene_sets:grandvaux_ifn_response_not_via_irf3
Curated_gene_sets:ueda_centr...          SET      82    -0.084959   -0.0056052     0.082936      0.84717 Curated_gene_sets:ueda_central_clock
Curated_gene_sets:bystrykh_h...3         SET       5     -0.58786   -0.0095969      0.31904       0.9673 Curated_gene_sets:bystrykh_hematopoiesis_stem_cell_fgf3
Curated_gene_sets:golub_all_...2         SET      24     -0.17211   -0.0061527      0.13544      0.89808 Curated_gene_sets:golub_all_vs_aml_up
Curated_gene_sets:houstis_ros            SET      30     0.018501   0.00073934      0.13922      0.44714 Curated_gene_sets:houstis_ros
Curated_gene_sets:basso_b_ly...          SET     139    -0.076221   -0.0065373     0.062014      0.89047 Curated_gene_sets:basso_b_lymphocyte_network
Curated_gene_sets:bystrykh_h...6         SET     124     0.012708    0.0010299     0.064282      0.42164 Curated_gene_sets:bystrykh_hematopoiesis_stem_cell_qtl_cis
Curated_gene_sets:schuhmache...1         SET       7      -0.1234   -0.0023835      0.25428      0.68627 Curated_gene_sets:schuhmacher_myc_targets_dn
Curated_gene_sets:lei_hoxc8_...1         SET      16     -0.13909   -0.0040608      0.17975      0.78048 Curated_gene_sets:lei_hoxc8_targets_dn
Curated_gene_sets:chesler_br...5         SET      70      0.01094   0.00066707     0.081521      0.44662 Curated_gene_sets:chesler_brain_qtl_cis
Curated_gene_sets:ross_aml_w...2         SET      48    -0.033441   -0.0016895      0.10815      0.62141 Curated_gene_sets:ross_aml_with_cbfb_myh11_fusion
Curated_gene_sets:iizuka_liv...7         SET      14     -0.14309    -0.003908      0.19967       0.7632 Curated_gene_sets:iizuka_liver_cancer_progression_l0_l1_up
Curated_gene_sets:iizuka_liv...8         SET      10     -0.25805   -0.0059568      0.23321      0.86574 Curated_gene_sets:iizuka_liver_cancer_progression_l1_g1_dn
Curated_gene_sets:ferrando_t...3         SET      17    -0.056808   -0.0017095      0.17065      0.63039 Curated_gene_sets:ferrando_tal1_neighbors
Curated_gene_sets:bystrykh_h...2         SET     150     -0.02528   -0.0022517     0.057701      0.66935 Curated_gene_sets:bystrykh_hematopoiesis_stem_cell_and_brain_qtl_trans
Curated_gene_sets:lee_liver_...13        SET      60    -0.097669   -0.0055152       0.1003      0.83491 Curated_gene_sets:lee_liver_cancer_myc_tgfa_dn
Curated_gene_sets:iizuka_liv...2         SET      24     -0.31448    -0.011242      0.13051      0.99201 Curated_gene_sets:iizuka_liver_cancer_progression_g1_g2_dn
Curated_gene_sets:goldrath_h...          SET     137    -0.050249   -0.0042788     0.062509      0.78926 Curated_gene_sets:goldrath_homeostatic_proliferation
Curated_gene_sets:lamb_ccnd1...          SET      19      0.23074    0.0073401      0.16132     0.076328 Curated_gene_sets:lamb_ccnd1_targets
Curated_gene_sets:gnatenko_p...          SET      38     0.056401    0.0025361      0.10823      0.30115 Curated_gene_sets:gnatenko_platelet_signature
Curated_gene_sets:kim_germin...2         SET      60      0.17356    0.0098005      0.10516     0.049441 Curated_gene_sets:kim_germinal_center_t_helper_up
Curated_gene_sets:shepard_bm...1         SET     194    -0.048411    -0.004898      0.05108      0.82837 Curated_gene_sets:shepard_bmyb_morpholino_dn
Curated_gene_sets:bystrykh_h...1         SET      64     -0.10646   -0.0062083     0.091427      0.87787 Curated_gene_sets:bystrykh_hematopoiesis_stem_cell_and_brain_qtl_cis
Curated_gene_sets:lee_liver_...1         SET      62     -0.15316   -0.0087911     0.097168       0.9425 Curated_gene_sets:lee_liver_cancer_acox1_dn
Curated_gene_sets:smith_tert...2         SET     135     0.037752    0.0031913     0.060042      0.26476 Curated_gene_sets:smith_tert_targets_up
Curated_gene_sets:lee_liver_...15        SET      53     0.030695    0.0016294     0.096711      0.37548 Curated_gene_sets:lee_liver_cancer_myc_up
Curated_gene_sets:iizuka_liv...6         SET      16     0.041597    0.0012144      0.16958      0.40312 Curated_gene_sets:iizuka_liver_cancer_progression_l0_l1_dn
Curated_gene_sets:jechlinger...2         SET      65     0.090444    0.0053151     0.093633      0.16704 Curated_gene_sets:jechlinger_epithelial_to_mesenchymal_transition_up
Curated_gene_sets:der_ifn_al...2         SET      72     -0.12198   -0.0075433     0.081731      0.93221 Curated_gene_sets:der_ifn_alpha_response_up
Curated_gene_sets:kannan_tp5...2         SET      55     -0.19355    -0.010466     0.092605      0.98169 Curated_gene_sets:kannan_tp53_targets_up
Curated_gene_sets:welch_gata...          SET      21   -0.0091791  -0.00030697      0.13794      0.52653 Curated_gene_sets:welch_gata1_targets
Curated_gene_sets:frasor_res...2         SET      35     0.062371    0.0026918      0.12744      0.31228 Curated_gene_sets:frasor_response_to_estradiol_up
Curated_gene_sets:lee_liver_...14        SET      60      0.12222    0.0069014      0.10043      0.11183 Curated_gene_sets:lee_liver_cancer_myc_tgfa_up
Curated_gene_sets:flechner_p...1         SET      39    0.0027346   0.00012457       0.1104      0.49012 Curated_gene_sets:flechner_pbl_kidney_transplant_ok_vs_donor_dn
Curated_gene_sets:dorsam_hox...2         SET      35      0.10592    0.0045712      0.11435      0.17715 Curated_gene_sets:dorsam_hoxa9_targets_up
Curated_gene_sets:der_ifn_be...1         SET       7      -0.2143   -0.0041392       0.2783      0.77935 Curated_gene_sets:der_ifn_beta_response_dn
Curated_gene_sets:iizuka_liv...5         SET      26     0.057055    0.0021228      0.12506      0.32411 Curated_gene_sets:iizuka_liver_cancer_progression_g2_g3_up
Curated_gene_sets:klein_prim...1         SET      55     0.077102    0.0041691     0.099089      0.21826 Curated_gene_sets:klein_primary_effusion_lymphoma_dn
Curated_gene_sets:shepard_bm...3         SET      72    -0.013985  -0.00086481      0.08216      0.56758 Curated_gene_sets:shepard_bmyb_targets
Curated_gene_sets:kannan_tp5...1         SET      21      0.03876    0.0012962      0.15062      0.39846 Curated_gene_sets:kannan_tp53_targets_dn
Curated_gene_sets:chang_pou5...2         SET      14     -0.15602   -0.0042609      0.20438      0.77738 Curated_gene_sets:chang_pou5f1_targets_up
Curated_gene_sets:chang_pou5...1         SET       7      0.20037    0.0038702      0.28781      0.24316 Curated_gene_sets:chang_pou5f1_targets_dn
Curated_gene_sets:sana_tnf_s...1         SET      79     0.040477    0.0026214     0.083773      0.31449 Curated_gene_sets:sana_tnf_signaling_dn
Curated_gene_sets:tarte_plas...4         SET     365    -0.012165   -0.0016804     0.039326      0.62147 Curated_gene_sets:tarte_plasma_cell_vs_plasmablast_up
Curated_gene_sets:willert_wn...          SET      22     -0.14851   -0.0050833      0.18252      0.79208 Curated_gene_sets:willert_wnt_signaling
Curated_gene_sets:bystrykh_h...8         SET       8     0.057707    0.0011916      0.32253        0.429 Curated_gene_sets:bystrykh_hematopoiesis_stem_cell_runx1
Curated_gene_sets:kenny_ctnn...1         SET      50       0.2867     0.014783      0.10365     0.002839 Curated_gene_sets:kenny_ctnnb1_targets_dn
Curated_gene_sets:cheok_resp...6         SET       8    0.0079665   0.00016449       0.3094      0.48973 Curated_gene_sets:cheok_response_to_mercaptopurine_and_ld_mtx_up
Curated_gene_sets:chesler_br...6         SET       6      0.14864    0.0026581      0.26348      0.28633 Curated_gene_sets:chesler_brain_qtl_trans
Curated_gene_sets:iizuka_liv...3         SET      12     -0.12336   -0.0031192      0.21355      0.71825 Curated_gene_sets:iizuka_liver_cancer_progression_g1_g2_up
Curated_gene_sets:becker_tam...2         SET      51    -0.069391   -0.0036135      0.10141      0.75309 Curated_gene_sets:becker_tamoxifen_resistance_up
Curated_gene_sets:shepard_cr...1         SET     185      0.02398    0.0023698     0.052091      0.32264 Curated_gene_sets:shepard_crush_and_burn_mutant_dn
Curated_gene_sets:kim_germin...1         SET      12      0.28325    0.0071623      0.22932      0.10839 Curated_gene_sets:kim_germinal_center_t_helper_dn
Curated_gene_sets:radaeva_re...2         SET      47    -0.047151   -0.0023574      0.10734      0.66976 Curated_gene_sets:radaeva_response_to_ifna1_up
Curated_gene_sets:peart_hdac...2         SET      52      0.10065    0.0052921     0.094485       0.1434 Curated_gene_sets:peart_hdac_proliferation_cluster_up
Curated_gene_sets:tarte_plas...1         SET      36    -0.045907   -0.0020093      0.11927      0.64984 Curated_gene_sets:tarte_plasma_cell_vs_b_lymphocyte_dn
Curated_gene_sets:park_hsc_v...2         SET      15     -0.14224    -0.004021       0.1683      0.80098 Curated_gene_sets:park_hsc_vs_multipotent_progenitors_up
Curated_gene_sets:yagi_aml_r...          SET      33    -0.075999    -0.003185      0.11537      0.74496 Curated_gene_sets:yagi_aml_relapse_prognosis
Curated_gene_sets:shipp_dlbc...2         SET      35    -0.051414   -0.0022189      0.12234      0.66285 Curated_gene_sets:shipp_dlbcl_cured_vs_fatal_up
Curated_gene_sets:flechner_b...4         SET      83     0.038576    0.0025605      0.07918      0.31307 Curated_gene_sets:flechner_biopsy_kidney_transplant_rejected_vs_ok_up
Curated_gene_sets:lee_liver_...2         SET      64      0.07315    0.0042657     0.097193      0.22584 Curated_gene_sets:lee_liver_cancer_acox1_up
Curated_gene_sets:iizuka_liv...4         SET       8      0.27429    0.0056635      0.25263      0.13881 Curated_gene_sets:iizuka_liver_cancer_progression_g2_g3_dn
Curated_gene_sets:cheok_resp...8         SET      11     -0.12806   -0.0031003      0.21974      0.71997 Curated_gene_sets:cheok_response_to_mercaptopurine_up
Curated_gene_sets:ueda_perif...          SET     168    -0.087969   -0.0082882     0.056488      0.94029 Curated_gene_sets:ueda_periferal_clock
Curated_gene_sets:chesler_br...4         SET      35     0.093091    0.0040176      0.11592      0.21097 Curated_gene_sets:chesler_brain_highest_genetic_variance
Curated_gene_sets:chen_lung_...          SET      25    -0.040904   -0.0014924      0.12655      0.62674 Curated_gene_sets:chen_lung_cancer_survival
Curated_gene_sets:pomeroy_me...2         SET      56     -0.18789    -0.010251     0.092972      0.97835 Curated_gene_sets:pomeroy_medulloblastoma_desmoplasic_vs_classic_up
Curated_gene_sets:wieland_up...          SET      98     0.030582    0.0022048     0.071296      0.33398 Curated_gene_sets:wieland_up_by_hbv_infection
Curated_gene_sets:shepard_bm...2         SET     203     -0.01124    -0.001163     0.048816      0.59105 Curated_gene_sets:shepard_bmyb_morpholino_up
Curated_gene_sets:golub_all_...1         SET      22    0.0042615   0.00014587      0.15006      0.48867 Curated_gene_sets:golub_all_vs_aml_dn
Curated_gene_sets:der_ifn_be...2         SET     100    -0.053151   -0.0038706     0.071008      0.77292 Curated_gene_sets:der_ifn_beta_response_up
Curated_gene_sets:manalo_hyp...1         SET     280    -0.022334   -0.0027083     0.039154       0.7158 Curated_gene_sets:manalo_hypoxia_dn
Curated_gene_sets:chesler_br...3         SET      35        0.195    0.0084156      0.12884      0.06509 Curated_gene_sets:chesler_brain_highest_expression
Curated_gene_sets:magrangeas...1         SET      25     0.051672    0.0018852      0.15705      0.37107 Curated_gene_sets:magrangeas_multiple_myeloma_igg_vs_iga_dn
Curated_gene_sets:lee_liver_...11        SET      61     0.011176   0.00063632     0.098427       0.4548 Curated_gene_sets:lee_liver_cancer_myc_e2f1_dn
Curated_gene_sets:bystroem_c...2         SET      38    -0.064141   -0.0028841      0.10809      0.72354 Curated_gene_sets:bystroem_correlated_with_il5_up
Curated_gene_sets:chesler_br...2         SET       9     -0.42505   -0.0093087      0.22108      0.97273 Curated_gene_sets:chesler_brain_d6mit150_qtl_trans
Curated_gene_sets:nelson_res...2         SET      81     -0.19642     -0.01288     0.087977      0.98721 Curated_gene_sets:nelson_response_to_androgen_up
Curated_gene_sets:lin_apc_ta...          SET      64     -0.11802   -0.0068821     0.084121      0.91967 Curated_gene_sets:lin_apc_targets
Curated_gene_sets:vantveer_b...5         SET     123    -0.020175   -0.0016284     0.064532      0.62272 Curated_gene_sets:vantveer_breast_cancer_metastasis_dn
Curated_gene_sets:brocke_apo...          SET     142     0.044105    0.0038231     0.063432      0.24343 Curated_gene_sets:brocke_apoptosis_reversed_by_il6
Curated_gene_sets:pomeroy_me...1         SET      54     0.059833    0.0032058      0.10967      0.29269 Curated_gene_sets:pomeroy_medulloblastoma_desmoplasic_vs_classic_dn
Curated_gene_sets:frasor_res...1         SET      69     -0.14493   -0.0087743     0.093011       0.9404 Curated_gene_sets:frasor_response_to_estradiol_dn
Curated_gene_sets:cheok_resp...1         SET      20     0.067159    0.0021919      0.14742      0.32435 Curated_gene_sets:cheok_response_to_hd_mtx_dn
Curated_gene_sets:tenedini_m...          SET      60     -0.11898   -0.0067186      0.09993      0.88309 Curated_gene_sets:tenedini_megakaryocyte_markers
Curated_gene_sets:tarte_plas...3         SET     296    -0.082549    -0.010288      0.03882      0.98326 Curated_gene_sets:tarte_plasma_cell_vs_plasmablast_dn
Curated_gene_sets:smith_live...          SET      45    -0.040682   -0.0019903      0.10215      0.65478 Curated_gene_sets:smith_liver_cancer
Curated_gene_sets:jechlinger...1         SET      59     0.029433    0.0016482     0.096565      0.38026 Curated_gene_sets:jechlinger_epithelial_to_mesenchymal_transition_dn
Curated_gene_sets:ross_aml_w...3         SET      72    -0.044627   -0.0027597      0.08433      0.70166 Curated_gene_sets:ross_aml_with_mll_fusions
Curated_gene_sets:grandvaux_...3         SET      14     -0.30201    -0.008248      0.18633      0.94747 Curated_gene_sets:grandvaux_irf3_targets_up
Curated_gene_sets:lee_liver_...12        SET      54    -0.049643   -0.0026598      0.10083      0.68876 Curated_gene_sets:lee_liver_cancer_myc_e2f1_up
Curated_gene_sets:aston_majo...2         SET      45     0.092383    0.0045197      0.10914      0.19864 Curated_gene_sets:aston_major_depressive_disorder_up
Curated_gene_sets:le_egr2_ta...2         SET     104    -0.052437   -0.0038938     0.069429      0.77495 Curated_gene_sets:le_egr2_targets_up
Curated_gene_sets:fernandez_...          SET     174    -0.065703   -0.0062989     0.053181      0.89166 Curated_gene_sets:fernandez_bound_by_myc
Curated_gene_sets:flechner_p...2         SET     143    -0.037282   -0.0032429     0.056981      0.74354 Curated_gene_sets:flechner_pbl_kidney_transplant_ok_vs_donor_up
Curated_gene_sets:ross_aml_o...          SET      67    -0.014399  -0.00085907     0.085997      0.56649 Curated_gene_sets:ross_aml_of_fab_m7_type
Curated_gene_sets:mootha_vox...          SET      87     0.062677    0.0042588     0.067418      0.17627 Curated_gene_sets:mootha_voxphos
Curated_gene_sets:flechner_p...3         SET      48      0.15347    0.0077539     0.094919     0.052964 Curated_gene_sets:flechner_pbl_kidney_transplant_rejected_vs_ok_dn
Curated_gene_sets:der_ifn_ga...1         SET       9      0.17605    0.0038556      0.27395      0.26023 Curated_gene_sets:der_ifn_gamma_response_dn
Curated_gene_sets:sana_respo...2         SET      72     -0.01779   -0.0011001     0.084124      0.58374 Curated_gene_sets:sana_response_to_ifng_up
Curated_gene_sets:sana_tnf_s...2         SET      81     0.085495    0.0056063     0.083429      0.15274 Curated_gene_sets:sana_tnf_signaling_up
Curated_gene_sets:pomeroy_me...4         SET      44     -0.20655   -0.0099922      0.10404      0.97644 Curated_gene_sets:pomeroy_medulloblastoma_prognosis_up
Curated_gene_sets:schuhmache...2         SET      77     0.068728    0.0043946     0.077605      0.18792 Curated_gene_sets:schuhmacher_myc_targets_up
Curated_gene_sets:sweet_kras...3         SET      81     0.061782    0.0040513     0.084964      0.23357 Curated_gene_sets:sweet_kras_targets_up
Curated_gene_sets:cheok_resp...2         SET      19      0.11504    0.0036596      0.17552       0.2561 Curated_gene_sets:cheok_response_to_hd_mtx_up
Curated_gene_sets:magrangeas...2         SET      17      0.32665    0.0098297      0.16099     0.021238 Curated_gene_sets:magrangeas_multiple_myeloma_igg_vs_iga_up
Curated_gene_sets:okumura_in...          SET     168     0.076198    0.0071792     0.055299     0.084122 Curated_gene_sets:okumura_inflammatory_response_lps
Curated_gene_sets:smith_tert...1         SET      83     -0.05533   -0.0036726     0.081658      0.75098 Curated_gene_sets:smith_tert_targets_dn
Curated_gene_sets:shipp_dlbc...3         SET      38     0.066646    0.0029968      0.11706      0.28458 Curated_gene_sets:shipp_dlbcl_vs_follicular_lymphoma_dn
Curated_gene_sets:lee_liver_...5         SET      71      0.02565    0.0015752     0.090888      0.38889 Curated_gene_sets:lee_liver_cancer_dena_dn
Curated_gene_sets:sana_respo...1         SET      83    -0.097683   -0.0064838     0.076615      0.89883 Curated_gene_sets:sana_response_to_ifng_dn
Curated_gene_sets:cheok_resp...5         SET      19     -0.10629   -0.0033813      0.16146      0.74482 Curated_gene_sets:cheok_response_to_mercaptopurine_and_ld_mtx_dn
Curated_gene_sets:lee_liver_...10        SET      60    -0.068694   -0.0038791      0.10376      0.74603 Curated_gene_sets:lee_liver_cancer_myc_dn
Curated_gene_sets:lee_liver_...4         SET      59      0.12315     0.006896     0.095134      0.09776 Curated_gene_sets:lee_liver_cancer_ciprofibrate_up
Curated_gene_sets:iizuka_liv...9         SET      20     -0.10835   -0.0035362       0.1749       0.7322 Curated_gene_sets:iizuka_liver_cancer_progression_l1_g1_up
Curated_gene_sets:pomeroy_me...3         SET      44      -0.0895   -0.0043298      0.10628      0.80013 Curated_gene_sets:pomeroy_medulloblastoma_prognosis_dn
Curated_gene_sets:lu_il4_sig...          SET      91    -0.053909   -0.0037459     0.076265      0.76017 Curated_gene_sets:lu_il4_signaling
Curated_gene_sets:bystrykh_h...7         SET     722    -0.018186   -0.0034988     0.027258      0.74767 Curated_gene_sets:bystrykh_hematopoiesis_stem_cell_qtl_trans
Curated_gene_sets:bystrykh_h...4         SET       9      0.34309    0.0075136      0.23835     0.075024 Curated_gene_sets:bystrykh_hematopoiesis_stem_cell_fli1
Curated_gene_sets:magrangeas...3         SET      22    -0.045018   -0.0015409      0.14352      0.62311 Curated_gene_sets:magrangeas_multiple_myeloma_igll_vs_iglk_dn
Curated_gene_sets:ferrando_l...          SET      15     0.079451    0.0022459      0.18623      0.33482 Curated_gene_sets:ferrando_lyl1_neighbors
Curated_gene_sets:vantveer_b...6         SET      59     0.053361    0.0029881     0.093957      0.28505 Curated_gene_sets:vantveer_breast_cancer_metastasis_up
Curated_gene_sets:coller_myc...2         SET      24     -0.11746   -0.0041991      0.16073      0.76755 Curated_gene_sets:coller_myc_targets_up
Curated_gene_sets:manalo_hyp...2         SET     191    -0.032734   -0.0032864     0.055922      0.72084 Curated_gene_sets:manalo_hypoxia_up
Curated_gene_sets:ren_bound_...          SET      58    -0.069008   -0.0038315     0.085432      0.79038 Curated_gene_sets:ren_bound_by_e2f
Curated_gene_sets:dorsam_hox...1         SET      31    -0.065486   -0.0026601      0.11904      0.70888 Curated_gene_sets:dorsam_hoxa9_targets_dn
Curated_gene_sets:flechner_b...3         SET     528     0.071966     0.011904     0.032093     0.012474 Curated_gene_sets:flechner_biopsy_kidney_transplant_rejected_vs_ok_dn
Curated_gene_sets:shipp_dlbc...4         SET      43     0.059911    0.0028653      0.10621      0.28635 Curated_gene_sets:shipp_dlbcl_vs_follicular_lymphoma_up
Curated_gene_sets:grandvaux_...2         SET      18     -0.35309    -0.010933      0.19158      0.96733 Curated_gene_sets:grandvaux_irf3_targets_dn
Curated_gene_sets:iizuka_liv...1         SET      11     -0.21208   -0.0051346      0.22216      0.83011 Curated_gene_sets:iizuka_liver_cancer_early_recurrence
Curated_gene_sets:radaeva_re...1         SET      10     -0.27507   -0.0063499      0.23021      0.88392 Curated_gene_sets:radaeva_response_to_ifna1_dn
Curated_gene_sets:becker_tam...1         SET      50      -0.1683   -0.0086781      0.10491      0.94566 Curated_gene_sets:becker_tamoxifen_resistance_dn
Curated_gene_sets:peart_hdac...1         SET      71     -0.15601   -0.0095808      0.07985      0.97463 Curated_gene_sets:peart_hdac_proliferation_cluster_dn
Curated_gene_sets:klein_prim...2         SET      48    -0.036183   -0.0018281      0.10468       0.6352 Curated_gene_sets:klein_primary_effusion_lymphoma_up
Curated_gene_sets:sasaki_adu...          SET     158     -0.13621    -0.012449     0.055158      0.99323 Curated_gene_sets:sasaki_adult_t_cell_leukemia
Curated_gene_sets:coller_myc...1         SET       7      0.46833    0.0090458      0.33452     0.080767 Curated_gene_sets:coller_myc_targets_dn
Curated_gene_sets:lee_liver_...7         SET      60     -0.12235   -0.0069088      0.10007      0.88926 Curated_gene_sets:lee_liver_cancer_e2f1_dn
Curated_gene_sets:lee_liver_...6         SET      56     0.028532    0.0015567     0.099647      0.38731 Curated_gene_sets:lee_liver_cancer_dena_up
Curated_gene_sets:flechner_b...1         SET      22     0.097482    0.0033367      0.14948      0.25716 Curated_gene_sets:flechner_biopsy_kidney_transplant_ok_vs_donor_dn
Curated_gene_sets:magrangeas...4         SET      38     0.041917    0.0018848      0.11345      0.35589 Curated_gene_sets:magrangeas_multiple_myeloma_igll_vs_iglk_up
Curated_gene_sets:flechner_p...4         SET      59      0.02503    0.0014016     0.086472      0.38612 Curated_gene_sets:flechner_pbl_kidney_transplant_rejected_vs_ok_up
Curated_gene_sets:flechner_b...2         SET     533   0.00063299   0.00010518     0.030891      0.49183 Curated_gene_sets:flechner_biopsy_kidney_transplant_ok_vs_donor_up
Curated_gene_sets:goldrath_i...          SET      62     0.091875    0.0052736      0.09618      0.16974 Curated_gene_sets:goldrath_immune_memory
Curated_gene_sets:lee_liver_...8         SET      61      0.08397    0.0047809      0.10228      0.20584 Curated_gene_sets:lee_liver_cancer_e2f1_up
Curated_gene_sets:ross_aml_w...1         SET      71     0.014754   0.00090602     0.088748      0.43398 Curated_gene_sets:ross_aml_with_aml1_eto_fusion
Curated_gene_sets:bhattachar...          SET      80      0.02388    0.0015563     0.078801      0.38093 Curated_gene_sets:bhattacharya_embryonic_stem_cell
Curated_gene_sets:osawa_tnf_...          SET      10     0.096121    0.0022189      0.22765      0.33643 Curated_gene_sets:osawa_tnf_targets
Curated_gene_sets:der_ifn_ga...2         SET      68     -0.03853   -0.0023158     0.086402      0.67218 Curated_gene_sets:der_ifn_gamma_response_up
Curated_gene_sets:haslinger_...3         SET      21      0.28395    0.0094959      0.13747     0.019442 Curated_gene_sets:haslinger_b_cll_with_17p13_deletion
Curated_gene_sets:yao_hoxa10...2         SET      80      0.12126    0.0079022     0.086052     0.079412 Curated_gene_sets:yao_hoxa10_targets_via_progesterone_up
Curated_gene_sets:zhan_multi...4         SET      42      0.11515    0.0054428      0.11385      0.15592 Curated_gene_sets:zhan_multiple_myeloma_cd1_up
Curated_gene_sets:abbud_lif_...1         SET      24     -0.11177   -0.0039957      0.15534      0.76409 Curated_gene_sets:abbud_lif_signaling_1_dn
Curated_gene_sets:sansom_apc...5         SET     121    -0.046172   -0.0036965     0.067103      0.75429 Curated_gene_sets:sansom_apc_targets_up
Curated_gene_sets:nakajima_e...          SET      24    -0.069145   -0.0024718      0.15961      0.66757 Curated_gene_sets:nakajima_eosinophil
Curated_gene_sets:brown_myel...2         SET     157     0.054731    0.0049864     0.059284      0.17796 Curated_gene_sets:brown_myeloid_cell_development_up
Curated_gene_sets:nadler_obe...2         SET      55      0.10494    0.0056742     0.097944        0.142 Curated_gene_sets:nadler_obesity_up
Curated_gene_sets:sansom_apc...3         SET     343     0.020952    0.0028073      0.03879      0.29455 Curated_gene_sets:sansom_apc_targets_dn
Curated_gene_sets:addya_eryt...          SET      70   -0.0087295   -0.0005323     0.089344      0.53892 Curated_gene_sets:addya_erythroid_differentiation_by_hemin
Curated_gene_sets:zhang_targ...          SET      83     0.046569     0.003091     0.085635      0.29329 Curated_gene_sets:zhang_targets_of_ewsr1_fli1_fusion
Curated_gene_sets:zhan_multi...21        SET      30     0.091661    0.0036629      0.12121      0.22476 Curated_gene_sets:zhan_multiple_myeloma_subgroups
Curated_gene_sets:haddad_t_l...2         SET      75    -0.035907   -0.0022661     0.086871      0.66032 Curated_gene_sets:haddad_t_lymphocyte_and_nk_progenitor_up
Curated_gene_sets:ma_myeloid...1         SET      40     0.049998    0.0023065      0.12132      0.34013 Curated_gene_sets:ma_myeloid_differentiation_dn
Curated_gene_sets:galindo_im...          SET      77     0.017554    0.0011224     0.086029      0.41916 Curated_gene_sets:galindo_immune_response_to_enterotoxin
Curated_gene_sets:vernell_re...1         SET      23     -0.11745   -0.0041105      0.14738      0.78726 Curated_gene_sets:vernell_retinoblastoma_pathway_dn
Curated_gene_sets:haslinger_...6         SET      16     0.046512    0.0013579      0.20356      0.40963 Curated_gene_sets:haslinger_b_cll_with_mutated_vh_genes
Curated_gene_sets:cromer_met...2         SET      62     0.025056    0.0014382     0.089626      0.38991 Curated_gene_sets:cromer_metastasis_up
Curated_gene_sets:zhan_multi...1         SET      54     -0.14003   -0.0075028      0.10257       0.9139 Curated_gene_sets:zhan_multiple_myeloma_cd1_and_cd2_dn
Curated_gene_sets:guo_hex_ta...2         SET      72    -0.026168   -0.0016182     0.086763      0.61852 Curated_gene_sets:guo_hex_targets_up
Curated_gene_sets:wang_immor...1         SET      23      0.21895    0.0076626      0.16653     0.094297 Curated_gene_sets:wang_immortalized_by_hoxa9_and_meis1_dn
Curated_gene_sets:alcalay_am...2         SET     132    0.0042179    0.0003526     0.065994      0.47452 Curated_gene_sets:alcalay_aml_by_npm1_localization_up
Curated_gene_sets:faelt_b_cl...4         SET      45    -0.074616   -0.0036505      0.10765      0.75588 Curated_gene_sets:faelt_b_cll_with_vh_rearrangements_up
Curated_gene_sets:hedvat_elf...          SET      12     -0.16611   -0.0042002      0.20498      0.79112 Curated_gene_sets:hedvat_elf4_targets_up
Curated_gene_sets:xu_respons...2         SET      14     -0.16635   -0.0045431        0.204      0.79258 Curated_gene_sets:xu_response_to_tretinoin_and_nsc682994_up
Curated_gene_sets:stossi_res...          SET      42      0.10815    0.0051123      0.12215      0.18797 Curated_gene_sets:stossi_response_to_estradiol
Curated_gene_sets:yu_myc_tar...2         SET      42     -0.14777   -0.0069847      0.10526      0.91981 Curated_gene_sets:yu_myc_targets_up
Curated_gene_sets:moreaux_b_...1         SET      75     0.041244    0.0026029     0.076633      0.29522 Curated_gene_sets:moreaux_b_lymphocyte_maturation_by_taci_dn
Curated_gene_sets:abbud_lif_...4         SET      12      0.17607    0.0044522      0.23429      0.22617 Curated_gene_sets:abbud_lif_signaling_2_up
Curated_gene_sets:park_hsc_m...          SET      39    0.0054297   0.00024733      0.11532      0.48122 Curated_gene_sets:park_hsc_markers
Curated_gene_sets:ferrando_t...2         SET      80    -0.012536  -0.00081694     0.081979      0.56076 Curated_gene_sets:ferrando_t_all_with_mll_enl_fusion_up
Curated_gene_sets:hofmann_ce...1         SET      37     -0.15004   -0.0066576      0.11054      0.91265 Curated_gene_sets:hofmann_cell_lymphoma_dn
Curated_gene_sets:zhan_multi...6         SET      63      0.20227     0.011703     0.089553     0.011959 Curated_gene_sets:zhan_multiple_myeloma_cd1_vs_cd2_up
Curated_gene_sets:matsuda_na...          SET     443   -0.0093846   -0.0014251     0.034656      0.60673 Curated_gene_sets:matsuda_natural_killer_differentiation
Curated_gene_sets:wang_targe...2         SET      41     -0.15951   -0.0074496      0.11468      0.91786 Curated_gene_sets:wang_targets_of_mll_cbp_fusion_up
Curated_gene_sets:stoner_eso...2         SET      35       0.0167   0.00072073      0.13371      0.45031 Curated_gene_sets:stoner_esophageal_carcinogenesis_up
Curated_gene_sets:stoner_eso...1         SET       5     -0.13589   -0.0022184      0.32095      0.66399 Curated_gene_sets:stoner_esophageal_carcinogenesis_dn
Curated_gene_sets:haslinger_...2         SET      24      0.07285    0.0026043      0.15157      0.31539 Curated_gene_sets:haslinger_b_cll_with_13q14_deletion
Curated_gene_sets:hofmann_ce...2         SET      47    -0.029094   -0.0014546      0.09981      0.61466 Curated_gene_sets:hofmann_cell_lymphoma_up
Curated_gene_sets:guo_hex_ta...1         SET      62    -0.093137    -0.005346     0.083796      0.86681 Curated_gene_sets:guo_hex_targets_dn
Curated_gene_sets:hsiao_live...          SET     235     -0.01043   -0.0011602     0.046975      0.58786 Curated_gene_sets:hsiao_liver_specific_genes
Curated_gene_sets:gildea_met...          SET      29     -0.04915   -0.0019312      0.14376      0.63378 Curated_gene_sets:gildea_metastasis
Curated_gene_sets:zhan_multi...20        SET      21      0.10648     0.003561      0.16484      0.25916 Curated_gene_sets:zhan_multiple_myeloma_spiked
Curated_gene_sets:munshi_mul...1         SET       9     -0.32677   -0.0071563      0.21299       0.9375 Curated_gene_sets:munshi_multiple_myeloma_dn
Curated_gene_sets:astier_int...          SET      53    -0.040318   -0.0021402     0.092952      0.66776 Curated_gene_sets:astier_integrin_signaling
Curated_gene_sets:zhan_multi...13        SET      44     -0.14638   -0.0070816      0.11736      0.89385 Curated_gene_sets:zhan_multiple_myeloma_lb_up
Curated_gene_sets:haslinger_...1         SET      22     -0.16298   -0.0055785      0.15067       0.8603 Curated_gene_sets:haslinger_b_cll_with_11q23_deletion
Curated_gene_sets:lei_myb_ta...          SET     305    -0.032133   -0.0040642     0.041365      0.78136 Curated_gene_sets:lei_myb_targets
Curated_gene_sets:brown_myel...1         SET     118     0.011255    0.0008899     0.063806      0.42999 Curated_gene_sets:brown_myeloid_cell_development_dn
Curated_gene_sets:roeth_tert...1         SET       9     -0.13669   -0.0029935      0.21428      0.73823 Curated_gene_sets:roeth_tert_targets_dn
Curated_gene_sets:nemeth_inf...2         SET      82     -0.12149   -0.0080156     0.085268      0.92289 Curated_gene_sets:nemeth_inflammatory_response_lps_up
Curated_gene_sets:li_wilms_t...4         SET     161     -0.19636    -0.018114     0.053074      0.99989 Curated_gene_sets:li_wilms_tumor_vs_fetal_kidney_1_dn
Curated_gene_sets:hess_targe...1         SET      80    -0.071578   -0.0046647     0.085371       0.7991 Curated_gene_sets:hess_targets_of_hoxa9_and_meis1_dn
Curated_gene_sets:halmos_ceb...1         SET      43    -0.039526   -0.0018904      0.11958       0.6295 Curated_gene_sets:halmos_cebpa_targets_dn
Curated_gene_sets:nadler_obe...1         SET      47    0.0032778   0.00016388      0.10205      0.48719 Curated_gene_sets:nadler_obesity_dn
Curated_gene_sets:ferrando_t...1         SET      84     -0.12609   -0.0084196     0.074527      0.95466 Curated_gene_sets:ferrando_t_all_with_mll_enl_fusion_dn
Curated_gene_sets:wang_immor...2         SET      26      0.03582    0.0013327      0.15303      0.40746 Curated_gene_sets:wang_immortalized_by_hoxa9_and_meis1_up
Curated_gene_sets:nemeth_inf...1         SET      30   -0.0083536  -0.00033382      0.13526      0.52462 Curated_gene_sets:nemeth_inflammatory_response_lps_dn
Curated_gene_sets:gale_apl_w...1         SET      14      0.15326    0.0041856      0.18983      0.20973 Curated_gene_sets:gale_apl_with_flt3_mutated_dn
Curated_gene_sets:zhan_multi...2         SET      84     -0.11244    -0.007508     0.077733      0.92597 Curated_gene_sets:zhan_multiple_myeloma_cd1_and_cd2_up
Curated_gene_sets:nadler_hyp...          SET      57      0.12439    0.0068471     0.095137     0.095525 Curated_gene_sets:nadler_hyperglycemia_at_obesity
Curated_gene_sets:rorie_targ...2         SET      26       0.4223     0.015712      0.15876    0.0039101 Curated_gene_sets:rorie_targets_of_ewsr1_fli1_fusion_up
Curated_gene_sets:zhan_multi...19        SET      42    0.0092923   0.00043923      0.10184      0.46365 Curated_gene_sets:zhan_multiple_myeloma_pr_up
Curated_gene_sets:halmos_ceb...2         SET      47    -0.041962   -0.0020979      0.11334       0.6444 Curated_gene_sets:halmos_cebpa_targets_up
Curated_gene_sets:yu_myc_tar...1         SET      51     -0.13211   -0.0068797      0.10269      0.90086 Curated_gene_sets:yu_myc_targets_dn
Curated_gene_sets:numata_csf...          SET      21      0.10384    0.0034727       0.1467      0.23952 Curated_gene_sets:numata_csf3_signaling_via_stat3
Curated_gene_sets:zhan_multi...22        SET      57    -0.023471   -0.0012919      0.08491      0.60889 Curated_gene_sets:zhan_multiple_myeloma_up
Curated_gene_sets:lenaour_de...2         SET     114    -0.075763   -0.0058887     0.069585      0.86187 Curated_gene_sets:lenaour_dendritic_cell_maturation_up
Curated_gene_sets:tavor_cebp...1         SET      31      0.11824    0.0048032      0.12792      0.17766 Curated_gene_sets:tavor_cebpa_targets_dn
Curated_gene_sets:lenaour_de...1         SET     122    -0.094282   -0.0075792      0.06427       0.9288 Curated_gene_sets:lenaour_dendritic_cell_maturation_dn
Curated_gene_sets:wang_targe...1         SET      39      0.24784      0.01129      0.11024     0.012289 Curated_gene_sets:wang_targets_of_mll_cbp_fusion_dn
Curated_gene_sets:haddad_b_l...          SET     265    -0.048087   -0.0056754      0.04627      0.85066 Curated_gene_sets:haddad_b_lymphocyte_progenitor
Curated_gene_sets:park_hsc_a...          SET      40     0.030814    0.0014215       0.1145      0.39392 Curated_gene_sets:park_hsc_and_multipotent_progenitors
Curated_gene_sets:greenbaum_...1         SET      18     -0.33581    -0.010398      0.16652      0.97813 Curated_gene_sets:greenbaum_e2a_targets_dn
Curated_gene_sets:nguyen_not...2         SET      26    -0.047325   -0.0017608      0.15229      0.62201 Curated_gene_sets:nguyen_notch1_targets_up
Curated_gene_sets:zhan_multi...8         SET      45      -0.2515    -0.012304      0.10855      0.98974 Curated_gene_sets:zhan_multiple_myeloma_cd2_up
Curated_gene_sets:haslinger_...5         SET      22     -0.46077    -0.015771      0.14913        0.999 Curated_gene_sets:haslinger_b_cll_with_chromosome_12_trisomy
Curated_gene_sets:abbud_lif_...2         SET      41    -0.038428   -0.0017947      0.12179      0.62381 Curated_gene_sets:abbud_lif_signaling_1_up
Curated_gene_sets:abraham_al...2         SET      26    -0.009356   -0.0003481      0.15565      0.52397 Curated_gene_sets:abraham_alpc_vs_multiple_myeloma_up
Curated_gene_sets:theilgaard...2         SET      75     0.048197    0.0030417     0.084123      0.28335 Curated_gene_sets:theilgaard_neutrophil_at_skin_wound_up
Curated_gene_sets:gery_cebp_...          SET     120     0.061976    0.0049414     0.069828       0.1874 Curated_gene_sets:gery_cebp_targets
Curated_gene_sets:verhaak_am...2         SET     180   -0.0031142  -0.00030361     0.056967       0.5218 Curated_gene_sets:verhaak_aml_with_npm1_mutated_up
Curated_gene_sets:kang_immor...2         SET      83    -0.076586   -0.0050834     0.076473       0.8417 Curated_gene_sets:kang_immortalized_by_tert_up
Curated_gene_sets:basso_cd40...1         SET      69    -0.064074   -0.0038791     0.092328      0.75615 Curated_gene_sets:basso_cd40_signaling_dn
Curated_gene_sets:zhan_multi...15        SET      42      0.17827    0.0084264      0.11348     0.058112 Curated_gene_sets:zhan_multiple_myeloma_mf_up
Curated_gene_sets:petrova_en...1         SET     156     0.094296    0.0085639     0.061136     0.061496 Curated_gene_sets:petrova_endothelium_lymphatic_vs_blood_dn
Curated_gene_sets:jain_nfkb_...          SET      74    -0.026401    -0.001655     0.074419      0.63861 Curated_gene_sets:jain_nfkb_signaling
Curated_gene_sets:roeth_tert...2         SET      14    -0.068659   -0.0018751      0.19325      0.63881 Curated_gene_sets:roeth_tert_targets_up
Curated_gene_sets:petrova_en...2         SET     130     -0.15735    -0.013054      0.06429       0.9928 Curated_gene_sets:petrova_endothelium_lymphatic_vs_blood_up
Curated_gene_sets:li_wilms_t...5         SET     177    -0.022976   -0.0022214     0.055752      0.65987 Curated_gene_sets:li_wilms_tumor_vs_fetal_kidney_1_up
Curated_gene_sets:staege_ewi...          SET      26     -0.27595    -0.010267       0.1531      0.96425 Curated_gene_sets:staege_ewing_family_tumor
Curated_gene_sets:gale_apl_w...2         SET      57     0.081295    0.0044748     0.095027      0.19614 Curated_gene_sets:gale_apl_with_flt3_mutated_up
Curated_gene_sets:affar_yy1_...2         SET     183   -0.0079392  -0.00078038     0.055341      0.55704 Curated_gene_sets:affar_yy1_targets_up
Curated_gene_sets:theilgaard...1         SET     217    -0.013849   -0.0014809     0.047755      0.61409 Curated_gene_sets:theilgaard_neutrophil_at_skin_wound_dn
Curated_gene_sets:affar_yy1_...1         SET     238    -0.036387   -0.0040728     0.047204       0.7796 Curated_gene_sets:affar_yy1_targets_dn
Curated_gene_sets:faelt_b_cl...3         SET      44     0.026519    0.0012829      0.10902      0.40391 Curated_gene_sets:faelt_b_cll_with_vh_rearrangements_dn
Curated_gene_sets:vernell_re...2         SET      69    -0.037319   -0.0022593      0.07703      0.68597 Curated_gene_sets:vernell_retinoblastoma_pathway_up
Curated_gene_sets:alcalay_am...1         SET     177     0.014898    0.0014404     0.056162       0.3954 Curated_gene_sets:alcalay_aml_by_npm1_localization_dn
Curated_gene_sets:kang_immor...1         SET      98     0.070549    0.0050862     0.078849      0.18547 Curated_gene_sets:kang_immortalized_by_tert_dn
Curated_gene_sets:hess_targe...2         SET      66    -0.015767  -0.00093365     0.084148      0.57431 Curated_gene_sets:hess_targets_of_hoxa9_and_meis1_up
Curated_gene_sets:yao_hoxa10...1         SET      18      0.19982    0.0061871      0.18781      0.14369 Curated_gene_sets:yao_hoxa10_targets_via_progesterone_dn
Curated_gene_sets:nguyen_not...1         SET      81    -0.089279   -0.0058544     0.084737      0.85396 Curated_gene_sets:nguyen_notch1_targets_dn
Curated_gene_sets:moreaux_mu...2         SET     341    0.0070785   0.00094573     0.038763      0.42755 Curated_gene_sets:moreaux_multiple_myeloma_by_taci_up
Curated_gene_sets:chiaretti_...1         SET      65     -0.15929   -0.0093609     0.089274       0.9628 Curated_gene_sets:chiaretti_acute_lymphoblastic_leukemia_zap70
Curated_gene_sets:petrova_pr...1         SET      56     0.018371    0.0010023     0.099548      0.42679 Curated_gene_sets:petrova_prox1_targets_dn
Curated_gene_sets:hoegerkorp...1         SET      12     -0.08344   -0.0021099      0.20023      0.66156 Curated_gene_sets:hoegerkorp_cd44_targets_direct_dn
Curated_gene_sets:bennett_sy...          SET      27     -0.11627   -0.0044083       0.1552      0.77312 Curated_gene_sets:bennett_systemic_lupus_erythematosus
Curated_gene_sets:xu_respons...4         SET      13     -0.30111   -0.0079246      0.20632      0.92777 Curated_gene_sets:xu_response_to_tretinoin_up
Curated_gene_sets:abraham_al...1         SET      20     0.075141    0.0024524      0.15478      0.31367 Curated_gene_sets:abraham_alpc_vs_multiple_myeloma_dn
Curated_gene_sets:mense_hypo...          SET      95     0.080958    0.0057471      0.07432      0.13801 Curated_gene_sets:mense_hypoxia_up
Curated_gene_sets:marciniak_...          SET      21    -0.060463    -0.002022      0.16722      0.64116 Curated_gene_sets:marciniak_er_stress_response_via_chop
Curated_gene_sets:zhan_v2_la...          SET      41     -0.15493   -0.0072358      0.10715      0.92589 Curated_gene_sets:zhan_v2_late_differentiation_genes
Curated_gene_sets:dorsey_gab...          SET      29     -0.20833   -0.0081856      0.15047       0.9169 Curated_gene_sets:dorsey_gab2_targets
Curated_gene_sets:haddad_t_l...1         SET      61    -0.084184   -0.0047931     0.099851      0.80041 Curated_gene_sets:haddad_t_lymphocyte_and_nk_progenitor_dn
Curated_gene_sets:nakajima_m...          SET      43    -0.053348   -0.0025514      0.10582      0.69292 Curated_gene_sets:nakajima_mast_cell
Curated_gene_sets:lian_neutr...          SET      23     -0.23071    -0.008074       0.1543      0.93256 Curated_gene_sets:lian_neutrophil_granule_constituents
Curated_gene_sets:zhan_multi...17        SET      42     -0.10251   -0.0048457       0.1264      0.79132 Curated_gene_sets:zhan_multiple_myeloma_ms_up
Curated_gene_sets:ma_myeloid...2         SET      36   -0.0060756  -0.00026592      0.12585      0.51925 Curated_gene_sets:ma_myeloid_differentiation_up
Curated_gene_sets:radmacher_...          SET      74    -0.040405   -0.0025329     0.089267      0.67459 Curated_gene_sets:radmacher_aml_prognosis
Curated_gene_sets:cromer_met...1         SET      75    -0.019267   -0.0012159     0.079577      0.59565 Curated_gene_sets:cromer_metastasis_dn
Curated_gene_sets:nouzova_me...          SET      59     0.063798    0.0035725     0.099659      0.26104 Curated_gene_sets:nouzova_methylated_in_apl
Curated_gene_sets:zhan_multi...11        SET      42     -0.10748   -0.0050804      0.11304      0.82914 Curated_gene_sets:zhan_multiple_myeloma_hp_up
Curated_gene_sets:xu_respons...3         SET      11     -0.14323   -0.0034677      0.25631      0.71185 Curated_gene_sets:xu_response_to_tretinoin_dn
Curated_gene_sets:tavor_cebp...2         SET      48     0.020214    0.0010213      0.11065      0.42753 Curated_gene_sets:tavor_cebpa_targets_up
Curated_gene_sets:yagi_aml_s...          SET     112    -0.049366   -0.0038034     0.063035      0.78323 Curated_gene_sets:yagi_aml_survival
Curated_gene_sets:xu_crebbp_...2         SET      21     0.081252    0.0027172      0.14501      0.28764 Curated_gene_sets:xu_crebbp_targets_up
Curated_gene_sets:verhaak_am...1         SET     232    -0.033438   -0.0036958     0.051502      0.74191 Curated_gene_sets:verhaak_aml_with_npm1_mutated_dn
Curated_gene_sets:rorie_targ...1         SET      25     -0.27818    -0.010149      0.16156      0.95744 Curated_gene_sets:rorie_targets_of_ewsr1_fli1_fusion_dn
Curated_gene_sets:appel_imat...          SET      31     -0.16366    -0.006648      0.13319      0.89042 Curated_gene_sets:appel_imatinib_response
Curated_gene_sets:yagi_aml_f...          SET     181    -0.073209   -0.0071569     0.054218      0.91152 Curated_gene_sets:yagi_aml_fab_markers
Curated_gene_sets:zhan_multi...5         SET      52     0.061258     0.003221      0.10449      0.27885 Curated_gene_sets:zhan_multiple_myeloma_cd1_vs_cd2_dn
Curated_gene_sets:moreaux_mu...1         SET     173     0.093729    0.0089601     0.052008     0.035766 Curated_gene_sets:moreaux_multiple_myeloma_by_taci_dn
Curated_gene_sets:abbud_lif_...3         SET       5      0.27429    0.0044778      0.34191      0.21122 Curated_gene_sets:abbud_lif_signaling_2_dn
Curated_gene_sets:xu_crebbp_...1         SET      39     -0.22709    -0.010345      0.11943      0.97137 Curated_gene_sets:xu_crebbp_targets_dn
Curated_gene_sets:iglesias_e...1         SET      12     0.043399    0.0010974      0.19173      0.41046 Curated_gene_sets:iglesias_e2f_targets_dn
[truncated: 1,985,112 more chars]
