# Supplementary material for: Diverse ancestry whole-genome sequencing association study identifies TBX5 and PTK7 as susceptibility genes for posterior urethral valves
Source: eLife. 2022 Sep 20;11:e74777. doi: 10.7554/eLife.74777 (PMC9512401; doi:10.7554/eLife.74777)
Supplement: Figure 9—source data 1. — p-Values generated using SAIGE-GENE and the SKAT-O rare variant test. [file elife-74777-fig9-data1.txt]

Gene Pvalue
TRMU_ENSG00000100416 3.56733188144887e-06
FAM83C_ENSG00000125998 3.55183120245295e-05
ATXN2L_ENSG00000168488 6.84953959543266e-05
RBM26_ENSG00000139746 7.73750154655639e-05
RNH1_ENSG00000023191 8.49464655823251e-05
BDKRB2_ENSG00000168398 9.11465429696001e-05
CUX2_ENSG00000111249 0.000108493741214244
RPN2_ENSG00000118705 0.00011427437928635
C2orf16_ENSG00000221843 0.000115060900216957
FGF5_ENSG00000138675 0.000139702144333675
BRD9_ENSG00000028310 0.000140892096861411
RHPN1_ENSG00000158106 0.0001466385115938
ABCF3_ENSG00000161204 0.000175576631775254
ENTPD1_ENSG00000138185 0.00021302849290139
CYP2C19_ENSG00000165841 0.000215220009357142
TET3_ENSG00000187605 0.0002259637589066
GPATCH3_ENSG00000198746 0.00023467169597513
CHST13_ENSG00000180767 0.000271130672951592
PPP6R3_ENSG00000110075 0.000280572494948284
GEN1_ENSG00000178295 0.000300567519260109
TTC28_ENSG00000100154 0.00037758454306247
PTPRR_ENSG00000153233 0.000386641500267348
RIDA_ENSG00000132541 0.000396891361339691
BRI3BP_ENSG00000184992 0.00042589795018444
POLR3D_ENSG00000168495 0.000429116321415179
UBE2V2_ENSG00000169139 0.000441764197748329
PSAPL1_ENSG00000178597 0.000481291049153842
MBTD1_ENSG00000011258 0.000481432791571423
DNAH7_ENSG00000118997 0.000520117834453715
ROBO4_ENSG00000154133 0.000521962348779326
DENND5A_ENSG00000184014 0.000534346078159165
LRRC69_ENSG00000214954 0.000539581594044547
SECISBP2L_ENSG00000138593 0.00061995478321597
ZCRB1_ENSG00000139168 0.000634675933682938
PFKFB2_ENSG00000123836 0.000639533111676527
SPINK4_ENSG00000122711 0.000651000077353081
SPTB_ENSG00000070182 0.00069928597888369
SLC26A1_ENSG00000145217 0.000704721107658401
IMPAD1_ENSG00000104331 0.000711437797180525
APBB2_ENSG00000163697 0.000716486951151785
FER1L5_ENSG00000249715 0.000726729590475927
MMP25_ENSG00000008516 0.000741323189216603
TMED7-TICAM2_ENSG00000251201 0.000751973516314175
WWP2_ENSG00000198373 0.000776702488466174
TNFRSF4_ENSG00000186827 0.000791158339690901
SUPT7L_ENSG00000119760 0.000799173036235779
PTGR1_ENSG00000106853 0.000852277269236423
AJUBA_ENSG00000129474 0.000859471453129257
CAMK1_ENSG00000134072 0.000887300913469447
XPOT_ENSG00000184575 0.000900079840369328
LRP4_ENSG00000134569 0.00091534533053883
CHL1_ENSG00000134121 0.000917138396876682
AC004997.1_ENSG00000248751 0.000947019341155375
LRIF1_ENSG00000121931 0.000958343335517919
MATR3_ENSG00000280987 0.000968219905445489
PRDM11_ENSG00000019485 0.000972204691513046
MSH6_ENSG00000116062 0.000982735792692591
TIRAP_ENSG00000150455 0.00100008080710212
TMEM132B_ENSG00000139364 0.00101437569433105
L3HYPDH_ENSG00000126790 0.00104457799415625
AKT1_ENSG00000142208 0.00105303470413742
ZNF23_ENSG00000167377 0.00107114762499882
JAK2_ENSG00000096968 0.00107543643059638
ULK4_ENSG00000168038 0.00108881723968901
HAAO_ENSG00000162882 0.00111956560943993
GAB2_ENSG00000033327 0.0011495486334806
CDRT4_ENSG00000239704 0.00115938790747816
ANGEL1_ENSG00000013523 0.00117457617124983
AC008764.1_ENSG00000141979 0.00119147582893298
KLK2_ENSG00000167751 0.00119470330841565
DCTN3_ENSG00000137100 0.00119598599320336
GPAT3_ENSG00000138678 0.00122262266160145
ALDH16A1_ENSG00000161618 0.00123302967439387
BAZ2A_ENSG00000076108 0.00124782996724015
ANKRD55_ENSG00000164512 0.00125001726229002
PRKAA2_ENSG00000162409 0.00129826686236267
PTPN18_ENSG00000072135 0.00130310607349249
UFL1_ENSG00000014123 0.00133349316786247
KCNH2_ENSG00000055118 0.00133555236149507
AP1AR_ENSG00000138660 0.00134395693890887
WDR97_ENSG00000179698 0.00139610629461862
FAM163B_ENSG00000196990 0.00139945089534554
DPPA2_ENSG00000163530 0.0014177606007757
AP3B2_ENSG00000103723 0.00145373122501236
TCN2_ENSG00000185339 0.00152041970239036
UGT2A3_ENSG00000135220 0.00154816691129722
CASTOR1_ENSG00000239282 0.00155781603491534
MEPCE_ENSG00000146834 0.00157412363675491
MMUT_ENSG00000146085 0.00157897526482309
ATP6V1G3_ENSG00000151418 0.0016391217232925
ELAC2_ENSG00000006744 0.00174198469960885
DDRGK1_ENSG00000198171 0.00179176215435695
OR52R1_ENSG00000279270 0.00180762459444916
SH3BGR_ENSG00000185437 0.00181467395815127
P2RY6_ENSG00000171631 0.00182729255756942
UIMC1_ENSG00000087206 0.0018343796396838
MAGEE1_ENSG00000198934 0.001840900968341
DGKQ_ENSG00000145214 0.00189938370571241
IL19_ENSG00000142224 0.00190525969945088
HOXD12_ENSG00000170178 0.00191051932323227
TRDN_ENSG00000186439 0.001932107050165
CHD7_ENSG00000171316 0.00197688093928428
MSR1_ENSG00000038945 0.00198949876721233
ZFPM1_ENSG00000179588 0.00199122428106591
KRTAP21-1_ENSG00000187005 0.00201147540983415
MED26_ENSG00000105085 0.00203332411557144
PTPRU_ENSG00000060656 0.0020450944383722
PRG2_ENSG00000186652 0.00205390238941394
CDH1_ENSG00000039068 0.00206238897327848
ZNF518A_ENSG00000177853 0.00208755937193628
PVR_ENSG00000073008 0.00209722507760524
ZNF518B_ENSG00000178163 0.00209764103471821
CASP9_ENSG00000132906 0.00210038561307102
RGS6_ENSG00000182732 0.00212428043911717
JUN_ENSG00000177606 0.00214092876082617
PDE1A_ENSG00000115252 0.00215899513808915
OR10H1_ENSG00000186723 0.00218445519889809
XK_ENSG00000047597 0.00219539373839572
ARHGAP20_ENSG00000137727 0.00220865594128083
KCNJ14_ENSG00000182324 0.00221601422519657
EPHB2_ENSG00000133216 0.00223500576701963
TICAM2_ENSG00000243414 0.00223814542769341
NIPBL_ENSG00000164190 0.00223818235695916
TMEM30B_ENSG00000182107 0.00226429553580931
TMED4_ENSG00000158604 0.00227095772104124
THNSL1_ENSG00000185875 0.00234313688709409
LSM7_ENSG00000130332 0.00235492105103363
ME2_ENSG00000082212 0.00238438179513967
CTSO_ENSG00000256043 0.00241632204722453
PRELP_ENSG00000188783 0.00241670083857037
KRTAP5-3_ENSG00000196224 0.00241990495455358
P3R3URF_ENSG00000250719 0.00242414436800698
EVI2A_ENSG00000126860 0.00243637115689832
HEYL_ENSG00000163909 0.00246246494705482
GRK4_ENSG00000125388 0.00248497025815908
LRRC14B_ENSG00000185028 0.00252799815100457
RHBDF1_ENSG00000007384 0.00257791535698415
C8A_ENSG00000157131 0.00266589854789478
ENTPD5_ENSG00000187097 0.0026662892720597
FAM136A_ENSG00000035141 0.00270679781736449
STATH_ENSG00000126549 0.00271340908352646
AC011462.1_ENSG00000255730 0.00277425156828415
FNDC3B_ENSG00000075420 0.0028414334534288
MICALL2_ENSG00000164877 0.00292716986204677
NOSIP_ENSG00000142546 0.00294279505291795
LTBP2_ENSG00000119681 0.00294563199579223
ILF3_ENSG00000129351 0.00298838872256313
ISL1_ENSG00000016082 0.00299061796562827
ROBO2_ENSG00000185008 0.00300071946353431
ATP6V1C1_ENSG00000155097 0.00300430070980506
CAPN13_ENSG00000162949 0.00302219227109046
AC093525.1_ENSG00000259784 0.00306484311006627
TRMT1_ENSG00000104907 0.00308059575047059
PTPRS_ENSG00000105426 0.00313264976161309
SCG3_ENSG00000104112 0.00317748128047546
PIK3C3_ENSG00000078142 0.00321023704432388
OR1L8_ENSG00000171496 0.00321874803279298
KLHL22_ENSG00000099910 0.00322610499425269
EHBP1_ENSG00000115504 0.00323362908297575
SLC12A2_ENSG00000064651 0.00334210499262722
C12orf76_ENSG00000174456 0.00337112652199711
ECM2_ENSG00000106823 0.00339816149557615
KRTAP10-8_ENSG00000187766 0.00344743631022726
ALAS1_ENSG00000023330 0.00347208235370966
DUSP14_ENSG00000276023 0.00348660868448036
ARHGEF4_ENSG00000136002 0.00360025542502651
VSIG10L_ENSG00000186806 0.00361797916745876
ANXA7_ENSG00000138279 0.0036872546398421
CBLB_ENSG00000114423 0.00374733204825051
PHF2_ENSG00000197724 0.00376284484384737
ATP9A_ENSG00000054793 0.00377015547732973
AURKA_ENSG00000087586 0.00381907241368562
PROS1_ENSG00000184500 0.0038502515010268
PFN3_ENSG00000196570 0.00385566911345181
DIAPH3_ENSG00000139734 0.00389085640188258
G6PC2_ENSG00000152254 0.00393329528652187
TNS3_ENSG00000136205 0.00394167137853463
ARHGAP5_ENSG00000100852 0.00394442345442925
MCM4_ENSG00000104738 0.00396982736972329
BPIFC_ENSG00000184459 0.00399218345157948
PALM2-AKAP2_ENSG00000157654 0.00400414391938109
KDM4D_ENSG00000186280 0.0040493928379487
XYLT2_ENSG00000015532 0.00407212166754423
PDHA2_ENSG00000163114 0.00407859298820168
TNFSF10_ENSG00000121858 0.00409320388176337
CYS1_ENSG00000205795 0.00412004970537805
LLGL2_ENSG00000073350 0.00416901997515229
ENDOD1_ENSG00000149218 0.00418368819344928
EXOC3L4_ENSG00000205436 0.00420156543337025
ZNFX1_ENSG00000124201 0.00422326257274808
AMPD2_ENSG00000116337 0.00422412357710944
FLRT2_ENSG00000185070 0.00422568400010914
AMBRA1_ENSG00000110497 0.00426162130634244
CCDC130_ENSG00000104957 0.0042902932069897
ROM1_ENSG00000149489 0.00430435050870448
CCDC89_ENSG00000179071 0.00431743607721347
HUWE1_ENSG00000086758 0.00434297653445948
OR10K1_ENSG00000173285 0.00434392314801646
TMPRSS11E_ENSG00000087128 0.00436436024311526
CCNB1IP1_ENSG00000100814 0.00439118698324437
SPAG17_ENSG00000155761 0.00440450227792233
TSC22D4_ENSG00000166925 0.00448331188928464
ZNF485_ENSG00000198298 0.00448821126908538
KAT5_ENSG00000172977 0.00449485881234857
DPF1_ENSG00000011332 0.00451697499943571
CNNM3_ENSG00000168763 0.00455790017354352
C12orf74_ENSG00000187510 0.00458931393855633
SERTAD2_ENSG00000179833 0.00463985205472783
TLK1_ENSG00000198586 0.00465343802329199
LRCH1_ENSG00000136141 0.0047024473386339
NSUN3_ENSG00000178694 0.00473149118507787
FAM234A_ENSG00000167930 0.00488060025499604
ZNF710_ENSG00000140548 0.00491745869480553
REL_ENSG00000162924 0.00492834455728453
HERC6_ENSG00000138642 0.00494023781993902
SAMD15_ENSG00000100583 0.00494719704226532
CAMSAP2_ENSG00000118200 0.00501911515612374
ZNF568_ENSG00000198453 0.00505257636932066
CITED2_ENSG00000164442 0.00515929350876043
PRXL2C_ENSG00000158122 0.0051594847163382
ARHGEF12_ENSG00000196914 0.0051678809032063
POLR1D_ENSG00000186184 0.00521641262634165
CA2_ENSG00000104267 0.00526213372341144
TMEM25_ENSG00000149582 0.0053324535525332
SUMF2_ENSG00000129103 0.00535247032391806
ABTB1_ENSG00000114626 0.00539511622909161
USP16_ENSG00000156256 0.00545300209581756
RABIF_ENSG00000183155 0.00546057758448315
DDX25_ENSG00000109832 0.00550136457915351
ADGRD1_ENSG00000111452 0.00558152864971317
GALNT13_ENSG00000144278 0.00568312389257819
CCDC6_ENSG00000108091 0.00570853741650179
NCF2_ENSG00000116701 0.00576888215579885
DCBLD2_ENSG00000057019 0.0057861761619098
KIF27_ENSG00000165115 0.0058365148977515
FAM9A_ENSG00000183304 0.00589094150561742
IGF2R_ENSG00000197081 0.00589895929386097
CATIP_ENSG00000158428 0.00591477256259265
PERP_ENSG00000112378 0.00597307809716352
PLXND1_ENSG00000004399 0.00598058009564406
FHDC1_ENSG00000137460 0.00601262150923265
C1QL1_ENSG00000131094 0.00606608989671442
MAPK1IP1L_ENSG00000168175 0.00613017309866815
KCTD16_ENSG00000183775 0.0061462465419081
TST_ENSG00000128311 0.0061856772220743
COL23A1_ENSG00000050767 0.00620835155683941
BCKDK_ENSG00000103507 0.0062132223554856
NTSR1_ENSG00000101188 0.00621572921400748
ABI3_ENSG00000108798 0.00622275559628838
FETUB_ENSG00000090512 0.00623079634117252
AFF2_ENSG00000155966 0.00632625145654597
ADGRE1_ENSG00000174837 0.00634711651915165
MYOZ3_ENSG00000164591 0.00635101004040162
STX6_ENSG00000135823 0.00636669094763664
CSH2_ENSG00000213218 0.00647439870944033
ZNF550_ENSG00000251369 0.00651329480025897
FEZF1_ENSG00000128610 0.00663081566650581
GNL3_ENSG00000163938 0.00663694696440431
TMEM126B_ENSG00000171204 0.00663922402978734
ADCY4_ENSG00000129467 0.0066939843525109
CBFA2T2_ENSG00000078699 0.00673851353775323
SF3B2_ENSG00000087365 0.00675525909567254
SLC17A8_ENSG00000179520 0.0067997921220172
ZSCAN21_ENSG00000166529 0.00682145012395308
AC009163.3_ENSG00000260092 0.00683401393108318
SFSWAP_ENSG00000061936 0.00686013245662942
RNASE6_ENSG00000169413 0.00691115554401955
OXGR1_ENSG00000165621 0.00696370037888439
NTMT1_ENSG00000148335 0.00697745386744042
RBFOX3_ENSG00000167281 0.00698453763829188
ELF2_ENSG00000109381 0.00702976110861653
TAFA4_ENSG00000163377 0.00704182069083559
COL20A1_ENSG00000101203 0.00706599116868745
BHMT2_ENSG00000132840 0.00711830205596875
PSAP_ENSG00000197746 0.0071556636504031
SLC6A17_ENSG00000197106 0.00719591499866334
NACA_ENSG00000196531 0.00726509447873647
HHLA1_ENSG00000132297 0.00734811575259908
TRIM2_ENSG00000109654 0.00735043112402556
CHRNB1_ENSG00000170175 0.00741800946766857
RPL10L_ENSG00000165496 0.00745786910138491
ACE2_ENSG00000130234 0.00746125981909485
TLCD1_ENSG00000160606 0.00747021903361689
CNMD_ENSG00000136110 0.00747618582347598
KHDC3L_ENSG00000203908 0.00750965039148033
KYAT3_ENSG00000137944 0.00759997783801292
PKD2L1_ENSG00000107593 0.00760495459471111
MYH7_ENSG00000092054 0.00766404258050646
DAP3_ENSG00000132676 0.0076809139304147
POU1F1_ENSG00000064835 0.0077774354672242
RNF166_ENSG00000158717 0.00780234171173633
TUBA1A_ENSG00000167552 0.00785347979175988
NAA15_ENSG00000164134 0.00786466657967477
ATCAY_ENSG00000167654 0.00787307999253961
TUBA1C_ENSG00000167553 0.00789500291635115
ACBD4_ENSG00000181513 0.0079353702783328
CD52_ENSG00000169442 0.00796677110885191
SPZ1_ENSG00000164299 0.00797243171823481
LRRIQ3_ENSG00000162620 0.0080086986410649
BCKDHA_ENSG00000248098 0.00808807599187766
CCDC88B_ENSG00000168071 0.00813201300303479
PAFAH1B1_ENSG00000007168 0.00814411296999806
GDF7_ENSG00000143869 0.00830637725547156
EAF1_ENSG00000144597 0.0083360788938257
TSPAN12_ENSG00000106025 0.00833691184947272
HOXD10_ENSG00000128710 0.00834764324407855
MORC2_ENSG00000133422 0.00835389937543074
APLP2_ENSG00000084234 0.00838838942378783
KRTAP12-3_ENSG00000205439 0.00847243193437841
TCP1_ENSG00000120438 0.00847774257823475
IKBKB_ENSG00000104365 0.00852626824772973
DPP8_ENSG00000074603 0.00857627643314385
CMTM4_ENSG00000183723 0.00859175805566381
REEP4_ENSG00000168476 0.0085972758091003
AHCTF1_ENSG00000153207 0.00862593213772411
PGC_ENSG00000096088 0.00869210193636949
RAD50_ENSG00000113522 0.00870402901614353
DLEU7_ENSG00000186047 0.00873734943651672
HOXB4_ENSG00000182742 0.00874043142045777
MTUS1_ENSG00000129422 0.00877208216684566
STUB1_ENSG00000103266 0.00877582089890394
PBX1_ENSG00000185630 0.00878335825139342
TMEM59_ENSG00000116209 0.00882730913424268
AL355987.1_ENSG00000204003 0.00884484731555013
LRRC63_ENSG00000173988 0.00885346969139078
CCDC137_ENSG00000185298 0.00889656874377576
SCN2A_ENSG00000136531 0.00892554223240327
EPHX4_ENSG00000172031 0.00896453509300732
HS3ST6_ENSG00000162040 0.00908662986753506
ADGRB1_ENSG00000181790 0.00909113538375528
EYA1_ENSG00000104313 0.00910630580096017
TRIP12_ENSG00000153827 0.00910671923212192
NIPSNAP3B_ENSG00000165028 0.00914804760011689
KDM1A_ENSG00000004487 0.00916642454396199
NFRKB_ENSG00000170322 0.00916756498379467
ASAP1_ENSG00000153317 0.00921238963647275
CIITA_ENSG00000179583 0.00931229422440671
DCLRE1B_ENSG00000118655 0.00933543506621837
C1orf50_ENSG00000164008 0.00934039078016535
NCBP3_ENSG00000074356 0.0094294673403964
OR10G6_ENSG00000198674 0.00946413441143923
TSPEAR_ENSG00000175894 0.00949180285325613
CLCN7_ENSG00000103249 0.00953245235351274
URM1_ENSG00000167118 0.00957419849053698
WNK1_ENSG00000060237 0.0095759259844248
STKLD1_ENSG00000198870 0.00966267342642047
DUSP15_ENSG00000149599 0.00967045239839659
AL355102.2_ENSG00000258691 0.00969569761067945
SEMA4C_ENSG00000168758 0.00970772920304752
PSMD4_ENSG00000159352 0.00971603639801466
AKR1C4_ENSG00000198610 0.00973953158229035
RAD52_ENSG00000002016 0.00978498110776316
HSD17B14_ENSG00000087076 0.00981060003505163
PLCH2_ENSG00000149527 0.00981802054035796
TFIP11_ENSG00000100109 0.00982278650086432
EPC2_ENSG00000135999 0.00984495942943997
ARMC3_ENSG00000165309 0.00985934892659046
MASP2_ENSG00000009724 0.00986558232587076
HNRNPM_ENSG00000099783 0.00987784579451789
LINC02210-CRHR1_ENSG00000263715 0.00993200908878233
PPAN_ENSG00000130810 0.00993783854695762
AREL1_ENSG00000119682 0.00994831885310765
CHRM4_ENSG00000180720 0.00999888251519698
DENND1A_ENSG00000119522 0.0100269893072825
GRK7_ENSG00000114124 0.0100397147175891
SERPINB1_ENSG00000021355 0.0100815748465658
LARP4_ENSG00000161813 0.0100850192894798
CHD1_ENSG00000153922 0.0100934366366966
OAZ1_ENSG00000104904 0.0100978673155462
RAD51B_ENSG00000182185 0.0101996788121554
UHRF1_ENSG00000276043 0.010265744644476
ACBD6_ENSG00000230124 0.0102757632064824
LRRC30_ENSG00000206422 0.0102856739929764
CREB3L1_ENSG00000157613 0.0103130716517283
LHPP_ENSG00000107902 0.0103553568899767
ZACN_ENSG00000186919 0.0104392772917662
PHKA2_ENSG00000044446 0.0104628275941062
CMTM1_ENSG00000089505 0.0104927504159685
LRRC14_ENSG00000160959 0.0104986325425546
HNRNPA1_ENSG00000135486 0.0105229060582719
VEGFC_ENSG00000150630 0.0106168326910053
BVES_ENSG00000112276 0.0106341301700372
PIGY_ENSG00000255072 0.0106374364295247
ERAP1_ENSG00000164307 0.010640901020978
TMOD4_ENSG00000163157 0.0107080061240683
TMEM121B_ENSG00000183307 0.0107159795866009
NUTM1_ENSG00000184507 0.0107658502771617
ATL1_ENSG00000198513 0.0107813136368862
MATR3_ENSG00000015479 0.0108001296766136
U2AF1L4_ENSG00000161265 0.0108228004847503
ABI1_ENSG00000136754 0.0108232454853993
MMP20_ENSG00000137674 0.0108322129565509
PRICKLE1_ENSG00000139174 0.0108849333371885
SLC29A4_ENSG00000164638 0.0109684116219223
HIST1H3E_ENSG00000274750 0.0110050462694847
DNAJB2_ENSG00000135924 0.0110187297334804
ZNF787_ENSG00000142409 0.0110199298752578
BSPH1_ENSG00000188334 0.0110494195248296
FAM110D_ENSG00000197245 0.0110902297361594
SYNPR_ENSG00000163630 0.0110923238034919
VPS53_ENSG00000141252 0.0111044427382109
USP44_ENSG00000136014 0.0111077714317803
TMEM95_ENSG00000182896 0.0111100478020322
OR10AG1_ENSG00000174970 0.0111164494388745
BAMBI_ENSG00000095739 0.011129235636045
CLCN2_ENSG00000114859 0.0111558145790844
DDI2_ENSG00000197312 0.0111658978615283
AGA_ENSG00000038002 0.0111850032740177
SCYGR4_ENSG00000284631 0.0111960541311446
ZFR2_ENSG00000105278 0.0112371201291797
TMEM39A_ENSG00000176142 0.011243897317083
ZNF460_ENSG00000197714 0.0112668909541003
LRRC8B_ENSG00000197147 0.0112806401871579
GYPB_ENSG00000250361 0.0113917666713007
RPS25_ENSG00000118181 0.0114520774804775
EPS8L1_ENSG00000131037 0.0114562817752869
MEFV_ENSG00000103313 0.0114637397898536
ZNF181_ENSG00000197841 0.0115037835559477
AC003688.1_ENSG00000262302 0.0115818435425533
LNX2_ENSG00000139517 0.0116435743406299
ZCCHC17_ENSG00000121766 0.0116439476880376
ATP6V0C_ENSG00000185883 0.0116527499633925
IGF1R_ENSG00000140443 0.0117355683032635
CTTN_ENSG00000085733 0.0117479177869032
ACOX2_ENSG00000168306 0.0117481704550128
USP54_ENSG00000166348 0.0117992482575122
MAP2K4_ENSG00000065559 0.0119057765282437
EIF4A1_ENSG00000161960 0.0119099538486277
NAV1_ENSG00000134369 0.0119220755422589
C15orf40_ENSG00000169609 0.0120492703334114
C2orf74_ENSG00000237651 0.0120867336941759
GPNMB_ENSG00000136235 0.0121408806688621
PCDHB16_ENSG00000272674 0.0121759240575551
PIEZO1_ENSG00000103335 0.012228847162437
CRMP1_ENSG00000072832 0.0122513035812262
SETDB1_ENSG00000143379 0.0122947011213798
ZNF449_ENSG00000173275 0.0122992513055694
CFC1_ENSG00000136698 0.0123154014360641
ERN2_ENSG00000134398 0.0124281840136014
JPH4_ENSG00000092051 0.0124364821512198
MRPL45_ENSG00000278845 0.0124660851058772
DCTPP1_ENSG00000179958 0.0125473566581206
PF4V1_ENSG00000109272 0.0125936358319806
PLXNA2_ENSG00000076356 0.0125993407300444
OR1K1_ENSG00000165204 0.0126581578165411
KRT77_ENSG00000189182 0.012681972188973
ERRFI1_ENSG00000116285 0.0126969620901612
ZBED6_ENSG00000257315 0.0127559770193781
SLC39A7_ENSG00000112473 0.0127808358674831
TPGS2_ENSG00000134779 0.0127927121283161
ZNF879_ENSG00000234284 0.0128114605178355
DHRS4L2_ENSG00000187630 0.0128564837389161
TRAPPC6B_ENSG00000182400 0.0129558155834636
SMAD1_ENSG00000170365 0.0129659282664516
SLC25A23_ENSG00000125648 0.012996002777808
TCF24_ENSG00000261787 0.0130356162509545
AL035460.1_ENSG00000241690 0.0130958960837992
ALDOB_ENSG00000136872 0.0131140172884471
DHX8_ENSG00000067596 0.0131709027066941
AC026464.4_ENSG00000260914 0.0131811083733738
KIAA0930_ENSG00000100364 0.0132436787836624
COQ10A_ENSG00000135469 0.0132586592072044
DNAJC6_ENSG00000116675 0.0132965741805353
ALDH4A1_ENSG00000159423 0.0133001826661575
CBR1_ENSG00000159228 0.0133382261752745
TJP3_ENSG00000105289 0.0134053761100921
EPHX2_ENSG00000120915 0.0135125297543954
ATP5F1C_ENSG00000165629 0.0135278349887193
ADAMTS3_ENSG00000156140 0.0135849617408299
ITGB7_ENSG00000139626 0.0135929227791385
CCL16_ENSG00000275152 0.0136058917844004
PDLIM2_ENSG00000120913 0.0136912914817009
TUBA1B_ENSG00000123416 0.0136995544751045
GSTP1_ENSG00000084207 0.0137323755465457
PYDC1_ENSG00000169900 0.0137495423198293
EDRF1_ENSG00000107938 0.013785013886729
TRANK1_ENSG00000168016 0.0138333658653834
TMEM37_ENSG00000171227 0.013889082360016
ADRA1A_ENSG00000120907 0.0138984235784096
EVC_ENSG00000072840 0.0139234378946073
TAS2R19_ENSG00000212124 0.0139820053503468
LGR5_ENSG00000139292 0.0140582744783627
OR1S2_ENSG00000197887 0.0140931600553188
MFSD13A_ENSG00000138111 0.0141210477620316
SRRT_ENSG00000087087 0.0141450727543528
UBE2K_ENSG00000078140 0.0143009670604102
PLK3_ENSG00000173846 0.0143112245188183
TNKS_ENSG00000173273 0.0143638702570966
CSNK1A1_ENSG00000113712 0.0143653336531336
CCDC40_ENSG00000141519 0.0143780248654145
AC003005.1_ENSG00000268107 0.0144199381643192
HIST1H1D_ENSG00000124575 0.0144284633968756
NR5A2_ENSG00000116833 0.0144950257398683
COX8C_ENSG00000187581 0.0145166146352407
MCAM_ENSG00000076706 0.0145620307051277
SLC13A1_ENSG00000081800 0.0145818741317595
PLAC8_ENSG00000145287 0.0145998125326789
PIGS_ENSG00000087111 0.0146021562025587
TRIM36_ENSG00000152503 0.0146091373849088
NPB_ENSG00000183979 0.014735984123648
CYP2U1_ENSG00000155016 0.0147584468733618
WDR36_ENSG00000134987 0.0147706352915771
C3orf67_ENSG00000163689 0.0148198312074415
Z84492.1_ENSG00000272104 0.0148515614809481
LRATD1_ENSG00000162981 0.014944998330876
TTC9C_ENSG00000162222 0.0149555458652569
SLC11A1_ENSG00000018280 0.0149900939016469
GK2_ENSG00000196475 0.0150202271464829
CPXM2_ENSG00000121898 0.0150727083584951
OR5AC2_ENSG00000196578 0.0150875206300383
CAPSL_ENSG00000152611 0.015092322921451
SEMA3C_ENSG00000075223 0.015152458517217
SIK3_ENSG00000160584 0.0152252963945216
SBF1_ENSG00000100241 0.0152394372364019
NCKIPSD_ENSG00000213672 0.0152887926483258
CMPK1_ENSG00000162368 0.0153410149817893
NPPC_ENSG00000163273 0.0153477492524756
RNF181_ENSG00000168894 0.0155243814103581
AL133500.1_ENSG00000285547 0.0155660680932149
KRTCAP2_ENSG00000163463 0.0155662390313033
PTPDC1_ENSG00000158079 0.0155718509798632
THSD7A_ENSG00000005108 0.0155725951644882
RASGRP3_ENSG00000152689 0.01557939809662
ADGRA1_ENSG00000197177 0.0155947295329981
PDCD11_ENSG00000148843 0.0156009470420034
PANK3_ENSG00000120137 0.015638106463802
GKN1_ENSG00000169605 0.0158351264878491
SCAF4_ENSG00000156304 0.0158861804112834
CRHR1_ENSG00000120088 0.0158923867361865
UGT2B10_ENSG00000109181 0.0159391143311627
B3GALNT1_ENSG00000169255 0.015984334241949
RPS29_ENSG00000213741 0.016000709506747
POLR1B_ENSG00000125630 0.0160063391969075
ECHDC1_ENSG00000093144 0.0160171674199041
ZC3H12C_ENSG00000149289 0.0160262049465822
AL365214.3_ENSG00000281613 0.0160398685878842
ANKK1_ENSG00000170209 0.0160541221423396
AL365273.2_ENSG00000270099 0.0160671053705809
TAFA5_ENSG00000219438 0.0160851465543995
DLL4_ENSG00000128917 0.0161004429238849
SEZ6_ENSG00000063015 0.0161015971877907
PYROXD1_ENSG00000121350 0.0161341673396507
KDM2A_ENSG00000173120 0.0161414005914295
CCR1_ENSG00000163823 0.0161574435448746
ARPP19_ENSG00000128989 0.0162245170640064
TRIM52_ENSG00000183718 0.0163047068053703
POLR2D_ENSG00000144231 0.0163088216535276
APOBEC3H_ENSG00000100298 0.0163335874656064
HEATR9_ENSG00000270379 0.0164130090751702
PHACTR2_ENSG00000112419 0.0164259056076995
SNRPD1_ENSG00000167088 0.0164655803073503
CSAD_ENSG00000139631 0.0164915822384745
RNASE10_ENSG00000182545 0.0164950696924283
CCDC116_ENSG00000161180 0.0165535964080059
CREM_ENSG00000095794 0.016558881828131
SLC29A1_ENSG00000112759 0.0165739479620189
NDFIP1_ENSG00000131507 0.0166674136627585
DMAC1_ENSG00000137038 0.016770413238784
PPIL1_ENSG00000137168 0.016797535431917
HECTD3_ENSG00000126107 0.0168245078054696
TGFB1I1_ENSG00000140682 0.0168426042342344
HOXA1_ENSG00000105991 0.0168453671678103
MAN1A2_ENSG00000198162 0.0168632753635913
CMPK2_ENSG00000134326 0.0168720776167932
ZFHX3_ENSG00000140836 0.0169172610403904
TMEM185A_ENSG00000269556 0.0169688139281945
PNLDC1_ENSG00000146453 0.0169708982219402
CYP7A1_ENSG00000167910 0.0169961044694251
PIGA_ENSG00000165195 0.0170772499772884
S100A12_ENSG00000163221 0.0170794050215028
TRMT12_ENSG00000183665 0.0170927477335269
NLRP5_ENSG00000171487 0.0171004020771198
OR4E1_ENSG00000276240 0.0171318283181477
RNF8_ENSG00000112130 0.0171825975296871
LRRC25_ENSG00000175489 0.0172073880232428
ANKRD29_ENSG00000154065 0.0172416729376151
STPG4_ENSG00000239605 0.017246764455032
TMEM238L_ENSG00000263429 0.0172504038227074
ZNF35_ENSG00000169981 0.0172735967477435
ZNF496_ENSG00000162714 0.0172936929595722
CHP1_ENSG00000187446 0.0172980850622343
PADI3_ENSG00000142619 0.0173544728730637
RFPL4B_ENSG00000251258 0.0173956682177507
SASH3_ENSG00000122122 0.0173959853961115
HP_ENSG00000257017 0.0173979548198965
OR56A3_ENSG00000184478 0.0174057224080902
HEPH_ENSG00000089472 0.0174286455149882
SLC5A3_ENSG00000198743 0.0174467163400984
KCNN4_ENSG00000104783 0.0174537278491133
ARPC2_ENSG00000163466 0.0174840569682463
ATP6V1G2_ENSG00000213760 0.0174984919733524
HDAC8_ENSG00000147099 0.0175312775037076
ACP5_ENSG00000102575 0.0175330801744258
AKAP8_ENSG00000105127 0.0175853267643744
OGG1_ENSG00000114026 0.0175891061191339
RNF167_ENSG00000108523 0.0175996107160515
PDCD2_ENSG00000071994 0.0176009151031643
TIAL1_ENSG00000151923 0.0176034346873879
MSN_ENSG00000147065 0.0176262062226697
KRTAP10-6_ENSG00000188155 0.0176368105275297
G3BP1_ENSG00000145907 0.0176694682396775
AC055811.2_ENSG00000264187 0.0176797865027382
TCEAL3_ENSG00000196507 0.0176815413110271
PGAM2_ENSG00000164708 0.0176905264239858
PCDH10_ENSG00000138650 0.0177234414765323
GALE_ENSG00000117308 0.0177943661593646
SPRTN_ENSG00000010072 0.0178158603772166
OR5AK2_ENSG00000181273 0.0178649442806257
H2BFM_ENSG00000101812 0.0178770301647092
ZNF627_ENSG00000198551 0.0178912018634183
UPF2_ENSG00000151461 0.0179337199545972
C7orf26_ENSG00000146576 0.0179370744713372
HIST1H2BD_ENSG00000158373 0.0180766116918054
NIFK_ENSG00000155438 0.0180787872343376
TNFRSF21_ENSG00000146072 0.0180999164896404
FAM169A_ENSG00000198780 0.0181910437293571
TGFA_ENSG00000163235 0.0181972361309377
NMRAL1_ENSG00000153406 0.0181997035160403
DUS4L_ENSG00000105865 0.0182099834448156
EXD2_ENSG00000081177 0.0182372184525453
IRF1_ENSG00000125347 0.0182435049546767
TXNL1_ENSG00000091164 0.0182467350705809
NOP53_ENSG00000105373 0.0182589163624717
CHRNA7_ENSG00000175344 0.0183212529221585
KRTAP4-7_ENSG00000240871 0.0184041340505298
NR3C1_ENSG00000113580 0.0184137266123149
OR5R1_ENSG00000279961 0.0184310842715447
SCHIP1_ENSG00000151967 0.0185061958558108
OR2T6_ENSG00000198104 0.0185072157326887
CTXN3_ENSG00000205279 0.0185275384987734
PDLIM7_ENSG00000196923 0.0185404897257276
USP28_ENSG00000048028 0.0185724459316254
HECW1_ENSG00000002746 0.0185848710541753
IER3IP1_ENSG00000134049 0.0185895431212388
RIC3_ENSG00000166405 0.0186055619382062
ATP2B1_ENSG00000070961 0.0186132058462088
SULT2B1_ENSG00000088002 0.0186284296842653
MRS2_ENSG00000124532 0.0186368537982267
TCTE3_ENSG00000184786 0.0187063103512713
SEC63_ENSG00000025796 0.0187212357816728
GPM6B_ENSG00000046653 0.0187382339834321
OMG_ENSG00000126861 0.0187476012438651
EEF1AKMT4-ECE2_ENSG00000284917 0.0187518473169425
ACAT2_ENSG00000120437 0.0187586637859277
SLIT1_ENSG00000187122 0.0187898684965515
GRIN2D_ENSG00000105464 0.0187994644696321
ALDH1A2_ENSG00000128918 0.0188255927691302
PCDHB9_ENSG00000177839 0.0188305739829356
TMEM9B_ENSG00000175348 0.0188312716839119
UBE2H_ENSG00000186591 0.0188578208569171
ADAMTS4_ENSG00000158859 0.0189023981296628
VPS11_ENSG00000160695 0.0189037934718944
WASHC3_ENSG00000120860 0.0189387743777644
EXOSC4_ENSG00000178896 0.0189717647689268
VPS29_ENSG00000111237 0.018971951627033
CD69_ENSG00000110848 0.018977309605913
OXCT1_ENSG00000083720 0.0190708436255265
PDCD7_ENSG00000090470 0.0191157054461101
GPHN_ENSG00000171723 0.0191184037129321
POLR1C_ENSG00000171453 0.0191575393523186
COMMD3-BMI1_ENSG00000269897 0.0191577255415619
SLC30A7_ENSG00000162695 0.0191801352918822
PLXNA4_ENSG00000221866 0.0193019155781835
VIPR1_ENSG00000114812 0.019335316593621
AC002310.4_ENSG00000261459 0.0193370812071068
TSPAN32_ENSG00000064201 0.0193534495224916
GTF2H3_ENSG00000111358 0.0193826950313326
BARD1_ENSG00000138376 0.0193897308382437
RPL21_ENSG00000122026 0.0195281628248289
CTNNB1_ENSG00000168036 0.0195557054004148
LRIG3_ENSG00000139263 0.0195560933989399
PSORS1C2_ENSG00000204538 0.0196517320895639
NHLRC2_ENSG00000196865 0.0196694492192988
FAM71C_ENSG00000180219 0.0197682716189423
MPIG6B_ENSG00000204420 0.0199156080803669
BICD1_ENSG00000151746 0.0199483380999347
C1orf122_ENSG00000197982 0.0199921070526755
HSBP1_ENSG00000230989 0.020000091344864
TBC1D10B_ENSG00000169221 0.0200184678389653
ZNF747_ENSG00000169955 0.0201198481811259
LOXL3_ENSG00000115318 0.0201519056048408
GANAB_ENSG00000089597 0.0201669348216743
SCN10A_ENSG00000185313 0.0201725138878284
CD164_ENSG00000135535 0.0201737908696366
CDK6_ENSG00000105810 0.0201983395416578
HIST1H3H_ENSG00000278828 0.020199311939371
C6_ENSG00000039537 0.0202061263668831
ZC4H2_ENSG00000126970 0.0202453732982708
EMB_ENSG00000170571 0.0202621626723634
SLC17A9_ENSG00000101194 0.0202891264351869
MTMR7_ENSG00000003987 0.0203108429812618
FAM20B_ENSG00000116199 0.0203170999356262
C9orf152_ENSG00000188959 0.0203301011125011
IFI27L2_ENSG00000119632 0.0203827746756726
INS_ENSG00000254647 0.0204213090972584
SDR42E1_ENSG00000184860 0.0204243892560493
MCM9_ENSG00000111877 0.0204335261654324
LRRN4CL_ENSG00000177363 0.0204539652371828
PCDHGA12_ENSG00000253159 0.0204544792906688
SREK1_ENSG00000153914 0.0204659642247367
ISG15_ENSG00000187608 0.0204680691280411
OR6C74_ENSG00000197706 0.0206059208553042
RAD51D_ENSG00000185379 0.0206205158432367
MAATS1_ENSG00000183833 0.0206319954469703
NDC1_ENSG00000058804 0.0206968932348841
TRMT1L_ENSG00000121486 0.0207288875588802
PLXNA3_ENSG00000130827 0.0207317565621651
XRN1_ENSG00000114127 0.02074296174031
AP000781.2_ENSG00000254979 0.0207740974262253
TTC24_ENSG00000187862 0.0207836681010425
PPP2CA_ENSG00000113575 0.02078590789156
SATL1_ENSG00000184788 0.0207949312787034
SLC25A53_ENSG00000269743 0.0208468159178545
LEMD3_ENSG00000174106 0.0208845253456122
MUC3A_ENSG00000169894 0.0209178172523794
SPTAN1_ENSG00000197694 0.0211156479566031
BMPR1B_ENSG00000138696 0.0211422029923735
DNALI1_ENSG00000163879 0.0211730754962235
GARS_ENSG00000106105 0.0211991542351982
COPZ1_ENSG00000111481 0.0212304558077595
CD200_ENSG00000091972 0.0212496604391289
TTLL10_ENSG00000162571 0.0212947443130005
TRIM17_ENSG00000162931 0.0214072029827113
BCOR_ENSG00000183337 0.021415018024508
SVIL_ENSG00000197321 0.0215437390223632
PPFIBP2_ENSG00000166387 0.0215482968537158
AC004922.1_ENSG00000284292 0.0216625268839304
MAG_ENSG00000105695 0.0216637225772597
MMP8_ENSG00000118113 0.0217309674573039
IPP_ENSG00000197429 0.0217674409380755
ACOX3_ENSG00000087008 0.0217713023725131
TPX2_ENSG00000088325 0.021803926341306
COL12A1_ENSG00000111799 0.0218050957013252
FAM131C_ENSG00000185519 0.0218251460875607
ANKRD26_ENSG00000107890 0.0218510411065094
CLIP2_ENSG00000106665 0.0218972652809112
SYT8_ENSG00000149043 0.0219968372813533
ABCC10_ENSG00000124574 0.0219999454365724
TSSK2_ENSG00000206203 0.0220315999429774
NUDT18_ENSG00000275074 0.0220325181526733
RAB21_ENSG00000080371 0.0220508468138938
PGAM4_ENSG00000226784 0.0221214654120647
AP003108.2_ENSG00000256591 0.0221273337045892
SLC25A19_ENSG00000125454 0.0221313250851239
MTCH2_ENSG00000109919 0.0221349974621419
RIT2_ENSG00000152214 0.0221359116008215
ILRUN_ENSG00000196821 0.0221454514014537
CRIM1_ENSG00000150938 0.0222362174536822
RBPMS_ENSG00000157110 0.0223656729040423
AC134669.1_ENSG00000265118 0.0223665075483684
PIM1_ENSG00000137193 0.022389444138167
MFAP1_ENSG00000140259 0.022395100703672
HES3_ENSG00000173673 0.0224050869090703
GJA9_ENSG00000131233 0.0224109150622973
ANKRD34B_ENSG00000189127 0.022444586934975
SOSTDC1_ENSG00000171243 0.0224721927684096
MTOR_ENSG00000198793 0.0225463390083726
PRR12_ENSG00000126464 0.0225500969679896
OTOA_ENSG00000155719 0.0225554838217621
ZNF729_ENSG00000196350 0.0225784744167503
UPF3A_ENSG00000169062 0.0225842149451735
GCG_ENSG00000115263 0.0226698581434348
POLR2E_ENSG00000099817 0.0227148918153864
TXNRD2_ENSG00000184470 0.0227620179369326
AC009133.6_ENSG00000280893 0.0228073899159809
PSTPIP2_ENSG00000152229 0.0228353652136875
TMEM18_ENSG00000151353 0.0228436390735863
CETN3_ENSG00000153140 0.0228706138660919
ARMC10_ENSG00000170632 0.0228839481480069
OR2A2_ENSG00000221989 0.0229184620396752
TMOD1_ENSG00000136842 0.0229482485807859
IL31_ENSG00000204671 0.0229552080149307
ZNF446_ENSG00000083838 0.0229823181708696
C1orf159_ENSG00000131591 0.0229892790721992
PPP1R37_ENSG00000104866 0.0230080933358688
CIB3_ENSG00000141977 0.0231725085190236
CHUK_ENSG00000213341 0.0232636275363093
OR2L8_ENSG00000279263 0.0233067857505296
CYP11A1_ENSG00000140459 0.0233692693405677
PSG1_ENSG00000231924 0.0233957947934051
TMEM88B_ENSG00000205116 0.0234546230305618
GPX6_ENSG00000198704 0.0234928139153666
POGK_ENSG00000143157 0.0235147011509304
IQCF2_ENSG00000184345 0.023548301722121
CCN5_ENSG00000064205 0.0235708736173371
CDK15_ENSG00000138395 0.0236122541075132
PBX4_ENSG00000105717 0.0236132110250056
YWHAH_ENSG00000128245 0.0237059481485062
EPHA5_ENSG00000145242 0.0237214474127374
TRPV5_ENSG00000127412 0.0237328764608168
APEX1_ENSG00000100823 0.0237522659558491
NDFIP2_ENSG00000102471 0.0237945397192997
DMAP1_ENSG00000178028 0.0238397543446371
KLK8_ENSG00000129455 0.0238410427287885
ZFP69B_ENSG00000187801 0.023888254817753
CHD5_ENSG00000116254 0.0238941443583867
MOSPD3_ENSG00000106330 0.0239139907405085
FOXM1_ENSG00000111206 0.023927008335178
EYS_ENSG00000188107 0.0240062167024229
ZNF614_ENSG00000142556 0.0240765572054469
ANP32E_ENSG00000143401 0.0240922408633385
FEV_ENSG00000163497 0.0241103935072081
ZC3H6_ENSG00000188177 0.0241158600790038
FOXJ2_ENSG00000065970 0.0241265066037301
SYNC_ENSG00000162520 0.0241439525879046
TTC12_ENSG00000149292 0.0241900210501523
AL713999.1_ENSG00000273088 0.0242144388421679
C3orf80_ENSG00000180044 0.0242220803982712
HEPACAM_ENSG00000165478 0.0242528196493601
SPECC1L-ADORA2A_ENSG00000258555 0.0242751869187628
HNRNPCL1_ENSG00000179172 0.0242751876760207
CTSA_ENSG00000064601 0.0243112848391702
CCDC186_ENSG00000165813 0.0243178855903639
PRDM9_ENSG00000164256 0.0243743220476682
PCDHA1_ENSG00000204970 0.0244043077502604
OPLAH_ENSG00000178814 0.0244343979724485
PTBP1_ENSG00000011304 0.02445524711908
MXRA7_ENSG00000182534 0.0244758650811473
LMBR1_ENSG00000105983 0.0245078558894829
ACTR2_ENSG00000138071 0.0245783886093277
CLIC3_ENSG00000169583 0.0246132826868581
AC004223.3_ENSG00000267618 0.024721180227369
RINL_ENSG00000187994 0.0247240988126699
POLD4_ENSG00000175482 0.0247305429150215
LCN15_ENSG00000177984 0.0247665985532295
HIST2H2AB_ENSG00000184270 0.0248262641358133
AC025165.6_ENSG00000287908 0.0248372226058577
ZNF80_ENSG00000174255 0.0248410356667335
CEP126_ENSG00000110318 0.0248524513403809
TRPM3_ENSG00000083067 0.0249031331631598
AC008695.1_ENSG00000273217 0.0249169189550004
MINK1_ENSG00000141503 0.0249235926197935
NTRK3_ENSG00000140538 0.0249240508119326
ATP8B3_ENSG00000130270 0.0249307437991728
DENND1B_ENSG00000213047 0.0249340931105166
E2F8_ENSG00000129173 0.0249681535115025
CRYZL1_ENSG00000205758 0.0249823578424437
HGFAC_ENSG00000109758 0.0249828103869975
CDC42SE1_ENSG00000197622 0.0250034875723042
ATE1_ENSG00000107669 0.0250506558945179
TYMP_ENSG00000025708 0.0250690023520407
B3GAT2_ENSG00000112309 0.0250917993700491
C8orf37_ENSG00000156172 0.0251486011583155
RBM14_ENSG00000239306 0.0251995585493964
SLC25A12_ENSG00000115840 0.025206898825424
IGFBPL1_ENSG00000137142 0.0252275858308253
MBNL1_ENSG00000152601 0.0252855230533651
EBAG9_ENSG00000147654 0.0253190251220464
PFN2_ENSG00000070087 0.0253818160484713
MCMBP_ENSG00000197771 0.0253863297632985
MRPL57_ENSG00000173141 0.0254460965816218
HOXC12_ENSG00000123407 0.0254927447627241
CHI3L2_ENSG00000064886 0.0255085925348016
TNFAIP8L2_ENSG00000163154 0.0255815206270213
FUT11_ENSG00000196968 0.0255965621689657
OR10G7_ENSG00000182634 0.0256212636348078
AP3D1_ENSG00000065000 0.0256497289122147
RPL3L_ENSG00000140986 0.025658915449288
NVL_ENSG00000143748 0.0257189698490121
PDF_ENSG00000258429 0.0257442061164849
YIPF2_ENSG00000130733 0.0257646209602918
AVPR2_ENSG00000126895 0.0257710972646651
EPHA10_ENSG00000183317 0.0257915980726466
TNFSF14_ENSG00000125735 0.0258000918535508
FCN3_ENSG00000142748 0.0258911823956779
PTGS2_ENSG00000073756 0.0258917202204506
CYP2A6_ENSG00000255974 0.0259234500167911
CEL_ENSG00000170835 0.0259698523723717
SPEM3_ENSG00000283439 0.0259966805245031
CES4A_ENSG00000172824 0.0260725756492656
SLC35F3_ENSG00000183780 0.0260977913916016
CACNB2_ENSG00000165995 0.0261068230208287
OR1N2_ENSG00000171501 0.0261201216711804
FGF7_ENSG00000140285 0.0261377353376556
RPLP1_ENSG00000137818 0.0261476740881342
ZNF800_ENSG00000048405 0.0261587437469333
ANXA8_ENSG00000265190 0.0261933154731216
AC012254.2_ENSG00000267228 0.0262199282911405
COMMD3_ENSG00000148444 0.0262737752274138
CD4_ENSG00000010610 0.0263096963824363
ZBTB11_ENSG00000066422 0.0263189777150507
TXNRD1_ENSG00000198431 0.0263566403374994
ACSM4_ENSG00000215009 0.02635871190281
CCDC84_ENSG00000186166 0.0263698993742616
PDS5A_ENSG00000121892 0.0263944936087197
TMX1_ENSG00000139921 0.0264580824558122
TBC1D4_ENSG00000136111 0.0265307402157298
NKX2-5_ENSG00000183072 0.0265889007566008
RAB43_ENSG00000172780 0.0265999420893329
AC132217.2_ENSG00000284779 0.0266164886248101
CD2_ENSG00000116824 0.026672600342923
TBC1D8B_ENSG00000133138 0.0266989982155035
CANT1_ENSG00000171302 0.0267630791453858
RUSC1_ENSG00000160753 0.0267832598048791
GPX7_ENSG00000116157 0.0267847270879671
ATXN3L_ENSG00000123594 0.0268239593583891
GLDC_ENSG00000178445 0.0268375830349546
SAA4_ENSG00000148965 0.0268599246480202
HEATR1_ENSG00000119285 0.0268774810381739
CA7_ENSG00000168748 0.0269270028432045
AC036214.3_ENSG00000276418 0.0269431242800703
TPK1_ENSG00000196511 0.0269749490902201
C3AR1_ENSG00000171860 0.0269807850741028
GCH1_ENSG00000131979 0.0269817025876457
ATP6V1B2_ENSG00000147416 0.0270457076175905
ACTN3_ENSG00000248746 0.0271070497751659
RABGAP1_ENSG00000011454 0.0271475914771038
MAL2_ENSG00000147676 0.0271577291644385
STX17_ENSG00000136874 0.0271860681577573
TOP1_ENSG00000198900 0.0271895295205696
SMIM1_ENSG00000235169 0.0272998393186444
STX2_ENSG00000111450 0.0273260433098961
EDDM3B_ENSG00000181552 0.0273488858460018
OR13F1_ENSG00000186881 0.0273999633538794
CPB1_ENSG00000153002 0.0274107948758028
GALM_ENSG00000143891 0.0274254805046893
SLC25A25_ENSG00000148339 0.0274282712510899
GID4_ENSG00000141034 0.0274652656660825
ACTR5_ENSG00000101442 0.027465913305721
MAGEC1_ENSG00000155495 0.0274687441465901
CRYGC_ENSG00000163254 0.0274940805211595
TMEM177_ENSG00000144120 0.0275449030310735
MESP1_ENSG00000166823 0.0275868328140102
CRHBP_ENSG00000145708 0.0276261508841875
WDR5_ENSG00000196363 0.0276828826925481
TIMM9_ENSG00000100575 0.0277146646748514
SZRD1_ENSG00000055070 0.0278561894243493
RAPGEF6_ENSG00000158987 0.0280211706784987
NPEPL1_ENSG00000215440 0.0280543247001709
EIF3B_ENSG00000106263 0.0280711009884401
TYK2_ENSG00000105397 0.0280729197091715
CCNG2_ENSG00000138764 0.0280874224910636
SRM_ENSG00000116649 0.028102860714682
DOCK8_ENSG00000107099 0.0281243927470276
DESI1_ENSG00000100418 0.0281408157416214
ATPSCKMT_ENSG00000150756 0.028149980314206
POU5F1_ENSG00000204531 0.0282173746585441
ABHD16A_ENSG00000204427 0.0282478418440276
EIF2B4_ENSG00000115211 0.0283118344967273
HEPN1_ENSG00000221932 0.0283204108836635
IFT27_ENSG00000100360 0.028332465614304
CPD_ENSG00000108582 0.0283421411292447
DPYSL5_ENSG00000157851 0.0283587760730141
SGO1_ENSG00000129810 0.0283655653318194
DTX4_ENSG00000110042 0.0283919952294421
CNIH2_ENSG00000174871 0.0284017873071772
SLC35B3_ENSG00000124786 0.0284075338917564
SMIM40_ENSG00000285064 0.0284238567861753
SMIM40_ENSG00000286920 0.0284238567861753
SLC51A_ENSG00000163959 0.0284309226113642
CUBN_ENSG00000107611 0.0284732808274195
VWA5B1_ENSG00000158816 0.0284778144866468
FHAD1_ENSG00000142621 0.028489900479778
PSMD2_ENSG00000175166 0.0285073738895948
DKK4_ENSG00000104371 0.0285100208593121
FABP3_ENSG00000121769 0.0285284406290356
ABAT_ENSG00000183044 0.028562636619046
MC2R_ENSG00000185231 0.0285673733393289
ZSCAN5A_ENSG00000131848 0.0286136652126959
HNRNPK_ENSG00000165119 0.0286770646802139
OXLD1_ENSG00000204237 0.0286793163860477
ITGB8_ENSG00000105855 0.028705086807994
SHCBP1_ENSG00000171241 0.0287296849701933
PEAR1_ENSG00000187800 0.0287876765573015
ZNF480_ENSG00000198464 0.0287899689403713
RHOBTB2_ENSG00000008853 0.02881326770361
COL17A1_ENSG00000065618 0.0288611085519758
BOLL_ENSG00000152430 0.0289050535323895
ADAMTS13_ENSG00000160323 0.0289181890758382
C4orf45_ENSG00000164123 0.0289397306116156
CPM_ENSG00000135678 0.0289839335090232
RTBDN_ENSG00000132026 0.0289903647449868
PRR5_ENSG00000186654 0.0290707853549153
RABEP1_ENSG00000029725 0.0290810622200083
ZNF638_ENSG00000075292 0.0291126142037118
CLEC14A_ENSG00000176435 0.0291414952993444
MZT2B_ENSG00000152082 0.0291979530121041
CPO_ENSG00000144410 0.0292411649872131
TUBA8_ENSG00000183785 0.0292984010658267
TMIE_ENSG00000181585 0.0293253502469316
RCC2_ENSG00000179051 0.0293294547805781
EEF1D_ENSG00000104529 0.0293376624297252
PTGER3_ENSG00000050628 0.029344487296597
VPS50_ENSG00000004766 0.0293574326502591
TMEM220_ENSG00000187824 0.0293970974625454
FOXO3B_ENSG00000240445 0.029405099276692
MAP3K7CL_ENSG00000156265 0.0294266190254064
NEK8_ENSG00000160602 0.0294312996519042
PKIB_ENSG00000135549 0.0294579032135441
RBM3_ENSG00000102317 0.0294587622371939
PTPRZ1_ENSG00000106278 0.0294827965793001
PPP1R42_ENSG00000178125 0.0294843445395511
NOM1_ENSG00000146909 0.0295028839881274
MCM7_ENSG00000166508 0.029534429038181
OR10J5_ENSG00000184155 0.0295468157834589
SRSF9_ENSG00000111786 0.0296028719801555
FABP9_ENSG00000205186 0.0296340458766733
MORN3_ENSG00000139714 0.029640909514287
OASL_ENSG00000135114 0.029656836437338
MED10_ENSG00000133398 0.029680290380431
MYL2_ENSG00000111245 0.0296849411420665
MED11_ENSG00000161920 0.0297020030762759
TBL1X_ENSG00000101849 0.0297347660869864
ETV4_ENSG00000175832 0.0297924197940415
ADAR_ENSG00000160710 0.0298074098025657
PTGES3_ENSG00000110958 0.0298776246909609
FRMPD4_ENSG00000169933 0.0298856648895423
BMX_ENSG00000102010 0.0298916731780611
SEPTIN6_ENSG00000125354 0.0298920408277648
TOMM5_ENSG00000175768 0.0299058480327864
SAP30L_ENSG00000164576 0.0299267062160119
TICRR_ENSG00000140534 0.0299690921650565
CTTNBP2_ENSG00000077063 0.0299731956218983
TAF1C_ENSG00000103168 0.0300105101005328
TSPAN3_ENSG00000140391 0.0301208981954747
IFIH1_ENSG00000115267 0.0301506748660839
ACTG1_ENSG00000184009 0.0301974778347694
PARP15_ENSG00000173200 0.030201572530099
ZNF830_ENSG00000198783 0.0302628431463012
ZIM3_ENSG00000141946 0.0302695513689163
AL445238.1_ENSG00000285566 0.0302835761819975
TNKS1BP1_ENSG00000149115 0.0303015655118376
SNPH_ENSG00000101298 0.0303073999029562
NOBOX_ENSG00000106410 0.0303362945096803
HLA-G_ENSG00000204632 0.0303769834164529
LIPF_ENSG00000182333 0.0304439494209867
IQCB1_ENSG00000173226 0.0304554620307758
GPR78_ENSG00000155269 0.0305669823581433
CERS6_ENSG00000172292 0.03059351928147
ARG1_ENSG00000118520 0.0306294672763481
MEA1_ENSG00000124733 0.0306732976011047
HLA-DMA_ENSG00000204257 0.0306772287528456
SLC52A1_ENSG00000132517 0.0307589499916903
NRN1_ENSG00000124785 0.0307676120207656
DROSHA_ENSG00000113360 0.0307782298686852
ARRDC2_ENSG00000105643 0.030787213551197
ZP3_ENSG00000188372 0.0307986288564136
MYEOV_ENSG00000172927 0.0308271225301462
WRB-SH3BGR_ENSG00000285815 0.0308291296741943
EOGT_ENSG00000163378 0.0308539793594642
CUL5_ENSG00000166266 0.0308644506308877
CAMK1G_ENSG00000008118 0.0308951452765804
AAMP_ENSG00000127837 0.0309299080256342
JOSD1_ENSG00000100221 0.0309901246049681
SLC12A3_ENSG00000070915 0.0309962640468285
COMT_ENSG00000093010 0.0310775744632165
AL139011.2_ENSG00000258465 0.0311382043797706
MIP_ENSG00000135517 0.0311697417774965
SIGIRR_ENSG00000185187 0.0312043167621033
AL513165.2_ENSG00000256966 0.0312457542641658
NANP_ENSG00000170191 0.0312565655472309
AKR1C3_ENSG00000196139 0.0312607026588768
FASTKD5_ENSG00000215251 0.0312644865857798
FAM220A_ENSG00000178397 0.0312762281515313
IQCG_ENSG00000114473 0.0313073801678251
NSD1_ENSG00000165671 0.0313115812689796
THOC2_ENSG00000125676 0.0313785563699265
PSME1_ENSG00000092010 0.0313908619387889
GTF3C3_ENSG00000119041 0.0314303949651821
KIDINS220_ENSG00000134313 0.0314629944948492
EGFR_ENSG00000146648 0.0314948709682261
DHDH_ENSG00000104808 0.0314950158533426
SOX30_ENSG00000039600 0.0315087920812799
C2CD4C_ENSG00000183186 0.0315810317082236
SLC22A23_ENSG00000137266 0.0315850353185192
PRPSAP2_ENSG00000141127 0.0315926351675591
TLR7_ENSG00000196664 0.0315940051037044
PEF1_ENSG00000162517 0.0316240161911756
AC055839.2_ENSG00000286190 0.0316265607200845
BRI3_ENSG00000164713 0.0316353133704603
ARHGEF17_ENSG00000110237 0.0317311988363392
SF3B4_ENSG00000143368 0.0317653268762389
SEMA4A_ENSG00000196189 0.031785953120448
SLC15A4_ENSG00000139370 0.0318092222450805
RAB3IL1_ENSG00000167994 0.031868551653767
ARMCX1_ENSG00000126947 0.0319358835556747
NKX2-2_ENSG00000125820 0.0319459880266456
HAO2_ENSG00000116882 0.0319788899549729
ZRSR2_ENSG00000169249 0.0319853743699497
RBM33_ENSG00000184863 0.0319994186668078
LENEP_ENSG00000163352 0.0320010866665497
PTPN2_ENSG00000175354 0.032018616339239
TMEM237_ENSG00000155755 0.03205779097365
TAF11L2_ENSG00000284373 0.0320853401618894
SHISAL1_ENSG00000138944 0.0320890081861083
C1QTNF1_ENSG00000173918 0.0321191331794806
SAA2-SAA4_ENSG00000255071 0.0321663408740704
FAM120AOS_ENSG00000188938 0.0322092760097626
SIAH2_ENSG00000181788 0.0322322746864721
ZBTB26_ENSG00000171448 0.0322562206065047
GRAMD4_ENSG00000075240 0.0322966937569056
EDNRA_ENSG00000151617 0.0323084925321534
UBQLN2_ENSG00000188021 0.0323217184643825
MAS1L_ENSG00000204687 0.0323218647475783
IST1_ENSG00000182149 0.0323345350088031
GTF3C5_ENSG00000148308 0.0323917147354902
HSPA14_ENSG00000187522 0.0323920368923407
KLRK1_ENSG00000213809 0.0324038761821964
ARMCX4_ENSG00000196440 0.0324110493100049
HNF1B_ENSG00000275410 0.0324484967767596
NCAPG2_ENSG00000146918 0.0324536076735545
PPP1R35_ENSG00000160813 0.0324717911064457
PEX1_ENSG00000127980 0.0324918576015999
LRFN2_ENSG00000156564 0.032526952803888
HES2_ENSG00000069812 0.0325423102965211
AL139260.3_ENSG00000274944 0.0326039515166384
ATP6V0D1_ENSG00000159720 0.0326137503846765
PNLIP_ENSG00000175535 0.0328279285063403
GPR137_ENSG00000173264 0.0328441401713406
DDR1_ENSG00000204580 0.0328547998044477
OLFM2_ENSG00000105088 0.0328797510337137
DBH_ENSG00000123454 0.0329397448431503
MAP7D2_ENSG00000184368 0.0329580284547675
ZMYND10_ENSG00000004838 0.0329933029809502
AL358075.4_ENSG00000278139 0.0329956008398801
ALYREF_ENSG00000183684 0.0331460446719265
GABRA3_ENSG00000011677 0.0331746392636367
CDKN3_ENSG00000100526 0.0331751256985631
LSR_ENSG00000105699 0.0332148858570396
CCL14_ENSG00000276409 0.0332310589479548
TENT4B_ENSG00000121274 0.0332370256894066
AGR3_ENSG00000173467 0.0332401593343721
PTPRO_ENSG00000151490 0.0332658007113841
BMPR2_ENSG00000204217 0.0332738508647427
F12_ENSG00000131187 0.0333067593175184
BEST4_ENSG00000142959 0.0333149243463546
SNAP91_ENSG00000065609 0.0333364117986253
PPP1R3C_ENSG00000119938 0.033338747963774
CBWD6_ENSG00000215126 0.0333429879956934
XRN2_ENSG00000088930 0.0334048974898937
REEP5_ENSG00000129625 0.0334102720328815
PPP2R2C_ENSG00000074211 0.0334114446749714
CCDC163_ENSG00000280670 0.0334938280259112
FOXO4_ENSG00000184481 0.0335309982298347
IGSF1_ENSG00000147255 0.0336040546029563
BCAS4_ENSG00000124243 0.0336222228731867
ABCE1_ENSG00000164163 0.0338142119572581
SETD4_ENSG00000185917 0.0338211479536964
PRAMEF1_ENSG00000116721 0.0338523984820702
AC116366.3_ENSG00000283782 0.0338618580071626
CKMT2_ENSG00000131730 0.0338913416582066
FAR1_ENSG00000197601 0.0339005178192358
SLC35A2_ENSG00000102100 0.0340417472859722
GPM6A_ENSG00000150625 0.034151638416518
TNPO2_ENSG00000105576 0.0341526832564552
GOT1_ENSG00000120053 0.0342004953823289
BCAM_ENSG00000187244 0.0342158730204785
MCCC2_ENSG00000131844 0.0343093161809779
CSTF1_ENSG00000101138 0.0343295215952263
HMBOX1_ENSG00000147421 0.0343358739011399
ECEL1_ENSG00000171551 0.0343492451133812
HIST2H3D_ENSG00000183598 0.0344357159574536
PACSIN3_ENSG00000165912 0.034514882198479
SEPTIN7_ENSG00000122545 0.0346033211861809
CFAP97_ENSG00000164323 0.0346555708684697
RAD54L_ENSG00000085999 0.0346570431277818
SOX3_ENSG00000134595 0.0346710113101709
ZNF407_ENSG00000215421 0.0346862855303293
FAM3C_ENSG00000196937 0.0346912961241685
ARID5B_ENSG00000150347 0.0346936139463774
AC005837.2_ENSG00000267168 0.0346963022552567
SULT4A1_ENSG00000130540 0.0347017217140903
RELCH_ENSG00000134444 0.0347329736198561
ZZEF1_ENSG00000074755 0.0347529162306284
DDX60L_ENSG00000181381 0.0347866307286984
PPP1R16B_ENSG00000101445 0.0348272949981352
BMF_ENSG00000104081 0.0349041512516565
FIBP_ENSG00000172500 0.0349750603692223
ZNF829_ENSG00000185869 0.0350102975211949
CARD16_ENSG00000204397 0.0350290219513367
ZFP42_ENSG00000179059 0.0350563420839817
PRSS23_ENSG00000150687 0.0350775953758156
UQCRFS1_ENSG00000169021 0.0350916074199826
TRPM8_ENSG00000144481 0.0351144745867346
PRDX4_ENSG00000123131 0.0351531908643742
EREG_ENSG00000124882 0.0351550269877333
PRLH_ENSG00000071677 0.0351607607710871
KDR_ENSG00000128052 0.0351725861592213
DUSP18_ENSG00000167065 0.0352319922143104
WWP1_ENSG00000123124 0.035289763239201
C22orf31_ENSG00000100249 0.0353447050401897
LY6G5C_ENSG00000204428 0.0353852577749532
OR1J4_ENSG00000239590 0.035418130430663
SYT1_ENSG00000067715 0.0354311960262966
B3GNT2_ENSG00000170340 0.0354502931675157
TANC1_ENSG00000115183 0.0354643309914693
BANP_ENSG00000172530 0.0354659720225814
ACLY_ENSG00000131473 0.0354686880396857
SOX18_ENSG00000203883 0.0354779320136288
FCGRT_ENSG00000104870 0.0356191567806741
KIF23_ENSG00000137807 0.0356287936487646
MEGF9_ENSG00000106780 0.0356587335901336
MICA_ENSG00000204520 0.0356787901559932
WDR3_ENSG00000065183 0.035708571376277
PHEX_ENSG00000102174 0.0357645246290611
MYCN_ENSG00000134323 0.0357826003524579
HIST1H4C_ENSG00000197061 0.0357929792406758
LOXHD1_ENSG00000167210 0.0357946006722307
VPS37B_ENSG00000139722 0.0358086428339437
DEFB129_ENSG00000125903 0.0359229229683522
SLC35F1_ENSG00000196376 0.03602775715591
DNAL1_ENSG00000119661 0.0361065686834401
Z83844.1_ENSG00000100101 0.0361374860445105
HSD3B2_ENSG00000203859 0.0361558700417599
C12orf60_ENSG00000182993 0.0361661243298069
SPRED3_ENSG00000188766 0.0361671764948388
OAS1_ENSG00000089127 0.0362486169892725
AWAT1_ENSG00000204195 0.0362506398731536
SCIN_ENSG00000006747 0.0362843925106244
TNF_ENSG00000232810 0.0362959628624008
AC010616.1_ENSG00000285505 0.0363138419488475
PDZD3_ENSG00000172367 0.0363183532924402
AC026786.1_ENSG00000256825 0.0363477221909358
EMC8_ENSG00000131148 0.0363602488134187
FASN_ENSG00000169710 0.0363719538343179
OR6B2_ENSG00000182083 0.0364037792775858
ARPC3_ENSG00000111229 0.0364611572646327
PRPF4_ENSG00000136875 0.0364866181592429
BCS1L_ENSG00000074582 0.0364894120361861
ANKRD39_ENSG00000213337 0.0365063983535963
ZMYM4_ENSG00000146463 0.0365068658865544
ZNF239_ENSG00000196793 0.0365237478240329
NDRG4_ENSG00000103034 0.0365686076699413
GPR61_ENSG00000156097 0.0366069854172399
HSPB6_ENSG00000004776 0.0366570309647239
ANK2_ENSG00000145362 0.0367090437347782
MRGPRF_ENSG00000172935 0.036745603083602
TSPAN11_ENSG00000110900 0.0368103872761051
GNPNAT1_ENSG00000100522 0.036816377181507
IMP3_ENSG00000177971 0.0368373868992942
HEATR4_ENSG00000187105 0.0368501900615323
DMD_ENSG00000198947 0.0369441427020999
PPP4R3A_ENSG00000100796 0.0370583019952203
ATN1_ENSG00000111676 0.0371228621420716
P4HTM_ENSG00000178467 0.0372265766947516
FAM3D_ENSG00000198643 0.0372409919706508
TBL3_ENSG00000183751 0.0373040253188989
LRP6_ENSG00000070018 0.0373249451745808
OR3A2_ENSG00000221882 0.0373309853563786
DDX56_ENSG00000136271 0.0373592939776591
TNFSF13_ENSG00000161955 0.0373607167822463
TOX2_ENSG00000124191 0.0374061391481402
PPP1R15A_ENSG00000087074 0.0374284739382783
MPP2_ENSG00000108852 0.0374917744062802
CENPE_ENSG00000138778 0.0375014494075534
LAIR1_ENSG00000167613 0.0375035748249387
FBLIM1_ENSG00000162458 0.0375410208949188
FZR1_ENSG00000105325 0.037551561722545
SNRNP25_ENSG00000161981 0.0376758688174655
DMGDH_ENSG00000132837 0.0377035146537746
BRD7_ENSG00000166164 0.0377612806160226
AL110118.2_ENSG00000259066 0.0377646120511302
ENPP7_ENSG00000182156 0.03785399025041
AC139530.2_ENSG00000262660 0.0379348721643843
HIVEP3_ENSG00000127124 0.0380039909980076
WASL_ENSG00000106299 0.0380143817977072
TMEM239_ENSG00000198326 0.038153235940057
GAPT_ENSG00000175857 0.038201996225674
CCDC157_ENSG00000187860 0.0382285592651926
PPP5C_ENSG00000011485 0.0382485205087425
OR6V1_ENSG00000225781 0.038257242494961
TSACC_ENSG00000163467 0.0382703445986643
CCDC107_ENSG00000159884 0.0382849645625825
FAM209A_ENSG00000124103 0.0383066228051034
GPR160_ENSG00000173890 0.0383149310473488
GRM7_ENSG00000196277 0.0383270875919322
YJU2_ENSG00000105248 0.0383543158995817
C14orf132_ENSG00000227051 0.0384272435971605
TAS2R38_ENSG00000257138 0.0384587567895804
FOXL1_ENSG00000176678 0.0385331040592228
HLA-DPA1_ENSG00000231389 0.0385534275746625
TNFAIP2_ENSG00000185215 0.0386121376970363
ZFAND5_ENSG00000107372 0.0386257419038362
GPR84_ENSG00000139572 0.0386668134217844
OVOL1_ENSG00000172818 0.0387158353640213
PCDH15_ENSG00000150275 0.0387573279053804
TDP1_ENSG00000042088 0.0388055947416426
TMEM200C_ENSG00000206432 0.0388379997111689
LHFPL6_ENSG00000183722 0.0388811085468437
WDPCP_ENSG00000143951 0.0390036417662505
NLRP4_ENSG00000160505 0.03900543783511
KCNAB2_ENSG00000069424 0.0390864634921468
ELOVL1_ENSG00000066322 0.0391139994741083
GPR101_ENSG00000165370 0.0391399385699479
SYN1_ENSG00000008056 0.0391741822116792
HEXIM1_ENSG00000186834 0.0391882689792582
CENPF_ENSG00000117724 0.0392263676182212
DUSP19_ENSG00000162999 0.0392844197507843
CXCL16_ENSG00000161921 0.0393062275627298
DUS3L_ENSG00000141994 0.0393141376455944
SLC5A8_ENSG00000256870 0.0393287216004292
EFTUD2_ENSG00000108883 0.0393550084055081
GABRB2_ENSG00000145864 0.0393687085255405
LTA4H_ENSG00000111144 0.0393905579966584
COX11_ENSG00000166260 0.0394019989214185
PRSS22_ENSG00000005001 0.0395294759839202
UBE2G2_ENSG00000184787 0.0395627421970105
ERCC6L_ENSG00000186871 0.0395714864670912
GATD1_ENSG00000177225 0.0395800784520214
HAO1_ENSG00000101323 0.0396850861593168
KLRD1_ENSG00000134539 0.039706804090814
PTRH2_ENSG00000141378 0.0397138973346318
DEFB135_ENSG00000205883 0.0397443254488646
CFAP97D2_ENSG00000283361 0.0397693291996322
DLGAP5_ENSG00000126787 0.0398497954513398
CORO1C_ENSG00000110880 0.0398663067945725
FBXL6_ENSG00000182325 0.0398827238479053
SCRT1_ENSG00000261678 0.0399135930665637
HAPLN1_ENSG00000145681 0.0399215976889652
AUTS2_ENSG00000158321 0.0399799783410567
TTC1_ENSG00000113312 0.0400361739417858
DDIT4L_ENSG00000145358 0.0400385784886239
IMPG2_ENSG00000081148 0.040039243739334
ZNF724_ENSG00000196081 0.0401860834217547
SAA2_ENSG00000134339 0.0401969531605126
ST13_ENSG00000100380 0.0402008913017146
CCL5_ENSG00000271503 0.0402291040753113
NEDD4L_ENSG00000049759 0.0403687138206252
PIH1D2_ENSG00000150773 0.0403721171533901
TFAP2B_ENSG00000008196 0.0404166935694489
FCER1A_ENSG00000179639 0.0404744451651615
GPR55_ENSG00000135898 0.0404756312285881
KLF8_ENSG00000102349 0.0404891839640243
SIM1_ENSG00000112246 0.0405618480990387
TMEM269_ENSG00000274386 0.0407093738964109
MPP3_ENSG00000161647 0.0407119919637589
MARC2_ENSG00000117791 0.0407183735690877
ADGRF2_ENSG00000164393 0.0407610218844078
ADGRE2_ENSG00000127507 0.0408094439339917
KLF4_ENSG00000136826 0.0408334351805403
GJA1_ENSG00000152661 0.0408381895969055
UBE2D3_ENSG00000109332 0.0408949144452121
KIF19_ENSG00000196169 0.0409213904543668
SMIM10L1_ENSG00000256537 0.0409236098958058
PTP4A2_ENSG00000184007 0.0409434098808232
RSPH9_ENSG00000172426 0.0409453006965155
AC009412.1_ENSG00000286075 0.0410240047839361
SEMA5A_ENSG00000112902 0.0411476086900435
SPINDOC_ENSG00000168005 0.0411799996037759
PLP1_ENSG00000123560 0.0412011614532027
EPN2_ENSG00000072134 0.0412190401569713
STX1B_ENSG00000099365 0.0412220675852221
TEX101_ENSG00000131126 0.0412717591805124
MRPL44_ENSG00000135900 0.0412850011249611
HOXB1_ENSG00000120094 0.0413597809972476
TTL_ENSG00000114999 0.0413621578948226
CRH_ENSG00000147571 0.0414904665022369
DYNLT1_ENSG00000146425 0.0415058723745499
ADGRF1_ENSG00000153292 0.0415126282006266
TMEM30A_ENSG00000112697 0.0415178860666061
F2RL2_ENSG00000164220 0.0415420523445706
SLC25A47_ENSG00000140107 0.0415559326389707
EIPR1_ENSG00000032389 0.0415580292109369
ATP7B_ENSG00000123191 0.0415826609258015
PFDN1_ENSG00000113068 0.041590326265611
RXRG_ENSG00000143171 0.0415906321244164
EXPH5_ENSG00000110723 0.0415956399622098
FOXI3_ENSG00000214336 0.0416452743718247
SUPT16H_ENSG00000092201 0.0416952694476682
OR5P2_ENSG00000183303 0.0416970419036664
PRPF39_ENSG00000185246 0.041725516859507
TAS2R39_ENSG00000236398 0.0418426487965042
RUNX3_ENSG00000020633 0.0419030197604282
ATP5IF1_ENSG00000130770 0.0419056105856395
TRMT6_ENSG00000089195 0.0419304035439505
SOCS6_ENSG00000170677 0.0419773573453031
OLIG3_ENSG00000177468 0.0419862664755064
FBF1_ENSG00000188878 0.0420184162530949
RRAS2_ENSG00000133818 0.042050269219681
MARCH11_ENSG00000183654 0.042071631530554
ARMH2_ENSG00000260286 0.0421062557416548
INPP4A_ENSG00000040933 0.0421066110532502
TCF7L2_ENSG00000148737 0.0421079682759469
HSD17B2_ENSG00000086696 0.0421366247560181
TCL1A_ENSG00000100721 0.0421387823460478
KLHL20_ENSG00000076321 0.0421408808607114
HIST1H3I_ENSG00000275379 0.0421840184597103
ANKS4B_ENSG00000175311 0.0421881210496561
ANKRD61_ENSG00000157999 0.0421910075691824
LY6D_ENSG00000167656 0.0422172031179551
AC093155.3_ENSG00000267561 0.0422406775345432
CTRL_ENSG00000141086 0.0422602726675138
UBR7_ENSG00000012963 0.0422649818595993
SCARF2_ENSG00000244486 0.0422864373796248
GATA1_ENSG00000102145 0.0422954297669129
CLTC_ENSG00000141367 0.0423135101921538
VASN_ENSG00000168140 0.04239884746068
PLBD2_ENSG00000151176 0.0424001828189613
FBXO48_ENSG00000204923 0.0424181008544599
SRSF10_ENSG00000188529 0.0424205302270242
GPR20_ENSG00000204882 0.0424815949891596
SESN3_ENSG00000149212 0.0425015223930492
AARS2_ENSG00000124608 0.0425484692971198
SLC50A1_ENSG00000169241 0.0425763573914901
RIIAD1_ENSG00000178796 0.0425815189317919
GNRHR_ENSG00000109163 0.0426184225105422
TSPYL5_ENSG00000180543 0.0426301923609476
ZNF346_ENSG00000113761 0.0427086832463894
LSS_ENSG00000160285 0.042750277886846
CACNB1_ENSG00000067191 0.0428481592285908
ZCCHC3_ENSG00000247315 0.0429241649913101
FAM219B_ENSG00000178761 0.0429771554764752
FAM186B_ENSG00000135436 0.0430019908923415
UBALD1_ENSG00000153443 0.0430334842082025
MIDN_ENSG00000167470 0.0431558031645446
BLK_ENSG00000136573 0.0431787717578234
CCNC_ENSG00000112237 0.0431842001041265
ZNF670_ENSG00000277462 0.0431890766992569
RFX1_ENSG00000132005 0.043205432145498
TOR3A_ENSG00000186283 0.0432168900318715
TDRD12_ENSG00000173809 0.0432393211729114
AP002495.1_ENSG00000254469 0.043248017195978
AMN1_ENSG00000151743 0.0433698304888195
HSPA2_ENSG00000126803 0.043422023877887
TMEM165_ENSG00000134851 0.0434706528676715
TTYH2_ENSG00000141540 0.0435360390306999
TBCA_ENSG00000171530 0.0435372352548139
FGD4_ENSG00000139132 0.0435439283695039
COX10_ENSG00000006695 0.0435601134366798
AL136531.2_ENSG00000274322 0.0435773543751268
ADAM18_ENSG00000168619 0.0436632012466894
RPLP0_ENSG00000089157 0.0436937345821559
TOMM70_ENSG00000154174 0.0437131435996813
UPF3B_ENSG00000125351 0.043768048364966
CNR2_ENSG00000188822 0.0437726480065591
HADH_ENSG00000138796 0.0437738800294593
TOP3A_ENSG00000177302 0.0438761997474105
KLK6_ENSG00000167755 0.0439048906395573
HMGB1_ENSG00000189403 0.0439532043789413
WDR78_ENSG00000152763 0.0439785657103176
MRPS28_ENSG00000147586 0.0440610111185673
SNAPIN_ENSG00000143553 0.0440712600864506
LUM_ENSG00000139329 0.0440866880464137
SSTR5_ENSG00000162009 0.0442069045085846
NUDT6_ENSG00000170917 0.0442192222020363
FAM117B_ENSG00000138439 0.0442654069560686
OR10R2_ENSG00000198965 0.0443534072462486
CRYAB_ENSG00000109846 0.0443836295489067
FAM229A_ENSG00000225828 0.0443849870704813
LMOD1_ENSG00000163431 0.0444395797668746
NMU_ENSG00000109255 0.0445450459478213
ZAN_ENSG00000146839 0.0445906296116192
C6orf89_ENSG00000198663 0.0447194920994797
SLC6A14_ENSG00000268104 0.0448044558445809
TECTA_ENSG00000109927 0.0448475871877433
TEPSIN_ENSG00000167302 0.0448544893726404
SCN3A_ENSG00000153253 0.0448706015715569
OR6B1_ENSG00000221813 0.0449980775476344
OTOP3_ENSG00000182938 0.0450085636813209
IL20RB_ENSG00000174564 0.0450177846562915
ZNF354A_ENSG00000169131 0.0450503708866256
KRT28_ENSG00000173908 0.0450780465599679
MYBBP1A_ENSG00000132382 0.0451287277384961
SUZ12_ENSG00000178691 0.0451533207093321
U2AF2_ENSG00000063244 0.0451544557097245
TMEM138_ENSG00000149483 0.0452365411767071
LIN7A_ENSG00000111052 0.0452504918579125
SERP2_ENSG00000151778 0.0453022856523057
DIO2_ENSG00000211448 0.0453070077360027
DDA1_ENSG00000130311 0.0453629307198194
RACK1_ENSG00000204628 0.0453847949700925
FOSL2_ENSG00000075426 0.0454760807745894
DNAJC7_ENSG00000168259 0.0454888016217216
MCUB_ENSG00000005059 0.0455594781666153
CRIPT_ENSG00000119878 0.0455690694180282
CXCL8_ENSG00000169429 0.0456188037398031
NXPE2_ENSG00000204361 0.0456340419795146
PLIN1_ENSG00000166819 0.0456927665790992
TBCK_ENSG00000145348 0.0457275349820048
TWSG1_ENSG00000128791 0.0457503400014222
PREP_ENSG00000085377 0.0458167061258342
CYSTM1_ENSG00000120306 0.0458389017586416
LRFN5_ENSG00000165379 0.045886452920179
KRT73_ENSG00000186049 0.0458912003306522
YBEY_ENSG00000182362 0.0459025945958743
RPL32_ENSG00000144713 0.0459094366069343
CSNK1G2_ENSG00000133275 0.0460302075720921
SCUBE2_ENSG00000175356 0.0460322876130874
HECTD1_ENSG00000092148 0.0460622190753772
ADORA2B_ENSG00000170425 0.0460631449451013
C18orf32_ENSG00000177576 0.0460703171690781
AC008581.2_ENSG00000285000 0.0460950299466375
ZNF430_ENSG00000118620 0.0461821571515444
GEMIN2_ENSG00000092208 0.0462118990895651
SUCNR1_ENSG00000198829 0.0464067795372123
CPNE2_ENSG00000140848 0.0464413044546634
TAB1_ENSG00000100324 0.046473140606231
TMUB2_ENSG00000168591 0.046491082176306
JOSD2_ENSG00000161677 0.0465263666592343
CCZ1B_ENSG00000146574 0.046560921614727
CDC20_ENSG00000117399 0.0466027366860918
CTHRC1_ENSG00000164932 0.0466049164136951
NME2_ENSG00000243678 0.0466464946747067
CHRNA10_ENSG00000129749 0.0466991956259672
CLDN23_ENSG00000253958 0.0468687814840975
AC006059.2_ENSG00000280571 0.0468954537330188
TMEM82_ENSG00000162460 0.0469782318307231
SNAP23_ENSG00000092531 0.0469839321617956
URAD_ENSG00000183463 0.0469999991341347
SNU13_ENSG00000100138 0.0470008778507777
GNAI1_ENSG00000127955 0.0470049618723671
ADAM2_ENSG00000104755 0.047047929487987
WDR45_ENSG00000196998 0.0471012769959351
SLC35G2_ENSG00000168917 0.0471785071068139
TNFAIP3_ENSG00000118503 0.047213958824688
CSTF2_ENSG00000101811 0.0472256193993846
PTH2_ENSG00000142538 0.0472487436834363
HIST1H2BC_ENSG00000180596 0.0472530643269082
STAC2_ENSG00000141750 0.0472695606784376
F7_ENSG00000057593 0.0472786395524283
ABLIM3_ENSG00000173210 0.0473328085915334
MAU2_ENSG00000129933 0.047332976428819
NABP1_ENSG00000173559 0.0473899339319995
AC091167.2_ENSG00000261147 0.0474057238299856
SPSB1_ENSG00000171621 0.0474663389388874
OR7C1_ENSG00000127530 0.0474728790857003
NPHS2_ENSG00000116218 0.0474823184738118
CLEC2D_ENSG00000069493 0.0475303660809865
DEFA5_ENSG00000164816 0.0475777453865313
MUC22_ENSG00000261272 0.0475948367017789
HDGFL2_ENSG00000167674 0.0476215375887895
FSCN3_ENSG00000106328 0.0476747368201479
GSTO2_ENSG00000065621 0.0476761537781933
SLC35A1_ENSG00000164414 0.0477501582141925
CCDC169_ENSG00000242715 0.0478185004037078
CTDNEP1_ENSG00000175826 0.0478188712370898
SLC8A1_ENSG00000183023 0.0478308736448527
ARL2-SNX15_ENSG00000273003 0.0478685407533147
PMEL_ENSG00000185664 0.0479283209426902
ATRAID_ENSG00000138085 0.0480066677298342
SERPINE3_ENSG00000253309 0.0480109506555807
CADPS_ENSG00000163618 0.0481019703919308
AGBL1_ENSG00000273540 0.0481186969614937
ZNF853_ENSG00000236609 0.0481377226588661
LMOD3_ENSG00000163380 0.0481990293727745
WNT5A_ENSG00000114251 0.0482807007945404
ABHD13_ENSG00000139826 0.0482851232891981
OR13C3_ENSG00000204246 0.0484140627184917
SLITRK4_ENSG00000179542 0.0484449731196213
NEDD4_ENSG00000069869 0.0484524282516177
MYO1A_ENSG00000166866 0.0485406652052967
CLEC12B_ENSG00000256660 0.0485769940456271
RNF138_ENSG00000134758 0.0485879266586666
OR1G1_ENSG00000183024 0.0486163558656348
PABPN1L_ENSG00000205022 0.0486211549028542
GPAM_ENSG00000119927 0.048660084151555
POLL_ENSG00000166169 0.0487563611507315
YIF1A_ENSG00000174851 0.0487914331678484
TRPV4_ENSG00000111199 0.0488552834171876
VMO1_ENSG00000182853 0.0488711288915479
MAPK8_ENSG00000107643 0.0488812639455142
UGT2B7_ENSG00000171234 0.0489242083425327
FXYD7_ENSG00000221946 0.0489368500884769
FANCB_ENSG00000181544 0.0489901758460952
HSP90AA1_ENSG00000080824 0.0490292346109769
CELF3_ENSG00000159409 0.0490392407264995
CCL25_ENSG00000131142 0.0491495022344844
TMEM184C_ENSG00000164168 0.0491732652257489
PPFIA2_ENSG00000139220 0.0492243933405705
CWC15_ENSG00000150316 0.0492248717245289
KCNN2_ENSG00000080709 0.0492319356942573
SIGLEC8_ENSG00000105366 0.0493590674461367
ZNF394_ENSG00000160908 0.0493967814974632
FGF17_ENSG00000158815 0.0494672522879352
B4GALT3_ENSG00000158850 0.0494846365257664
TIA1_ENSG00000116001 0.0494931720132064
JAM3_ENSG00000166086 0.0495256781083993
GPSM3_ENSG00000213654 0.0495636840099196
CLEC1A_ENSG00000150048 0.0496955889268139
CNTD1_ENSG00000176563 0.0497226920917011
RNF123_ENSG00000164068 0.0497352688059892
CALML3_ENSG00000178363 0.0497359480514061
HINT2_ENSG00000137133 0.0497383029060577
PRPF31_ENSG00000105618 0.0497522059265111
COQ5_ENSG00000110871 0.0497601696337663
SLCO4C1_ENSG00000173930 0.0497975709089818
MT4_ENSG00000102891 0.0500143381313014
NKPD1_ENSG00000179846 0.0500521546764638
FUOM_ENSG00000148803 0.0500673390249514
MCUR1_ENSG00000050393 0.0501551841876188
TRAM1L1_ENSG00000174599 0.0501842103009037
TMCO6_ENSG00000113119 0.0502202029288308
ACADSB_ENSG00000196177 0.0502339398079878
ATP1A3_ENSG00000105409 0.0503793072245317
CRTC2_ENSG00000160741 0.0504503360846258
ZDHHC11_ENSG00000188818 0.0504586275600145
STXBP1_ENSG00000136854 0.0505567099101202
METTL6_ENSG00000206562 0.050570260098237
MS4A10_ENSG00000172689 0.0505944980591846
SNTB2_ENSG00000168807 0.050705083974556
PTGER1_ENSG00000160951 0.0508724546897897
GPR179_ENSG00000277399 0.0509091180574174
MDM4_ENSG00000198625 0.0510179794131023
KCNMB3_ENSG00000171121 0.0510728696091679
NPHP3_ENSG00000113971 0.0511435900616846
OR13C2_ENSG00000276119 0.0512217127477926
C1GALT1_ENSG00000106392 0.0512233282603786
TP53BP1_ENSG00000067369 0.0512357980614074
RRAGA_ENSG00000155876 0.0512732374728945
PSMA3_ENSG00000100567 0.0513448267607778
ANKRD40_ENSG00000154945 0.0513863099074481
SPRY4_ENSG00000187678 0.0514613324725521
RDH11_ENSG00000072042 0.0514784205946405
TNNI3K_ENSG00000116783 0.0514828131408037
CSMD1_ENSG00000183117 0.0515138197713839
TAF5L_ENSG00000135801 0.0515333851431559
PIAS3_ENSG00000131788 0.0516488793698233
CHCHD2_ENSG00000106153 0.0517153749398679
CDS1_ENSG00000163624 0.0517155044330084
TRPS1_ENSG00000104447 0.051791359448273
SGCB_ENSG00000163069 0.0518014559640622
STC2_ENSG00000113739 0.0518055615603009
BMP2_ENSG00000125845 0.0518985428024507
RFX4_ENSG00000111783 0.0519291190149966
SMTNL2_ENSG00000188176 0.0519474646987174
TSHZ3_ENSG00000121297 0.051950497857565
HDGFL1_ENSG00000112273 0.051955199570168
PUM1_ENSG00000134644 0.0519644001701535
CXCL3_ENSG00000163734 0.0519915597224743
GABRB3_ENSG00000166206 0.0520091711714524
ADAM23_ENSG00000114948 0.0520695262273393
TMEM68_ENSG00000167904 0.0521248680132241
DNTTIP1_ENSG00000101457 0.0521257837923855
MGAT4C_ENSG00000182050 0.0522541577950819
HP1BP3_ENSG00000127483 0.0522549309388383
ZNF563_ENSG00000188868 0.0522651657564669
AMPH_ENSG00000078053 0.0522829125116226
CFAP36_ENSG00000163001 0.0522989827224513
OR8H3_ENSG00000181761 0.0523150693511827
PSMD11_ENSG00000108671 0.0524012775170063
ARPIN_ENSG00000242498 0.0524039351228606
GLRA3_ENSG00000145451 0.0524111124576589
KIF20B_ENSG00000138182 0.0525922335145955
ARPC5L_ENSG00000136950 0.0526069197306375
FNDC5_ENSG00000160097 0.0526185497115947
ELOVL6_ENSG00000170522 0.0526259518958619
ANO9_ENSG00000185101 0.05265985803444
DONSON_ENSG00000159147 0.0527386269346023
METTL23_ENSG00000181038 0.052749266499592
BIN2_ENSG00000110934 0.0527802145726863
ANKRD34C_ENSG00000235711 0.0527911256074723
COCH_ENSG00000100473 0.0528848443760989
DAZAP1_ENSG00000071626 0.0529034050467918
CD7_ENSG00000173762 0.0529604292727818
C11orf1_ENSG00000137720 0.0529791496431634
PDZK1IP1_ENSG00000162366 0.0530017053448923
TFG_ENSG00000114354 0.0530171260469506
SPATA20_ENSG00000006282 0.0530740876469872
SERPINA4_ENSG00000100665 0.0531671294811903
HTR1E_ENSG00000168830 0.0532151984423396
ODC1_ENSG00000115758 0.053305327857873
SLC6A8_ENSG00000130821 0.0533845937378804
SCARA3_ENSG00000168077 0.0534521323305287
ANKS3_ENSG00000168096 0.0535547233049102
RBM18_ENSG00000119446 0.0535827907720398
DPYD_ENSG00000188641 0.0536565732748021
VXN_ENSG00000169085 0.0536904291669914
BCL2L11_ENSG00000153094 0.053717818134853
DBN1_ENSG00000113758 0.053734281854305
URI1_ENSG00000105176 0.0537580843054616
IFT122_ENSG00000163913 0.0537932797423382
FGF11_ENSG00000161958 0.0538301214545869
TXNDC8_ENSG00000204193 0.05388812865212
RALGAPA1_ENSG00000174373 0.0539236815210039
AC024558.2_ENSG00000288436 0.0539610099336446
ZNF219_ENSG00000165804 0.0539835103119647
PECAM1_ENSG00000261371 0.0539948126436941
SGMS1_ENSG00000198964 0.0539976696330526
NAT8_ENSG00000144035 0.0540037866707298
RTN2_ENSG00000125744 0.0540800113497875
ACYP1_ENSG00000119640 0.054124310016669
CCDC192_ENSG00000230561 0.0542945542488111
KCNJ10_ENSG00000177807 0.0543918487503029
KRTAP10-5_ENSG00000241123 0.0544122097103118
TMEM126A_ENSG00000171202 0.0544416869022197
ACY1_ENSG00000243989 0.0544762065643255
MAL_ENSG00000172005 0.0545897287628248
CA5B_ENSG00000169239 0.0546125568763077
TMED1_ENSG00000099203 0.0546847471006665
CTSK_ENSG00000143387 0.0546856062524845
TDRKH_ENSG00000182134 0.0546860593461909
TRIM60_ENSG00000176979 0.0547031323938617
TTC9_ENSG00000133985 0.0547491224115834
VCP_ENSG00000165280 0.0548189890778393
HOXC13_ENSG00000123364 0.0548668338159805
KCNK13_ENSG00000152315 0.0548765338540794
TM6SF1_ENSG00000136404 0.054911566620207
ZC2HC1A_ENSG00000104427 0.055041172509527
KLF15_ENSG00000163884 0.0550625071810313
SCGB1D2_ENSG00000124935 0.0551007145126283
ISG20_ENSG00000172183 0.055111327795073
ARRB2_ENSG00000141480 0.0551984184540543
RAPGEF3_ENSG00000079337 0.0552880648256242
SP9_ENSG00000217236 0.0553047724178358
SLC5A2_ENSG00000140675 0.0553224214480982
PPP4R3C_ENSG00000224960 0.0553399671748199
RUNX1T1_ENSG00000079102 0.0553677685139675
DDX42_ENSG00000198231 0.0553983821896846
LCN6_ENSG00000267206 0.0555305393565491
SPECC1L_ENSG00000100014 0.0557669311103314
KRTAP5-6_ENSG00000205864 0.0558539047934044
TNNI2_ENSG00000130598 0.0558614949451399
LCE2D_ENSG00000187223 0.0559536661910531
CCDC33_ENSG00000140481 0.0560016919233657
PCCB_ENSG00000114054 0.0561202727834311
CTNND2_ENSG00000169862 0.0561264801115843
ICAM4_ENSG00000105371 0.0561335316361229
RING1_ENSG00000204227 0.0562879002282434
OR2B11_ENSG00000177535 0.0563308846401206
GFRA2_ENSG00000168546 0.0563488111545498
GPR15_ENSG00000154165 0.0563972631463439
NMNAT2_ENSG00000157064 0.056399834705003
GPX5_ENSG00000224586 0.0564306202969445
ZMYND19_ENSG00000165724 0.0565272981166609
PRTN3_ENSG00000196415 0.0566095426135527
LATS2_ENSG00000150457 0.0566220844704707
HFE_ENSG00000010704 0.0566749927240139
DNPEP_ENSG00000123992 0.0567733023691654
ARPC1A_ENSG00000241685 0.0568099081144908
MORN5_ENSG00000185681 0.0568632071162904
DCAF10_ENSG00000122741 0.0569179632343778
PTCH1_ENSG00000185920 0.0569396920102554
TMEM170A_ENSG00000166822 0.0569791543550336
ANP32A_ENSG00000140350 0.0571610419712889
AL035461.3_ENSG00000286235 0.0571979257952088
MSANTD1_ENSG00000188981 0.0572009388113088
CNNM2_ENSG00000148842 0.0572776894359881
AC093323.1_ENSG00000170846 0.0573680498980804
ZG16_ENSG00000174992 0.0573759161500653
SEC22A_ENSG00000121542 0.0573763224698113
OPN5_ENSG00000124818 0.0574767497553282
KATNBL1_ENSG00000134152 0.0574830131288655
TLCD4-RWDD3_ENSG00000271092 0.0576440416785978
CALML4_ENSG00000129007 0.0576488557313336
HNRNPU_ENSG00000153187 0.0576708944872537
PHLDB3_ENSG00000176531 0.0577879352401443
RMC1_ENSG00000141452 0.057792141010951
RPL34_ENSG00000109475 0.0577974473496199
ZNF319_ENSG00000166188 0.0578950898297206
CLDN11_ENSG00000013297 0.05791469286838
SCN3B_ENSG00000166257 0.0581775942387247
REEP3_ENSG00000165476 0.0582907741854156
PHF11_ENSG00000136147 0.058299371243263
SLC22A15_ENSG00000163393 0.0583371658937276
AC009163.5_ENSG00000261717 0.0583387477764372
TMEM231_ENSG00000205084 0.0583540415821485
DOLPP1_ENSG00000167130 0.0584094851133116
NPSR1_ENSG00000187258 0.0586433469219472
EYA4_ENSG00000112319 0.058692538841859
CXXC1_ENSG00000154832 0.0587085575039611
MCRS1_ENSG00000187778 0.0587475058276464
ERP27_ENSG00000139055 0.0588407203897118
DCAF5_ENSG00000139990 0.0588732386770152
ASMT_ENSG00000196433 0.0588777566983173
CENPP_ENSG00000188312 0.0588981043078234
EDF1_ENSG00000107223 0.0589576844721152
HORMAD1_ENSG00000143452 0.0589750131252456
WFDC10B_ENSG00000182931 0.0590283628918823
UTP3_ENSG00000132467 0.0590581844617464
MUC1_ENSG00000185499 0.0590636623731066
FAM205A_ENSG00000205108 0.0591059306152365
SPHKAP_ENSG00000153820 0.0591752167778847
STRN4_ENSG00000090372 0.0592935956586877
WEE2_ENSG00000214102 0.0593218927828413
POGLUT1_ENSG00000163389 0.0593866740822653
ZFAND6_ENSG00000086666 0.0594889945703986
ZNF345_ENSG00000251247 0.0594893362525427
NYNRIN_ENSG00000205978 0.0595614470826179
LRRC31_ENSG00000114248 0.0595650427174496
API5_ENSG00000166181 0.0596006183723026
ABHD11_ENSG00000106077 0.059613168997946
LRRC29_ENSG00000125122 0.0598207670171084
GNG13_ENSG00000127588 0.0598353116630105
TTC36_ENSG00000172425 0.0598843679003088
RIPK1_ENSG00000137275 0.0599202077809826
SFXN2_ENSG00000156398 0.0599213010397914
SEC61A2_ENSG00000065665 0.0599445009065036
LCE6A_ENSG00000235942 0.0600064889120993
KCNIP4_ENSG00000185774 0.0600833638367768
KLHL8_ENSG00000145332 0.0600889501915298
BRINP1_ENSG00000078725 0.0601604739245872
BAP1_ENSG00000163930 0.0601637722002175
ABO_ENSG00000175164 0.0601959984425059
MOV10L1_ENSG00000073146 0.0602840517209838
ZNF7_ENSG00000147789 0.0602973127179979
PDLIM4_ENSG00000131435 0.060301489758641
C2orf88_ENSG00000187699 0.0603227367722541
C17orf50_ENSG00000270806 0.0603420982033637
OR2L2_ENSG00000203663 0.0603624541124275
TFB2M_ENSG00000162851 0.0604049295171432
ALG10_ENSG00000139133 0.0604768538703383
PSG4_ENSG00000243137 0.0604794226581177
AFM_ENSG00000079557 0.0605510708399912
AC000093.1_ENSG00000284874 0.0605798469840199
PGA5_ENSG00000256713 0.0606081262178858
ZNF165_ENSG00000197279 0.0606464034212286
HSD17B13_ENSG00000170509 0.0607542427343928
TUBB4A_ENSG00000104833 0.0607793291285229
ZFP62_ENSG00000196670 0.0608261207386687
FRS2_ENSG00000166225 0.061030769194467
KRT19_ENSG00000171345 0.0610473313070282
C11orf95_ENSG00000188070 0.0610933640185816
C16orf58_ENSG00000140688 0.0610955243275108
IFNAR1_ENSG00000142166 0.0611076214199713
CFAP97D1_ENSG00000231256 0.061180006805552
ARHGAP40_ENSG00000124143 0.0611872204146602
UNC50_ENSG00000115446 0.0612249060880897
DDIT3_ENSG00000175197 0.0612849863422402
SH2D1B_ENSG00000198574 0.0612977095153396
OR13C8_ENSG00000186943 0.0613792216591329
ZNF619_ENSG00000177873 0.0614497794916865
ALOX12_ENSG00000108839 0.0614501121750621
DDX10_ENSG00000178105 0.0614800491467514
SUFU_ENSG00000107882 0.0615230935973219
SLC19A1_ENSG00000173638 0.0615982507799907
MPLKIP_ENSG00000168303 0.0616573162941932
SLC2A13_ENSG00000151229 0.0617303626195282
FOXS1_ENSG00000179772 0.0618169000438691
FBXO28_ENSG00000143756 0.0618184175013047
LIN37_ENSG00000267796 0.0618422643120483
CALCOCO2_ENSG00000136436 0.0618432438326281
FLI1_ENSG00000151702 0.0618521392663482
GCNT4_ENSG00000176928 0.0618697128860278
SPOUT1_ENSG00000198917 0.0618843188921196
LRP3_ENSG00000130881 0.0619426372291717
BICDL2_ENSG00000162069 0.0619469874709652
INAFM1_ENSG00000257704 0.0619991564475008
ATP4B_ENSG00000186009 0.0620282847085685
FAAP24_ENSG00000131944 0.062043642122864
MKRN3_ENSG00000179455 0.0620733364101688
CPLANE2_ENSG00000132881 0.0620966193449451
C19orf57_ENSG00000132016 0.0621686992055105
RMND5A_ENSG00000153561 0.0622201711116018
DHX36_ENSG00000174953 0.0622354331240251
NUP35_ENSG00000163002 0.062244978440702
WIPI2_ENSG00000157954 0.0622668949968173
SRXN1_ENSG00000271303 0.0622850496062509
TYW3_ENSG00000162623 0.062302623427126
ZFAND4_ENSG00000172671 0.0623879097135895
TTC30A_ENSG00000197557 0.0624433863766852
TOMM22_ENSG00000100216 0.0628193463446804
KCNQ1_ENSG00000053918 0.0629797988004009
CMSS1_ENSG00000184220 0.0630292953042422
ZNF547_ENSG00000152433 0.06304053293
MYCL_ENSG00000116990 0.0630681937177381
SLC7A14_ENSG00000013293 0.063094383628523
ZNF716_ENSG00000182111 0.0630949477707083
TNFRSF11B_ENSG00000164761 0.0631437423003559
C4orf50_ENSG00000181215 0.0631468349741178
NFKBIL1_ENSG00000204498 0.0631513368447343
FKBPL_ENSG00000204315 0.0632199068176306
CEP57L1_ENSG00000183137 0.0632214069953424
HGSNAT_ENSG00000165102 0.0633045316129616
CCDC196_ENSG00000196553 0.0633140185753053
GRIN2C_ENSG00000161509 0.0633910346793353
CELF1_ENSG00000149187 0.0633920928636819
AC011195.2_ENSG00000266826 0.0634109269516953
TUBB4B_ENSG00000188229 0.0634134896468478
CAPN8_ENSG00000203697 0.0634302807430023
PDLIM3_ENSG00000154553 0.0634445890949916
ATF6B_ENSG00000213676 0.0635809554501344
CFB_ENSG00000243649 0.0636733451217446
DDX58_ENSG00000107201 0.063736217750493
NIPA1_ENSG00000170113 0.0638339259166791
BRF1_ENSG00000185024 0.063881830915937
UBE2T_ENSG00000077152 0.0639137177802089
PRSS45P_ENSG00000188086 0.0640450889397308
GABRA5_ENSG00000186297 0.0640463623398633
SLC4A1AP_ENSG00000163798 0.0641462180471259
C1orf35_ENSG00000143793 0.064251117986155
CHCHD10_ENSG00000250479 0.0643075602907101
RGCC_ENSG00000102760 0.0643829722303716
MRPL28_ENSG00000086504 0.0644865819652853
EMC2_ENSG00000104412 0.0645997005987443
STX18_ENSG00000168818 0.0646593147943851
VPS13D_ENSG00000048707 0.06466326873262
HMGCS2_ENSG00000134240 0.0646890765266069
GRAMD2A_ENSG00000175318 0.0646901911256306
CCDC182_ENSG00000166329 0.0647478971393741
AIG1_ENSG00000146416 0.0647497257111803
AP1S1_ENSG00000106367 0.0647544498781014
MED17_ENSG00000042429 0.0648391178852875
PAK1IP1_ENSG00000111845 0.0648433500096949
SULT2A1_ENSG00000105398 0.0651059978701388
ZNF599_ENSG00000153896 0.0651299116645495
IL21_ENSG00000138684 0.0652270385561126
ALKBH6_ENSG00000239382 0.0652316275422727
PYHIN1_ENSG00000163564 0.065245867161146
ZNF875_ENSG00000181666 0.0652723278066394
C1orf56_ENSG00000143443 0.0653422354576548
TACR3_ENSG00000169836 0.0653728658411293
CADM1_ENSG00000182985 0.0654267465655665
SPATA5L1_ENSG00000171763 0.0654941709774604
KCNJ8_ENSG00000121361 0.0655282475271921
PPP2R1B_ENSG00000137713 0.0655530311457458
MPP6_ENSG00000105926 0.0655566658617148
FASTKD2_ENSG00000118246 0.0656341473074623
MDH1_ENSG00000014641 0.0656408577226332
RPP25_ENSG00000178718 0.065648150439873
PNPLA4_ENSG00000006757 0.0656979247137265
RTL10_ENSG00000215012 0.0657750011617541
RASSF4_ENSG00000107551 0.0657945595059534
SLMAP_ENSG00000163681 0.0658353598645239
DYNC1H1_ENSG00000197102 0.0658398105325643
KLHL26_ENSG00000167487 0.0659261274574637
KCNK2_ENSG00000082482 0.0659920960600976
TTI1_ENSG00000101407 0.0659934985324389
SEMA6D_ENSG00000137872 0.0660372362305941
SYT5_ENSG00000129990 0.0661072788488096
CRLF2_ENSG00000205755 0.0661343314279336
ACTR3C_ENSG00000106526 0.0662847387225564
PEX19_ENSG00000162735 0.0663211626331973
KIF26A_ENSG00000066735 0.066420846299949
FBXO21_ENSG00000135108 0.0664856037601531
ASAP2_ENSG00000151693 0.0664966729625994
FAM9B_ENSG00000177138 0.066629597666448
KCNK3_ENSG00000171303 0.0666765550113704
SRC_ENSG00000197122 0.0667531014513423
DPY19L3_ENSG00000178904 0.0667882378784243
LLGL1_ENSG00000131899 0.0670078568019881
BNIP3_ENSG00000176171 0.0671229452158073
CLEC4F_ENSG00000152672 0.0671432904496199
HTR3A_ENSG00000166736 0.0671682771722617
TBCEL_ENSG00000154114 0.0672404168254535
MED14_ENSG00000180182 0.0672584250812881
FANCE_ENSG00000112039 0.0672937362603413
RRP9_ENSG00000114767 0.0673390578030973
SGTA_ENSG00000104969 0.0674065878636197
SLC9C1_ENSG00000172139 0.0674112813589023
CLSTN3_ENSG00000139182 0.0674169674465769
WDHD1_ENSG00000198554 0.0674489712998365
C15orf62_ENSG00000188277 0.0674838653067849
SPDEF_ENSG00000124664 0.0676274656956329
LMO7_ENSG00000136153 0.0677245625470005
LAMTOR5_ENSG00000134248 0.0677818273730564
KCNIP2_ENSG00000120049 0.0677900754362445
CEP19_ENSG00000174007 0.0678425108556707
MAPK12_ENSG00000188130 0.0678681849527791
TTC3_ENSG00000182670 0.0678751729803265
AL162231.1_ENSG00000187186 0.0678986262118645
CCNE1_ENSG00000105173 0.0679395424495196
KHNYN_ENSG00000100441 0.068029329610531
LCP2_ENSG00000043462 0.0680998387288945
SLC8A2_ENSG00000118160 0.068125988198645
DCLK3_ENSG00000163673 0.0681272757460684
TPRX1_ENSG00000178928 0.0682038370911433
NGF_ENSG00000134259 0.0682673050252954
BAK1_ENSG00000030110 0.0683257373297003
LRRC72_ENSG00000205858 0.0683389725347828
TBCB_ENSG00000105254 0.0683898412815459
CENPN_ENSG00000166451 0.0685801599504501
EDEM1_ENSG00000134109 0.0685869392760284
VDAC2_ENSG00000165637 0.0685922329214672
RNASEH2B_ENSG00000136104 0.0686142487408329
OR6J1_ENSG00000255804 0.0687281643409852
PRKCA_ENSG00000154229 0.0687542051993695
WDR24_ENSG00000127580 0.0687775602495815
ODAM_ENSG00000109205 0.0688199263709137
NKAIN1_ENSG00000084628 0.0688425634271034
GPR176_ENSG00000166073 0.0688518952628355
PEX7_ENSG00000112357 0.0688940945714284
GJA5_ENSG00000265107 0.0689251847955245
CH25H_ENSG00000138135 0.0689267183893246
HCRTR2_ENSG00000137252 0.0689457126539216
OR5K1_ENSG00000232382 0.0690114677128342
LINC00514_ENSG00000262152 0.0690622075899108
DNAH12_ENSG00000174844 0.0690868129663303
CPNE6_ENSG00000100884 0.069104464596108
AGTR2_ENSG00000180772 0.0691831721463742
STOML2_ENSG00000165283 0.0692510590805085
CCDC148_ENSG00000153237 0.0692612611863546
DBI_ENSG00000155368 0.0693096177442557
NDUFA4L2_ENSG00000185633 0.0693226428214379
ECE2_ENSG00000145194 0.0693454593702028
ANXA5_ENSG00000164111 0.0694156751190668
ATAD1_ENSG00000138138 0.0695079272725914
CRIP3_ENSG00000146215 0.0695153739004598
RBM14-RBM4_ENSG00000248643 0.0695330853030389
CDC34_ENSG00000099804 0.0696296143051522
ELMO2_ENSG00000062598 0.0697260191786917
HIST1H4F_ENSG00000274618 0.0697560719730383
PPP1R36_ENSG00000165807 0.0699975901059574
CHD1L_ENSG00000131778 0.0700367462269568
DES_ENSG00000175084 0.0701062432249447
PPM1J_ENSG00000155367 0.0702679539810555
EEF2K_ENSG00000103319 0.0703115834982657
AC073610.2_ENSG00000272822 0.0703849004643492
P4HB_ENSG00000185624 0.0704035611991461
IQUB_ENSG00000164675 0.0705160453211242
ABCB4_ENSG00000005471 0.0705555440645492
RELB_ENSG00000104856 0.0705733306530665
DPH1_ENSG00000108963 0.0705919578254136
GBP5_ENSG00000154451 0.0705978779566262
B4GALT6_ENSG00000118276 0.0706162837504331
HADHA_ENSG00000084754 0.0706517957525952
NDUFA6_ENSG00000184983 0.0706929424904711
NNT_ENSG00000112992 0.0707698489791443
SCARB1_ENSG00000073060 0.0708534239135052
RARA_ENSG00000131759 0.0709050440174415
SIL1_ENSG00000120725 0.0709577211424843
BNIPL_ENSG00000163141 0.070997784109802
OXT_ENSG00000101405 0.0710465500369941
LBX2_ENSG00000179528 0.0710854179937275
CCDC102A_ENSG00000135736 0.0711771904712516
ALKBH4_ENSG00000160993 0.0712182406618995
AC091057.6_ENSG00000285077 0.071226869633031
ARHGAP11B_ENSG00000284906 0.071226869633031
AMFR_ENSG00000159461 0.0712344172963435
GRK3_ENSG00000100077 0.0713670046333788
KCTD18_ENSG00000155729 0.0714062330858894
SLC43A2_ENSG00000167703 0.0714491954248286
AC004080.3_ENSG00000257184 0.0714835622491692
CALB1_ENSG00000104327 0.0715645791383466
SDK2_ENSG00000069188 0.0715834118511105
ARAP3_ENSG00000120318 0.0715864143965959
CCDC169-SOHLH2_ENSG00000250709 0.0716232033891933
TIMM22_ENSG00000177370 0.0716497561062629
MLLT3_ENSG00000171843 0.0717495756576798
MXD3_ENSG00000213347 0.0717714049736067
MFSD4A_ENSG00000174514 0.0718064275780953
ZBTB38_ENSG00000177311 0.0718856497751318
ACADVL_ENSG00000072778 0.0719322805144437
CHMP2B_ENSG00000083937 0.0719512389233932
PDZD9_ENSG00000155714 0.0720317492045348
TFAP2C_ENSG00000087510 0.0720664425559935
ZNF397_ENSG00000186812 0.0721444927335722
MFAP4_ENSG00000166482 0.0721497524833975
TM4SF20_ENSG00000168955 0.0722233265651727
WDR64_ENSG00000162843 0.0722772377062426
C19orf54_ENSG00000188493 0.0723392819155143
AL022312.1_ENSG00000285025 0.072344093342554
FAM71E1_ENSG00000142530 0.0723512201997997
ZNF142_ENSG00000115568 0.0723819573801429
BRF2_ENSG00000104221 0.0723888043436886
KDM5C_ENSG00000126012 0.0723935766063771
MRPL53_ENSG00000204822 0.0725897833690767
ATXN7L3_ENSG00000087152 0.0727099721342134
MYT1_ENSG00000196132 0.0727393686832914
CDC25A_ENSG00000164045 0.0727448014118706
DUSP3_ENSG00000108861 0.072815868293735
AC068547.1_ENSG00000283228 0.0728538406884716
LPP_ENSG00000145012 0.0729179580739414
TACO1_ENSG00000136463 0.0730789897651212
GPATCH2_ENSG00000092978 0.0731377105226082
CEP131_ENSG00000141577 0.073146953278281
ANGPTL5_ENSG00000187151 0.0731471087837541
PANK2_ENSG00000125779 0.0733303424171782
ZNF395_ENSG00000186918 0.073337819280602
NRG3_ENSG00000185737 0.0733402583225544
CDCA7_ENSG00000144354 0.0734351690034484
OR2Y1_ENSG00000174339 0.0734743876727743
PSAT1_ENSG00000135069 0.0735632469227486
SPICE1_ENSG00000163611 0.073616883176474
SOBP_ENSG00000112320 0.0736324774447351
ENOX2_ENSG00000165675 0.0736351084250417
MYO9A_ENSG00000066933 0.073724451724881
MTFR2_ENSG00000146410 0.0737397318224713
RNF144B_ENSG00000137393 0.0737764782104965
ZBTB18_ENSG00000179456 0.0738316843550262
SPI1_ENSG00000066336 0.0738594683559544
RIPK2_ENSG00000104312 0.0739335999641426
CR2_ENSG00000117322 0.0739417516094616
AC008763.3_ENSG00000269711 0.074010772808074
FAM47E-STBD1_ENSG00000272414 0.0741259975937557
RCAN3_ENSG00000117602 0.0741408451453919
LSMEM2_ENSG00000179564 0.0742023103426613
MELTF_ENSG00000163975 0.0742316587422361
VENTX_ENSG00000151650 0.0742743749072632
DPT_ENSG00000143196 0.0742796050294935
MRPL18_ENSG00000112110 0.0743665268338055
ST3GAL3_ENSG00000126091 0.0743868198936213
JADE1_ENSG00000077684 0.0743943395970866
TCTE1_ENSG00000146221 0.0744011643974187
INKA2_ENSG00000197852 0.0745131264625126
NPY5R_ENSG00000164129 0.0745524212642648
LCOR_ENSG00000196233 0.0745947804227712
IL17A_ENSG00000112115 0.0746224588230671
FHL1_ENSG00000022267 0.0746334535363772
CROCC_ENSG00000058453 0.0746537291658593
BCAR1_ENSG00000050820 0.0746919873092673
ZNF10_ENSG00000256223 0.074803806966063
RANGAP1_ENSG00000100401 0.0748351893298198
KLK15_ENSG00000174562 0.0748866118057373
LPCAT1_ENSG00000153395 0.0749310545472992
CD74_ENSG00000019582 0.0750519920783634
DEK_ENSG00000124795 0.0750770422049868
CCSAP_ENSG00000154429 0.0751429430230467
SLC66A1_ENSG00000040487 0.075225176187896
GLI4_ENSG00000250571 0.0753100252300791
TPRN_ENSG00000176058 0.0753396813875238
PCBD1_ENSG00000166228 0.0753622736205161
GSK3B_ENSG00000082701 0.0754045577358804
HSD17B11_ENSG00000198189 0.0754517369858253
SRCIN1_ENSG00000277363 0.075481257892091
CCNH_ENSG00000134480 0.0754927962555357
DDO_ENSG00000203797 0.075668331797383
PRR35_ENSG00000161992 0.0756693629060834
WSCD1_ENSG00000179314 0.0757644678298959
PPP1R14A_ENSG00000167641 0.0758278417046273
SYDE2_ENSG00000097096 0.0759057981445085
HAUS2_ENSG00000137814 0.0760720851840537
MSANTD3-TMEFF1_ENSG00000251349 0.0761210747420359
RSPRY1_ENSG00000159579 0.0761574063199092
LRTM1_ENSG00000144771 0.0761688226101855
CCDC141_ENSG00000163492 0.076499798908674
PRKG2_ENSG00000138669 0.0765011750482424
ATP5F1B_ENSG00000110955 0.0765397209609094
SIM2_ENSG00000159263 0.0765508218159058
DOK5_ENSG00000101134 0.0766480866827549
CALN1_ENSG00000183166 0.0767917687101345
SH3PXD2B_ENSG00000174705 0.0768265249126781
MROH6_ENSG00000204839 0.07688561704354
UTF1_ENSG00000171794 0.076944500454396
LYST_ENSG00000143669 0.076981782385352
PIP5K1B_ENSG00000107242 0.0770589944853985
PHETA2_ENSG00000177096 0.0771213667464612
TM9SF2_ENSG00000125304 0.0771811683296008
CBLN1_ENSG00000102924 0.0772908203958388
SLC23A3_ENSG00000213901 0.0773915980069025
NDUFV3_ENSG00000160194 0.0775130056978259
EIF2A_ENSG00000144895 0.0776239972468046
TSC22D2_ENSG00000196428 0.0776339255980992
TNPO1_ENSG00000083312 0.0778474544141162
ZBTB49_ENSG00000168826 0.0778653686164777
EXOSC2_ENSG00000130713 0.0778809120352958
COPZ2_ENSG00000005243 0.0780376003168209
SPDYC_ENSG00000204710 0.0780463100726573
AC112128.1_ENSG00000285943 0.0781258898518568
ANAPC4_ENSG00000053900 0.0783181970973449
DHRS12_ENSG00000102796 0.0784059353804069
FAM185A_ENSG00000222011 0.0784319199166357
LY86_ENSG00000112799 0.078441490940932
AL157392.5_ENSG00000282246 0.0785634264551036
ZNF202_ENSG00000166261 0.078603300223709
RBM17_ENSG00000134453 0.0786294763661113
AKR1C1_ENSG00000187134 0.0787905175068953
ZNF786_ENSG00000197362 0.0788175371697898
GML_ENSG00000104499 0.0788679079328359
HOXC9_ENSG00000180806 0.0789344743292029
CLEC1B_ENSG00000165682 0.0790301682141441
TCERG1L_ENSG00000176769 0.0790306198928822
PACS1_ENSG00000175115 0.0790354582264059
STON1_ENSG00000243244 0.0791602781504797
HMGCLL1_ENSG00000146151 0.0791842531135297
LRRC55_ENSG00000183908 0.0793236350060643
GPBP1L1_ENSG00000159592 0.0793430613137291
TAC1_ENSG00000006128 0.0794002812847026
MNX1_ENSG00000130675 0.0795894725987379
CFAP99_ENSG00000206113 0.0796955671807278
SHE_ENSG00000169291 0.0797893766309448
PHLDA2_ENSG00000181649 0.0798226390536602
NEO1_ENSG00000067141 0.0798461344128919
TAGLN3_ENSG00000144834 0.0798619560925332
FOXB1_ENSG00000171956 0.0799046679007988
RUVBL2_ENSG00000183207 0.0799179911841489
FPGT-TNNI3K_ENSG00000259030 0.0799527942632952
PLEKHG4B_ENSG00000153404 0.0800038653359928
TNRC6C_ENSG00000078687 0.0801043635739717
LPAR6_ENSG00000139679 0.0802882705979481
SFRP5_ENSG00000120057 0.0804073664923782
RNASEH2C_ENSG00000172922 0.0804361389163764
RRP15_ENSG00000067533 0.0804739940186147
RAPH1_ENSG00000173166 0.0806841249867057
VCPIP1_ENSG00000175073 0.0807205501757655
TAP2_ENSG00000204267 0.0807556966122107
ARMC5_ENSG00000140691 0.0807576618969814
CX3CR1_ENSG00000168329 0.080795151184535
HEATR5A_ENSG00000129493 0.0809220457018704
RRM1_ENSG00000167325 0.0810315006961648
SULT1C2_ENSG00000198203 0.0811675676406278
MSH2_ENSG00000095002 0.0812318203252745
GPR156_ENSG00000175697 0.081284276519758
AL691442.1_ENSG00000251246 0.0812929941226114
NANOS3_ENSG00000187556 0.081306557432105
ASZ1_ENSG00000154438 0.081309749491849
ZNF704_ENSG00000164684 0.0813848399173799
ZNF134_ENSG00000213762 0.0815261892168725
KCTD17_ENSG00000100379 0.0815541494813554
TRIM44_ENSG00000166326 0.0816028748254416
SLC35D1_ENSG00000116704 0.0816838529318485
C2orf49_ENSG00000135974 0.0817375610827197
RILPL1_ENSG00000188026 0.0817533691122748
OR10H4_ENSG00000176231 0.0818108656795716
IGFBP5_ENSG00000115461 0.0818695593941942
GABRB1_ENSG00000163288 0.0818847756977085
GPATCH8_ENSG00000186566 0.081952580167821
CHST4_ENSG00000140835 0.0819751061904644
SLC9A3_ENSG00000066230 0.0820129626220648
ARL9_ENSG00000196503 0.0820494984482365
ARL5C_ENSG00000141748 0.0821507460787376
FAT1_ENSG00000083857 0.0821522755744908
MYF6_ENSG00000111046 0.0821673386613286
AL121900.2_ENSG00000284776 0.0822934251977794
RPL17-C18orf32_ENSG00000215472 0.0825165945091106
FBXO34_ENSG00000178974 0.0826075935873415
MZT2A_ENSG00000173272 0.0826522308649116
DMRTA1_ENSG00000176399 0.0827060148041112
PDYN_ENSG00000101327 0.0827497308816062
CYP2C8_ENSG00000138115 0.082773026699406
HSPBP1_ENSG00000133265 0.0828148126980867
MOS_ENSG00000172680 0.082818130238544
MAGI2_ENSG00000187391 0.0828513756963917
OSBPL7_ENSG00000006025 0.0828813904287192
HSPA1L_ENSG00000204390 0.0830460195888364
CRISPLD1_ENSG00000121005 0.0830827618271507
KAT8_ENSG00000103510 0.0831727529069924
OR9Q2_ENSG00000186513 0.0832301106594164
RABL6_ENSG00000196642 0.083317743522436
PYCR3_ENSG00000104524 0.0833887052477493
ST6GALNAC3_ENSG00000184005 0.0834860659066106
CDH11_ENSG00000140937 0.0835402417565699
LGALS12_ENSG00000133317 0.0837648645267516
SLC25A34_ENSG00000162461 0.0839626842115543
TMEFF1_ENSG00000241697 0.0841105529218416
RGN_ENSG00000130988 0.0841419132805279
IL12RB2_ENSG00000081985 0.084184760012612
EMID1_ENSG00000186998 0.0842034578471739
KLHL10_ENSG00000161594 0.0842487611869666
EDAR_ENSG00000135960 0.0843370372247267
SNX20_ENSG00000167208 0.0844614902026606
TCEANC2_ENSG00000116205 0.0844853207915772
RTKN2_ENSG00000182010 0.0845402855919362
MTCH1_ENSG00000137409 0.0845466093774351
DNMT3A_ENSG00000119772 0.0845781340409753
DPP9_ENSG00000142002 0.0846549194207338
SERPINA5_ENSG00000188488 0.0847242694558877
NCK2_ENSG00000071051 0.0848054560877708
DGCR6L_ENSG00000128185 0.0848739020786488
OR13D1_ENSG00000179055 0.0849471942964146
SMIM14_ENSG00000163683 0.0849780716777631
CHRNA9_ENSG00000174343 0.0849853613445578
ZNF367_ENSG00000165244 0.0850342286546869
KCNJ16_ENSG00000153822 0.0850883084691092
CYB561_ENSG00000008283 0.08510240022701
CDADC1_ENSG00000102543 0.0852046589933017
ATP8B2_ENSG00000143515 0.085298192692151
SYF2_ENSG00000117614 0.0854200509913556
DTNBP1_ENSG00000047579 0.0854889358205756
RGS9_ENSG00000108370 0.0855476789022103
CD300LG_ENSG00000161649 0.0856339037375359
KPNA2_ENSG00000182481 0.0856876010719123
FOXD2_ENSG00000186564 0.0856887644528054
EBNA1BP2_ENSG00000117395 0.0858148701299054
ANKRD13D_ENSG00000172932 0.0858788467177702
COG3_ENSG00000136152 0.0859137904163912
ASB7_ENSG00000183475 0.085925830182232
DTD1_ENSG00000125821 0.0859371311482963
ARPC1B_ENSG00000130429 0.0860177910147967
COQ3_ENSG00000132423 0.0860609418874692
CLCNKB_ENSG00000184908 0.0860641204379708
FICD_ENSG00000198855 0.0860975198378551
CNTNAP3_ENSG00000106714 0.0863678219064218
TAS2R16_ENSG00000128519 0.0865114501381328
AL603832.3_ENSG00000271810 0.08651963566559
MBOAT4_ENSG00000177669 0.0865769655831311
RUNX2_ENSG00000124813 0.0866196448327399
PAK6_ENSG00000137843 0.0866340614262873
FAM228A_ENSG00000186453 0.086704336261504
MYOT_ENSG00000120729 0.086747233729193
CRYGD_ENSG00000118231 0.086802674368445
BYSL_ENSG00000112578 0.0869760308778718
METTL14_ENSG00000145388 0.0869994332839515
BMS1_ENSG00000165733 0.0870228152089447
STXBP6_ENSG00000168952 0.0871069262106804
SP6_ENSG00000189120 0.0871770112792998
SDR39U1_ENSG00000100445 0.087341444354308
HOPX_ENSG00000171476 0.0873490605512085
SIRT1_ENSG00000096717 0.087381377123709
CMTM8_ENSG00000170293 0.0874026470683049
ZNF398_ENSG00000197024 0.0874088309157833
ST8SIA1_ENSG00000111728 0.0874408842976926
ZBTB2_ENSG00000181472 0.0874587339430763
SCYL2_ENSG00000136021 0.0874932323089206
IL1F10_ENSG00000136697 0.0874958084381077
PI4K2B_ENSG00000038210 0.0875001037659774
XPC_ENSG00000154767 0.0877579446819813
CTBS_ENSG00000117151 0.0877961249254815
SEPTIN2_ENSG00000168385 0.08780236174804
MDM1_ENSG00000111554 0.0880505395490148
PITX2_ENSG00000164093 0.0881490922568324
FLVCR1_ENSG00000162769 0.0881790766118689
SYT17_ENSG00000103528 0.0882259062052116
TMEM52B_ENSG00000165685 0.0884112252605855
CCDC50_ENSG00000152492 0.0885266968420766
KHSRP_ENSG00000088247 0.0885689855790153
AP000311.1_ENSG00000249209 0.0885761316344562
CWF19L2_ENSG00000152404 0.0886137991994318
CD68_ENSG00000129226 0.0886796036696637
GUF1_ENSG00000151806 0.0887197810493404
ACTRT2_ENSG00000169717 0.0887265219688924
TTLL8_ENSG00000138892 0.0888148394892041
FOXD4L4_ENSG00000184659 0.088876380154613
CATSPER1_ENSG00000175294 0.0889565111816828
DTYMK_ENSG00000168393 0.0890182346274052
MAK_ENSG00000111837 0.0891859325634468
FAM83A_ENSG00000147689 0.0892678989098735
PRR30_ENSG00000186143 0.0892865573190204
SLC41A1_ENSG00000133065 0.0893324866611113
MRPL12_ENSG00000262814 0.0894815705847425
CFAP45_ENSG00000213085 0.0895048600737181
CDA_ENSG00000158825 0.0895051633572952
GSTZ1_ENSG00000100577 0.0895707538875681
PRELID3A_ENSG00000141391 0.0895912719973662
CDHR5_ENSG00000099834 0.0895921743805352
IFT46_ENSG00000118096 0.0896193576742874
ATG14_ENSG00000126775 0.0896214595995881
HS3ST1_ENSG00000002587 0.0896507569328222
TPD52L2_ENSG00000101150 0.0896918194544688
MKX_ENSG00000150051 0.0897218613631613
WFDC5_ENSG00000175121 0.0897495584674732
TEX19_ENSG00000182459 0.0898850280676229
C21orf62_ENSG00000205929 0.0899026129306231
CBLIF_ENSG00000134812 0.0900044708874054
TOR4A_ENSG00000198113 0.0900465261892207
SCGN_ENSG00000079689 0.0901430797340326
HHIPL2_ENSG00000143512 0.0901446024244975
RP9_ENSG00000164610 0.0903062522271273
GPHB5_ENSG00000179600 0.090337664051924
TBX4_ENSG00000121075 0.0905064418937278
SLC7A1_ENSG00000139514 0.0905454816402191
SLC49A3_ENSG00000169026 0.0906259303740232
HTR3C_ENSG00000178084 0.0906750512739708
TMEM145_ENSG00000167619 0.0908541861133954
UBE3D_ENSG00000118420 0.0909217463852607
NSMCE1_ENSG00000169189 0.0909287307569414
NUBP1_ENSG00000103274 0.0910538714556518
NAT10_ENSG00000135372 0.0910555789526941
ACSS3_ENSG00000111058 0.091072805165886
TFF2_ENSG00000160181 0.091098726064866
PNMA5_ENSG00000198883 0.0911326155805702
STOX1_ENSG00000165730 0.0911329077962555
ZNF835_ENSG00000127903 0.0914482194195382
GLT1D1_ENSG00000151948 0.0914730206460067
C3orf62_ENSG00000188315 0.0915565629715531
BMPER_ENSG00000164619 0.0917434062724948
CAPN5_ENSG00000149260 0.0917522196570871
WTAP_ENSG00000146457 0.092159189243346
DDB1_ENSG00000167986 0.0922155574984549
THBD_ENSG00000178726 0.0922199121657311
UBE3A_ENSG00000114062 0.0923014489901819
TBC1D23_ENSG00000036054 0.0923544907253723
KLHL38_ENSG00000175946 0.0923869575879409
HAUS5_ENSG00000249115 0.0924287415647804
RTN1_ENSG00000139970 0.0924641352145005
FAM227B_ENSG00000166262 0.0924669974424793
DDX11_ENSG00000013573 0.0926266681285072
MGAT3_ENSG00000128268 0.0930064368878747
DRD2_ENSG00000149295 0.0930201400193142
IL22RA2_ENSG00000164485 0.0930592430060224
NQO2_ENSG00000124588 0.0931286858586937
HS2ST1_ENSG00000153936 0.0932992784257131
SDHAF2_ENSG00000167985 0.0933503723161023
MYDGF_ENSG00000074842 0.0933740193692322
TRIM40_ENSG00000204614 0.0934755355376603
RAMAC_ENSG00000169612 0.0935034668467303
MINDY1_ENSG00000143409 0.0935114821401161
ARL2_ENSG00000213465 0.0936219310561599
SLC52A2_ENSG00000185803 0.0936339946088796
SETD1A_ENSG00000099381 0.0936856784117305
TAS1R3_ENSG00000169962 0.0937732690404224
F8_ENSG00000185010 0.0937837389541381
UPK1A_ENSG00000105668 0.0937886636227252
ENAM_ENSG00000132464 0.0938411030396047
XPR1_ENSG00000143324 0.0939687686079279
PFDN6_ENSG00000204220 0.0940102662922681
PRSS55_ENSG00000184647 0.0940349349175402
GSTO1_ENSG00000148834 0.0940503274206548
CHPF_ENSG00000123989 0.0941644571582656
CD160_ENSG00000117281 0.0942189772012048
CDC20B_ENSG00000164287 0.0942213341559642
USP7_ENSG00000187555 0.0942667192031653
THRA_ENSG00000126351 0.0943095131596825
SHISA7_ENSG00000187902 0.0943152042457031
FAM135B_ENSG00000147724 0.0944145097136144
KCNA3_ENSG00000177272 0.0944474196050994
DCUN1D4_ENSG00000109184 0.0944810796638104
OR10G2_ENSG00000255582 0.094493503022412
L3MBTL2_ENSG00000100395 0.0945025464340612
TTLL13P_ENSG00000213471 0.0945283186151933
HIGD1A_ENSG00000181061 0.0946128197149085
KPNB1_ENSG00000108424 0.0946814876352592
FSHB_ENSG00000131808 0.0947319605581741
THAP10_ENSG00000129028 0.0947718744832443
ST5_ENSG00000166444 0.0947939609916132
TCN1_ENSG00000134827 0.0948010092502931
RHEX_ENSG00000263961 0.0948045217479261
DNAJA1_ENSG00000086061 0.0948272953902926
GRIFIN_ENSG00000275572 0.0949247687533143
DCHS2_ENSG00000197410 0.0949319379318213
MAT1A_ENSG00000151224 0.0949941905609748
PKHD1_ENSG00000170927 0.0951217185591008
ARMC6_ENSG00000105676 0.0951306388841878
NKX6-3_ENSG00000165066 0.0951307394666474
FKBP1A_ENSG00000088832 0.0951447371628412
FAF1_ENSG00000185104 0.0952353793281965
ANKRD30A_ENSG00000148513 0.0952575663499301
DAPP1_ENSG00000070190 0.0952795799524926
MLF1_ENSG00000178053 0.0954263392030251
GPANK1_ENSG00000204438 0.0954376992777863
CELF2_ENSG00000048740 0.0955094077440133
CYB5D1_ENSG00000182224 0.0955415384132108
EPOR_ENSG00000187266 0.0955458648457206
YOD1_ENSG00000180667 0.0955936916747449
BEND6_ENSG00000151917 0.0956355054492449
PRKCZ_ENSG00000067606 0.0957503649415592
SPACA1_ENSG00000118434 0.0958312712906251
RIF1_ENSG00000080345 0.0958689810216676
THAP2_ENSG00000173451 0.0958876878838788
PPP1R12B_ENSG00000077157 0.0959567759837799
PON3_ENSG00000105852 0.0959832947625866
EGFLAM_ENSG00000164318 0.0960154029093684
C12orf43_ENSG00000157895 0.0960775185272869
CFAP299_ENSG00000197826 0.0960996998031264
CCDC86_ENSG00000110104 0.0961427003306625
MORN4_ENSG00000171160 0.0962039816815485
LONRF1_ENSG00000154359 0.0963136355529245
MMP26_ENSG00000167346 0.096342627316141
HEXB_ENSG00000049860 0.0964136703656445
GDF9_ENSG00000164404 0.0965252625585333
COL25A1_ENSG00000188517 0.0965575322087514
RNF169_ENSG00000166439 0.0965763003696084
TRAPPC3_ENSG00000054116 0.0965920768267455
AHNAK_ENSG00000124942 0.0966517639983727
EVPLL_ENSG00000214860 0.0966540612836685
NOVA1_ENSG00000139910 0.0966845631812586
TMEM155_ENSG00000164112 0.0968271851846449
NOL4_ENSG00000101746 0.0969565655224842
LITAF_ENSG00000189067 0.0969635843935661
PURG_ENSG00000172733 0.0970253172905654
RBP2_ENSG00000114113 0.0971472983757922
MPP5_ENSG00000072415 0.0975553645454669
KMT5C_ENSG00000133247 0.0978001984888587
GGPS1_ENSG00000152904 0.0978187739521236
ZBTB9_ENSG00000213588 0.0978633598569453
BIN3_ENSG00000147439 0.0978777911470669
ZFYVE27_ENSG00000155256 0.0979190807086262
ARID3A_ENSG00000116017 0.0979971329743842
OR6M1_ENSG00000196099 0.0980142042347194
NMUR1_ENSG00000171596 0.0980156644386904
GRIK3_ENSG00000163873 0.0981436871309915
MARK4_ENSG00000007047 0.0981851273632635
TIMMDC1_ENSG00000113845 0.098273679844132
TIPIN_ENSG00000075131 0.0982781899313293
KIAA0753_ENSG00000198920 0.0984426501190714
ITPR2_ENSG00000123104 0.0984438003763044
SLC48A1_ENSG00000211584 0.0986726570630593
SYNE1_ENSG00000131018 0.0987493873188879
SCO2_ENSG00000284194 0.0987522128098757
CTCFL_ENSG00000124092 0.0988449906338178
RGS8_ENSG00000135824 0.0989360727897737
TLL1_ENSG00000038295 0.0990340303961827
ARHGAP19-SLIT1_ENSG00000269891 0.099156315435953
ZSWIM9_ENSG00000185453 0.0992066294621149
AC073508.2_ENSG00000264058 0.0994123923857195
KRT222_ENSG00000213424 0.0994123923857195
MCM8_ENSG00000125885 0.0994668734502426
NCCRP1_ENSG00000188505 0.0994842199993852
NCAPH2_ENSG00000025770 0.0995480713460646
DNTT_ENSG00000107447 0.0996035223830948
OR56A1_ENSG00000180934 0.0996668372550579
SCN4A_ENSG00000007314 0.0997871814655532
SMAD6_ENSG00000137834 0.0998307938486926
FAM221A_ENSG00000188732 0.0998706993790551
MDFIC2_ENSG00000242120 0.0998977778658841
TIGD5_ENSG00000179886 0.100013647072584
RANBP1_ENSG00000099901 0.100270615978568
ARVCF_ENSG00000099889 0.100339758841691
AC245033.1_ENSG00000260836 0.100584924752521
LRRC46_ENSG00000141294 0.100744940144933
SYNRG_ENSG00000275066 0.100798104183346
E4F1_ENSG00000167967 0.100813826388341
KIAA1217_ENSG00000120549 0.100877485360198
ZNF780B_ENSG00000128000 0.100894127540986
GOT2_ENSG00000125166 0.101023419236434
WDFY3_ENSG00000163625 0.101057520564004
ASB3_ENSG00000115239 0.101137215000524
SNX16_ENSG00000104497 0.101144076503992
AL590132.1_ENSG00000284299 0.101148690210546
TTLL2_ENSG00000120440 0.101394708426989
RAB5A_ENSG00000144566 0.101550045144819
RGL3_ENSG00000205517 0.10155731809908
MYOM3_ENSG00000142661 0.101558134627345
GREM1_ENSG00000166923 0.101599591178377
DMTN_ENSG00000158856 0.101625381698495
PARD6G_ENSG00000178184 0.101647231224858
VSTM2B_ENSG00000187135 0.101844220981557
GRHL3_ENSG00000158055 0.101857893619084
SERGEF_ENSG00000129158 0.101899295848268
PRKACB_ENSG00000142875 0.101933776060489
PTX3_ENSG00000163661 0.102059153661969
SMARCD3_ENSG00000082014 0.102062046929167
SEC14L5_ENSG00000103184 0.102076113096911
SLCO3A1_ENSG00000176463 0.102084308011362
RNF135_ENSG00000181481 0.102194204307511
FAXC_ENSG00000146267 0.102240913640507
CYP2E1_ENSG00000130649 0.102272899527571
KRTAP10-4_ENSG00000215454 0.102286418519728
CER1_ENSG00000147869 0.10239073403905
FOXC1_ENSG00000054598 0.102450434826364
DIAPH1_ENSG00000131504 0.102481726917641
ISOC2_ENSG00000063241 0.102491574640682
A1BG_ENSG00000121410 0.102491665251125
MIS18BP1_ENSG00000129534 0.102529934766926
CASP3_ENSG00000164305 0.102535014575995
SDCCAG8_ENSG00000054282 0.102634942019707
CPT2_ENSG00000157184 0.102692641934436
DPH7_ENSG00000148399 0.102726275972845
ZNF454_ENSG00000178187 0.102740868605607
FAM3B_ENSG00000183844 0.102912565815177
ERLIN2_ENSG00000147475 0.102924528450199
RFX3_ENSG00000080298 0.102992957352615
ANXA6_ENSG00000197043 0.103011001762687
METTL17_ENSG00000165792 0.10307180617712
KRBA2_ENSG00000184619 0.103110816914024
MILR1_ENSG00000271605 0.103141293124419
CMIP_ENSG00000153815 0.103257455378071
EFNA3_ENSG00000143590 0.103269199633309
ZNF688_ENSG00000229809 0.103306905447098
FANCG_ENSG00000221829 0.103338659843821
MYO5B_ENSG00000167306 0.103399231447518
ICAM3_ENSG00000076662 0.103451357482606
PLXNC1_ENSG00000136040 0.10346340798924
BPIFA3_ENSG00000131059 0.103474426916044
HS6ST2_ENSG00000171004 0.103561530933786
NOP2_ENSG00000111641 0.103623148361493
GZMB_ENSG00000100453 0.103732701927055
P2RX1_ENSG00000108405 0.103740025062363
WNT16_ENSG00000002745 0.103744472568058
IL2RB_ENSG00000100385 0.103793998433077
MED22_ENSG00000148297 0.10382217877768
A4GALT_ENSG00000128274 0.103825005814555
PUM2_ENSG00000055917 0.104067459782168
RUNDC3B_ENSG00000105784 0.104203712356832
DQX1_ENSG00000144045 0.104320384837909
ZNF343_ENSG00000088876 0.104329179714311
SPTBN1_ENSG00000115306 0.104365409010177
CDC40_ENSG00000168438 0.104442322109533
YY1_ENSG00000100811 0.104447264215013
OR2AG1_ENSG00000279486 0.104550349005696
ARFRP1_ENSG00000101246 0.104598117354173
KRTAP1-4_ENSG00000204887 0.104618640673275
SIT1_ENSG00000137078 0.104677843332573
FOXH1_ENSG00000160973 0.104681178057763
MAP3K7_ENSG00000135341 0.104703511066624
OR1L4_ENSG00000136939 0.10477149015161
ACTL6B_ENSG00000077080 0.104856137746317
OAF_ENSG00000184232 0.104879999814802
CDCA7L_ENSG00000164649 0.10490347301421
NPR1_ENSG00000169418 0.10495455413883
ECHDC3_ENSG00000134463 0.104986155576067
SINHCAF_ENSG00000139146 0.105061997218862
PNO1_ENSG00000115946 0.105093007334017
PUS1_ENSG00000177192 0.105229311325629
RERG_ENSG00000134533 0.105268196941165
HSPB2-C11orf52_ENSG00000254445 0.105294436994606
HSPB2_ENSG00000170276 0.105294436994606
AP3M1_ENSG00000185009 0.105386968345688
ABHD17A_ENSG00000129968 0.10540308671093
SLC9B2_ENSG00000164038 0.105465078038302
SLC8B1_ENSG00000089060 0.105482723544526
CLDN7_ENSG00000181885 0.105825606817445
ATAD3B_ENSG00000160072 0.105853742990672
EVI5L_ENSG00000142459 0.105936847482427
QPCTL_ENSG00000011478 0.106109072060364
SNX11_ENSG00000002919 0.106191011240652
OR1N1_ENSG00000171505 0.10619403897404
XKR5_ENSG00000275591 0.106263040033278
LHX6_ENSG00000106852 0.106304961175733
IL11_ENSG00000095752 0.106353349183195
WAPL_ENSG00000062650 0.106566344193075
POPDC3_ENSG00000132429 0.106595971150487
KLHL13_ENSG00000003096 0.10675342815628
GPR171_ENSG00000174946 0.106760534492998
OR10V1_ENSG00000172289 0.106820965831291
COQ7_ENSG00000167186 0.106855263638026
PLCG2_ENSG00000197943 0.106890614912972
HOXA3_ENSG00000105997 0.106903220337184
IDNK_ENSG00000148057 0.106942587976992
RAX2_ENSG00000173976 0.107162732929863
APOL6_ENSG00000221963 0.107164655829942
AMDHD2_ENSG00000162066 0.107276568365465
PRMT2_ENSG00000160310 0.107379638765688
TMED7_ENSG00000134970 0.107383691392444
DYRK1B_ENSG00000105204 0.107396419821225
UEVLD_ENSG00000151116 0.107427748428005
RASA1_ENSG00000145715 0.107562154975876
ZNF880_ENSG00000221923 0.107604205687868
SUGT1_ENSG00000165416 0.107670616387275
TMTC1_ENSG00000133687 0.107696695523948
MSC_ENSG00000178860 0.10769804908177
CRYBA2_ENSG00000163499 0.108014985593697
KCNG1_ENSG00000026559 0.108017869793703
RPS3_ENSG00000149273 0.108025017608135
GLIS1_ENSG00000174332 0.108054653497929
PROKR2_ENSG00000101292 0.10809514153246
SRSF12_ENSG00000154548 0.108134274968779
MC5R_ENSG00000176136 0.10822214800856
CEP290_ENSG00000198707 0.108234073753635
VPS4A_ENSG00000132612 0.108381797454229
AC022414.1_ENSG00000284762 0.108426809049078
CDH6_ENSG00000113361 0.108428086149862
TIFAB_ENSG00000255833 0.10843806607142
ALDH5A1_ENSG00000112294 0.108475736051451
LMBRD1_ENSG00000168216 0.108521428401708
SHROOM4_ENSG00000158352 0.108590275261343
ZNF445_ENSG00000185219 0.108592347852142
LVRN_ENSG00000172901 0.108796817872148
INTS13_ENSG00000064102 0.108809886113823
ARPIN-AP3S2_ENSG00000250021 0.108814603649965
AC087721.2_ENSG00000285920 0.108870325695736
NUSAP1_ENSG00000137804 0.108880000675405
ARHGAP19_ENSG00000213390 0.108882824188963
DUT_ENSG00000128951 0.108886602589569
USP33_ENSG00000077254 0.108943736508417
STAB2_ENSG00000136011 0.108994429988015
ARID2_ENSG00000189079 0.109000931604517
ACAD9_ENSG00000177646 0.109032387774492
CASP6_ENSG00000138794 0.109111809562643
ENO4_ENSG00000188316 0.109120797041181
ELAVL4_ENSG00000162374 0.109167014616215
SNX13_ENSG00000071189 0.109212341747981
CIB4_ENSG00000157884 0.109408841626541
CYTH4_ENSG00000100055 0.109526997463641
NUDT7_ENSG00000140876 0.109617028219077
HCAR1_ENSG00000196917 0.10962597131521
FGG_ENSG00000171557 0.109652262798021
OR6X1_ENSG00000221931 0.109724542900095
CAMK1D_ENSG00000183049 0.109742427471323
SLC5A4_ENSG00000100191 0.109809515015645
PGBD5_ENSG00000177614 0.109890901711357
RNPS1_ENSG00000205937 0.109921373212252
SNRK_ENSG00000163788 0.109930740733786
SERPINB3_ENSG00000057149 0.109983441691271
TMEM260_ENSG00000070269 0.109995510097154
DHRS7B_ENSG00000109016 0.110010941978516
KIAA1841_ENSG00000162929 0.110079341724329
ZNF418_ENSG00000196724 0.110226654014674
SLC24A2_ENSG00000155886 0.11023755896353
TAPBPL_ENSG00000139192 0.110254082551232
WNT5B_ENSG00000111186 0.110307003095245
LRCH3_ENSG00000186001 0.110352665929618
SORCS2_ENSG00000184985 0.110368088480675
ORC5_ENSG00000164815 0.110403266805552
AP000812.5_ENSG00000284922 0.110780625086227
SLC45A4_ENSG00000022567 0.110816944182571
CCKAR_ENSG00000163394 0.110847275131112
TRIM21_ENSG00000132109 0.110866001803464
FAM47E_ENSG00000189157 0.110866311359155
ATP1B1_ENSG00000143153 0.110895671173738
AC113554.1_ENSG00000264813 0.111008108205139
MYH7B_ENSG00000078814 0.111328854932866
ENG_ENSG00000106991 0.111412600452435
MAP3K4_ENSG00000085511 0.111597994126658
NECAP1_ENSG00000089818 0.111653876881971
BEAN1_ENSG00000166546 0.111671403590993
PPP2R5C_ENSG00000078304 0.111718799831976
FBXW2_ENSG00000119402 0.111769686921712
RARB_ENSG00000077092 0.111820294102559
SCN1B_ENSG00000105711 0.111943314852529
STAC_ENSG00000144681 0.112073951430251
RSBN1L_ENSG00000187257 0.112115566447963
MTFMT_ENSG00000103707 0.112170696110693
MSMP_ENSG00000215183 0.112201134117895
ZNF133_ENSG00000125846 0.112216795827826
EIF2B1_ENSG00000111361 0.112514194890655
FNBP1_ENSG00000187239 0.112530276331774
TMEM199_ENSG00000244045 0.11269642083628
UBXN1_ENSG00000162191 0.112756545475453
ZNF404_ENSG00000176222 0.112788005962005
SETD6_ENSG00000103037 0.112789709404371
NDUFC2_ENSG00000151366 0.112864406329344
CNTNAP5_ENSG00000155052 0.112987430191627
PRKCG_ENSG00000126583 0.113104813799471
ZNF263_ENSG00000006194 0.113105614456137
ZNF768_ENSG00000169957 0.113142401247881
FBLL1_ENSG00000188573 0.113263909448625
CARS_ENSG00000110619 0.11342232136232
NEMP2_ENSG00000189362 0.113429114960879
SLC6A16_ENSG00000063127 0.113431498607931
MARVELD2_ENSG00000152939 0.113498419103062
CUL9_ENSG00000112659 0.113520027352123
MPZL3_ENSG00000160588 0.113574455075512
IDE_ENSG00000119912 0.113589522302448
GALNT9_ENSG00000182870 0.113638615382142
PRKAB2_ENSG00000131791 0.113734853165008
ASCL4_ENSG00000187855 0.113753745110232
CLEC6A_ENSG00000205846 0.113804131748192
ACSM3_ENSG00000005187 0.113810548179203
APLF_ENSG00000169621 0.114026986185806
TAS2R3_ENSG00000127362 0.114233255576268
ERGIC1_ENSG00000113719 0.114266406947799
EIF3F_ENSG00000175390 0.114342904248335
MORC3_ENSG00000159256 0.114385021846514
IFNAR2_ENSG00000159110 0.114411004864658
PRKACG_ENSG00000165059 0.114416659132264
E2F2_ENSG00000007968 0.114464263173488
DHX15_ENSG00000109606 0.114477255188855
ARID4A_ENSG00000032219 0.114586031770708
SUSD1_ENSG00000106868 0.11459355714582
UBAP1L_ENSG00000246922 0.114717212911124
SLC22A11_ENSG00000168065 0.114727231171916
ATG4C_ENSG00000125703 0.114820376329246
CNTN5_ENSG00000149972 0.114894431684477
RTL5_ENSG00000242732 0.114982912990463
SLC30A3_ENSG00000115194 0.114992194117151
MESD_ENSG00000117899 0.115036908879777
COPS3_ENSG00000141030 0.115152601052475
TANGO2_ENSG00000183597 0.115173574571755
F2RL3_ENSG00000127533 0.115196870567095
HIST1H2BO_ENSG00000274641 0.115215971877353
KRBA1_ENSG00000133619 0.115266397320814
TLX1_ENSG00000107807 0.115268538663299
TTC32_ENSG00000183891 0.115325064202813
EIF3J_ENSG00000104131 0.115461974733944
TSBP1_ENSG00000204296 0.115464134519368
PKN1_ENSG00000123143 0.115468923881547
ARHGAP12_ENSG00000165322 0.11547954331063
METTL7A_ENSG00000185432 0.115512882638483
GGT1_ENSG00000100031 0.115590218204114
ZFHX4_ENSG00000091656 0.115596163355542
GHSR_ENSG00000121853 0.115609102983152
TSPOAP1_ENSG00000005379 0.115664655426628
NOL11_ENSG00000130935 0.115768594580642
NDUFA8_ENSG00000119421 0.115809215478122
GATB_ENSG00000059691 0.115840695880132
SUPT6H_ENSG00000109111 0.115983178591427
SERPINA6_ENSG00000170099 0.115999673280793
LCN10_ENSG00000187922 0.116008591744475
N4BP1_ENSG00000102921 0.116097102787579
MX2_ENSG00000183486 0.116137321485463
STEAP1B_ENSG00000105889 0.116179879530224
OTUB2_ENSG00000089723 0.11620341895372
IMPA2_ENSG00000141401 0.116367163333351
PTK6_ENSG00000101213 0.116451935180771
PDK2_ENSG00000005882 0.116484845513234
FAM78A_ENSG00000126882 0.116618968097999
TIMM21_ENSG00000075336 0.116954996345685
MUC6_ENSG00000184956 0.117003094770798
AQP4_ENSG00000171885 0.117134992381206
TFEC_ENSG00000105967 0.117160315506962
TLN2_ENSG00000171914 0.117167100465196
NLRP8_ENSG00000179709 0.117171744285269
ASAH1_ENSG00000104763 0.11719778507636
CSNKA2IP_ENSG00000283434 0.117403588888094
ZNF461_ENSG00000197808 0.117491990785714
INPP5K_ENSG00000132376 0.117613944683212
NEU4_ENSG00000204099 0.117688062590574
FAM160A2_ENSG00000051009 0.117831250065773
EVX2_ENSG00000174279 0.117836937297268
MRPL13_ENSG00000172172 0.117928183102383
HEBP2_ENSG00000051620 0.117982209338542
PPIL4_ENSG00000131013 0.11804945025207
ECI2_ENSG00000198721 0.118194139655258
OTUD7B_ENSG00000264522 0.118302539421034
PAQR5_ENSG00000137819 0.118509845159396
FOLR3_ENSG00000110203 0.118567644636079
GSTA1_ENSG00000243955 0.118593537863682
GLB1_ENSG00000170266 0.118635186094505
PRADC1_ENSG00000135617 0.118637040867637
RYR1_ENSG00000196218 0.118794784408796
AC144573.1_ENSG00000285880 0.118931946917549
SLC7A9_ENSG00000021488 0.118967041453571
RPS6_ENSG00000137154 0.119010553322911
KRT6C_ENSG00000170465 0.119245265454889
ERVW-1_ENSG00000242950 0.119468872207653
CYTL1_ENSG00000170891 0.119480618299492
RRP8_ENSG00000132275 0.119513664747489
STK10_ENSG00000072786 0.119517146302673
CPAMD8_ENSG00000160111 0.119573363789987
NFX1_ENSG00000086102 0.119666551254954
FADS1_ENSG00000149485 0.119685928917482
HEG1_ENSG00000173706 0.119750431734788
RAB11FIP2_ENSG00000107560 0.119908178373151
WNT8A_ENSG00000061492 0.119935201957393
GCM2_ENSG00000124827 0.120279223439373
CCDC13_ENSG00000244607 0.120367465933913
OR6C68_ENSG00000205327 0.120382156919146
FBXW10_ENSG00000171931 0.120558057179143
KCNS2_ENSG00000156486 0.120676492129886
KIAA0100_ENSG00000007202 0.120715303499691
KNOP1_ENSG00000103550 0.12073256916975
CYP4A11_ENSG00000187048 0.120902381813522
MRPL35_ENSG00000132313 0.120931647382513
SENP1_ENSG00000079387 0.120970211131786
SHROOM3_ENSG00000138771 0.121050547516423
XKR4_ENSG00000206579 0.121076732470193
SERPINF1_ENSG00000132386 0.121078748145799
RFX8_ENSG00000196460 0.121268262395651
SYT3_ENSG00000213023 0.121319611988999
MPV17L_ENSG00000156968 0.121374526591055
MREG_ENSG00000118242 0.12168934448489
GALNT3_ENSG00000115339 0.121816370582217
UCK2_ENSG00000143179 0.121892424301363
LURAP1_ENSG00000171357 0.121905528078225
TONSL_ENSG00000160949 0.121916814553847
NOP56_ENSG00000101361 0.121936012867151
STK25_ENSG00000115694 0.121951972780729
C7orf25_ENSG00000136197 0.122044742009401
TRAPPC3L_ENSG00000173626 0.122329373517925
DMAC2_ENSG00000105341 0.122591519497183
KLHL30_ENSG00000168427 0.122673080247862
SIRPB1_ENSG00000101307 0.122684204660146
DHRS7C_ENSG00000184544 0.122714492189993
C2CD2L_ENSG00000172375 0.122738315384987
HSPB3_ENSG00000169271 0.122741290230269
CDC42BPA_ENSG00000143776 0.122909716288311
THOC6_ENSG00000131652 0.122988589790272
SUGP2_ENSG00000064607 0.123115685318128
RBM39_ENSG00000131051 0.12316601265177
MESP2_ENSG00000188095 0.123233290782279
TWISTNB_ENSG00000105849 0.123237623241207
PHB2_ENSG00000215021 0.123250753161595
SET_ENSG00000119335 0.123263968087529
USP3_ENSG00000140455 0.123340372225842
RNFT2_ENSG00000135119 0.12377238554402
EIF3H_ENSG00000147677 0.12384019914349
TEX37_ENSG00000172073 0.123935689885297
TMEM121_ENSG00000184986 0.123985494064337
HNRNPUL2_ENSG00000214753 0.123990485143862
BBOF1_ENSG00000119636 0.124027267172393
PDE7B_ENSG00000171408 0.12409259872456
ABHD15_ENSG00000168792 0.12420999419826
FBLN7_ENSG00000144152 0.124325466701291
NRTN_ENSG00000171119 0.124346134727439
CEP41_ENSG00000106477 0.124398972225366
HDHD2_ENSG00000167220 0.124424702998252
AVL9_ENSG00000105778 0.124477331540689
HTR1D_ENSG00000179546 0.124562004971218
CELA2A_ENSG00000142615 0.124572952971488
LCAT_ENSG00000213398 0.124641223539181
CADM4_ENSG00000105767 0.124643746564641
PROM2_ENSG00000155066 0.124690010736234
PDE11A_ENSG00000284741 0.124719596106967
UNCX_ENSG00000164853 0.124736319280779
PSG8_ENSG00000124467 0.124832885423962
TAC3_ENSG00000166863 0.12495383769431
AL669918.1_ENSG00000250264 0.1250174662278
SYTL5_ENSG00000147041 0.125143923318968
SH2B1_ENSG00000178188 0.125149176579515
C19orf73_ENSG00000221916 0.12514984924719
UNC119B_ENSG00000175970 0.125594558304225
CAPZA2_ENSG00000198898 0.125729850814259
AC008481.3_ENSG00000267477 0.125829992588617
GPC4_ENSG00000076716 0.126123437532498
OCM2_ENSG00000135175 0.126129874389309
BTC_ENSG00000174808 0.12614266984477
WNT8B_ENSG00000075290 0.126211147930033
NT5C3A_ENSG00000122643 0.126262261900214
DENND4B_ENSG00000198837 0.126395630183232
KIF21B_ENSG00000116852 0.126477607542638
TMPRSS12_ENSG00000186452 0.126584176823761
TGFBI_ENSG00000120708 0.126619889806994
CARD14_ENSG00000141527 0.12662101898766
IL17REL_ENSG00000188263 0.126715669958496
PAPOLG_ENSG00000115421 0.127083876987739
SULT1A1_ENSG00000196502 0.127085124012679
ZHX3_ENSG00000174306 0.127131982721178
VWA8_ENSG00000102763 0.12717269695136
TMOD2_ENSG00000128872 0.127258598677483
AC069444.2_ENSG00000285585 0.127275421716554
KRTAP4-2_ENSG00000244537 0.127389493619133
CYP4F12_ENSG00000186204 0.127434774672677
KCNQ4_ENSG00000117013 0.127746150311416
LILRA2_ENSG00000239998 0.127748816832919
DMPK_ENSG00000104936 0.127804339902922
CCDC27_ENSG00000162592 0.12781258534752
ACP6_ENSG00000162836 0.127834853745848
HNRNPUL2-BSCL2_ENSG00000234857 0.127881793700232
OR11G2_ENSG00000196832 0.127947228441926
TMEM219_ENSG00000149932 0.128056348833094
R3HDML_ENSG00000101074 0.128105194367515
EFHD1_ENSG00000115468 0.128136169198433
DKK2_ENSG00000155011 0.128208814463226
CCND3_ENSG00000112576 0.128259730167162
HOXC5_ENSG00000172789 0.12838664007901
MAPKAPK5_ENSG00000089022 0.128404016943199
OVOL3_ENSG00000105261 0.128419879581744
SNAPC4_ENSG00000165684 0.128449338535024
PSMC3IP_ENSG00000131470 0.128484591665997
LY6G6D_ENSG00000244355 0.128801011113414
SPRYD3_ENSG00000167778 0.128868906449882
CREG2_ENSG00000175874 0.1289267990467
PRCC_ENSG00000143294 0.128968897414538
CHRNB3_ENSG00000147432 0.129064606624809
TP53I13_ENSG00000167543 0.129118698422396
PMS2_ENSG00000122512 0.12927285497892
REXO5_ENSG00000005189 0.129314859539164
SLC25A26_ENSG00000144741 0.129324406666844
BBIP1_ENSG00000214413 0.129774906206826
USH1C_ENSG00000006611 0.129819217088884
SLC25A2_ENSG00000120329 0.129859097675667
AC022415.2_ENSG00000286132 0.129904668634532
MAB21L1_ENSG00000180660 0.130084855769438
ASPDH_ENSG00000204653 0.130117036926827
RAX_ENSG00000134438 0.130203560249503
MS4A2_ENSG00000149534 0.130239083369905
NCOA3_ENSG00000124151 0.130283778516836
AC010422.8_ENSG00000285589 0.130397814997439
GRASP_ENSG00000161835 0.130400580120831
ANXA1_ENSG00000135046 0.130419810910371
LY6G5B_ENSG00000240053 0.1304651025937
AGAP6_ENSG00000204149 0.130472716051698
GPX4_ENSG00000167468 0.130531067046514
KIAA1586_ENSG00000168116 0.130574854759783
PLEKHM3_ENSG00000178385 0.130687935256619
OR52L1_ENSG00000183313 0.130708041208516
PABPC3_ENSG00000151846 0.13075436501231
CHST2_ENSG00000175040 0.13077115055247
AC005520.1_ENSG00000258653 0.131032366550014
TRNAU1AP_ENSG00000180098 0.13104039991667
GAREM1_ENSG00000141441 0.13104896419648
KCNV1_ENSG00000164794 0.131144104298287
RWDD1_ENSG00000111832 0.13119161121657
TUBGCP6_ENSG00000128159 0.131362466361748
CCR7_ENSG00000126353 0.131557033075276
TRIOBP_ENSG00000100106 0.131705609997467
PRRT2_ENSG00000167371 0.131848012600395
SRFBP1_ENSG00000151304 0.131899887915233
NR2C1_ENSG00000120798 0.131910794306772
ALG6_ENSG00000088035 0.131964567151494
NBN_ENSG00000104320 0.132033375312577
MCIDAS_ENSG00000234602 0.132213976475733
ZNF442_ENSG00000198342 0.132258967723625
METTL4_ENSG00000101574 0.132291996783419
OSGEP_ENSG00000092094 0.132446436843676
PIK3IP1_ENSG00000100100 0.132471362537232
CD80_ENSG00000121594 0.132531217204378
MIEF2_ENSG00000177427 0.132603743276843
MPG_ENSG00000103152 0.132627102416777
ASRGL1_ENSG00000162174 0.132697063310691
TAF7_ENSG00000178913 0.132730768730175
DCAF4L2_ENSG00000176566 0.132827430331236
NR2C2_ENSG00000177463 0.132892333806356
NELL1_ENSG00000165973 0.133014509408837
ZCCHC7_ENSG00000147905 0.133095046291948
STIM1_ENSG00000167323 0.133561360740636
USP20_ENSG00000136878 0.133720002945939
OLIG1_ENSG00000184221 0.133829974364578
SMIM22_ENSG00000267795 0.133919299781433
TRIM51GP_ENSG00000220948 0.133987434665429
SMARCD1_ENSG00000066117 0.133996877687706
CWF19L1_ENSG00000095485 0.134036112820002
ARHGEF18_ENSG00000104880 0.134060079870975
GLUD1_ENSG00000148672 0.134137628873641
PPAN-P2RY11_ENSG00000243207 0.134157914345207
BDH2_ENSG00000164039 0.134356849904991
VOPP1_ENSG00000154978 0.134549598375378
HIC1_ENSG00000177374 0.134592221122635
WDR70_ENSG00000082068 0.134732356789719
PCGF6_ENSG00000156374 0.134817430896628
RBMS1_ENSG00000153250 0.134939237887015
TATDN2_ENSG00000157014 0.135437790843116
CA8_ENSG00000178538 0.135440235914447
FLCN_ENSG00000154803 0.135576466029492
AGGF1_ENSG00000164252 0.135597042925679
ZNF836_ENSG00000196267 0.135702291697596
CLDN6_ENSG00000184697 0.135707136929427
KLHL24_ENSG00000114796 0.135720586088097
GIN1_ENSG00000145723 0.135754659936244
RRP12_ENSG00000052749 0.135777325680648
HYLS1_ENSG00000198331 0.135843388985497
FFAR1_ENSG00000126266 0.135865348278869
TDRP_ENSG00000180190 0.13600073963173
CSTF2T_ENSG00000177613 0.136032106210933
C17orf58_ENSG00000186665 0.13604153719175
DUS1L_ENSG00000169718 0.136142314130146
RASD2_ENSG00000100302 0.136224394858719
KIAA0355_ENSG00000166398 0.13629415713818
MBIP_ENSG00000151332 0.13638358155608
ZBTB24_ENSG00000112365 0.136398147160845
ANKLE1_ENSG00000160117 0.136486177431319
PDHB_ENSG00000168291 0.136662713715192
REXO2_ENSG00000076043 0.136672905071946
RNF148_ENSG00000235631 0.136827875092251
KIF18A_ENSG00000121621 0.13706077779877
Z83844.3_ENSG00000285304 0.137085583442946
PLD5_ENSG00000180287 0.13717026582432
CCNB1_ENSG00000134057 0.137235500280349
PHETA1_ENSG00000198324 0.137244445171927
TLCD2_ENSG00000185561 0.137291162142951
AC037459.1_ENSG00000248235 0.137292162829077
AGPAT5_ENSG00000155189 0.137328038220236
PPA1_ENSG00000180817 0.137331384508093
MGST3_ENSG00000143198 0.137480251156268
SMARCA5_ENSG00000153147 0.137636178073376
AC091167.7_ENSG00000284626 0.137662881265333
SIGLEC1_ENSG00000088827 0.137739472516015
P2RY13_ENSG00000181631 0.13788492924711
PDGFB_ENSG00000100311 0.138010474559976
TLCD5_ENSG00000181264 0.138059029806268
LRRC73_ENSG00000204052 0.138189725885706
MSH3_ENSG00000113318 0.138233067823858
ERCC6L2_ENSG00000182150 0.138291156956405
TBX21_ENSG00000073861 0.138320281544149
FFAR4_ENSG00000186188 0.138562828757581
KEAP1_ENSG00000079999 0.138568317487557
MMP3_ENSG00000149968 0.13859898849377
SLC25A31_ENSG00000151475 0.13871435139832
CHDH_ENSG00000016391 0.138715225815343
MPST_ENSG00000128309 0.139040338291664
C1orf131_ENSG00000143633 0.139307550884664
THADA_ENSG00000115970 0.139386955950054
C12orf49_ENSG00000111412 0.139432592975868
SAA1_ENSG00000173432 0.1395610106711
DEPP1_ENSG00000165507 0.139610083008653
ARMC7_ENSG00000125449 0.139833696378529
ZNF610_ENSG00000167554 0.140097595294597
PEX2_ENSG00000164751 0.140237298465667
HMGXB3_ENSG00000113716 0.140288847321749
GPR148_ENSG00000173302 0.140333951912175
EVPL_ENSG00000167880 0.140357023255439
UNC5A_ENSG00000113763 0.140418686668201
NECTIN4_ENSG00000143217 0.140523643949043
NTNG2_ENSG00000196358 0.140570758546767
KCNH6_ENSG00000173826 0.140689102336944
PXMP2_ENSG00000176894 0.140690929283524
LEMD2_ENSG00000161904 0.140702610435576
BIVM_ENSG00000134897 0.140715677571603
DDAH1_ENSG00000153904 0.140806061402279
FITM1_ENSG00000139914 0.141430666349792
CCDC38_ENSG00000165972 0.141453376079083
TBX19_ENSG00000143178 0.141501540185431
EEF1AKMT4_ENSG00000284753 0.141634467415537
GPC1_ENSG00000063660 0.141701290480714
QRFPR_ENSG00000186867 0.141772888666234
BORCS5_ENSG00000165714 0.141790389415408
MIF_ENSG00000240972 0.141829860943195
CRYBG3_ENSG00000080200 0.141846457537617
IMPG1_ENSG00000112706 0.14185429391118
MYL6B_ENSG00000196465 0.141868542991541
MYH2_ENSG00000125414 0.142102518290456
RRP1_ENSG00000160214 0.142103824751627
ABCG2_ENSG00000118777 0.142252380761798
BPIFB6_ENSG00000167104 0.142463190630514
HOXA13_ENSG00000106031 0.142508025063038
MCTP1_ENSG00000175471 0.142511889117397
MFSD9_ENSG00000135953 0.142857322133337
ROPN1B_ENSG00000114547 0.142893570376911
AC008770.4_ENSG00000286098 0.142906155809374
ZNF844_ENSG00000223547 0.142906155809374
LOXL4_ENSG00000138131 0.143011352351984
ZNF761_ENSG00000160336 0.143046690873537
PRTG_ENSG00000166450 0.143163538242203
SCYL1_ENSG00000142186 0.143243283838596
ZIK1_ENSG00000171649 0.143292827600437
DYM_ENSG00000141627 0.143331963426653
ZMYM3_ENSG00000147130 0.143357780304323
CD81_ENSG00000110651 0.1434453168058
DBF4_ENSG00000006634 0.143615557144746
OR51C1P_ENSG00000197674 0.143616869980244
RRP7A_ENSG00000189306 0.14377209565599
CERK_ENSG00000100422 0.143980554287138
SH2D4B_ENSG00000178217 0.1440252601378
GBP2_ENSG00000162645 0.144053064181752
FAM118B_ENSG00000197798 0.144070428389892
ABHD14A_ENSG00000248487 0.144089993594455
OR52E4_ENSG00000180974 0.14409272545186
ANKRD10_ENSG00000088448 0.144113093904945
SGIP1_ENSG00000118473 0.144307069192253
EPHA2_ENSG00000142627 0.144317056961246
KCNB1_ENSG00000158445 0.144413287228145
MGAT4D_ENSG00000205301 0.144425925636096
ERVFRD-1_ENSG00000244476 0.144576409185132
SULT1C4_ENSG00000198075 0.144678298400757
RDH16_ENSG00000139547 0.144730707823506
ABCF1_ENSG00000204574 0.144828616482364
FSCN2_ENSG00000186765 0.144942462687571
LRRC18_ENSG00000165383 0.145080502535888
UNC119_ENSG00000109103 0.145089126014757
IPO11_ENSG00000086200 0.145257497542799
BBS2_ENSG00000125124 0.145285605521801
TRARG1_ENSG00000184811 0.145307108612257
AC008878.3_ENSG00000268861 0.145402756254867
C17orf99_ENSG00000187997 0.145409259310702
PI4K2A_ENSG00000155252 0.145410036821861
ALKBH5_ENSG00000091542 0.145496039027081
FAM228B_ENSG00000219626 0.145568527458812
AC104472.3_ENSG00000284952 0.145656893358109
PLSCR4_ENSG00000114698 0.145693359411778
PIGQ_ENSG00000007541 0.145822099084514
MAPK10_ENSG00000109339 0.14586779757445
TBATA_ENSG00000166220 0.145894483768004
KIR3DL2_ENSG00000240403 0.145903653614245
GRM2_ENSG00000164082 0.145940712514296
STARD3_ENSG00000131748 0.146112020856788
XXYLT1_ENSG00000173950 0.146306860894174
RAD18_ENSG00000070950 0.146360179456555
POLR2B_ENSG00000047315 0.146428718162201
SLC1A5_ENSG00000105281 0.146581360114279
PRPF38B_ENSG00000134186 0.146639310100891
GDAP1L1_ENSG00000124194 0.14669108498985
SCD5_ENSG00000145284 0.146745668653089
ADGRG7_ENSG00000144820 0.146802915683808
NSUN2_ENSG00000037474 0.1468860641009
CROT_ENSG00000005469 0.146894721956721
SLC39A4_ENSG00000147804 0.146907529656839
SOX14_ENSG00000168875 0.147086955949766
PUSL1_ENSG00000169972 0.14712214558161
C17orf53_ENSG00000125319 0.147261699870225
DZANK1_ENSG00000089091 0.147414997023003
GMPPA_ENSG00000144591 0.147429717398114
STARD8_ENSG00000130052 0.147580453961769
CUL4A_ENSG00000139842 0.147594911860708
LRP1_ENSG00000123384 0.147672236577732
TMF1_ENSG00000144747 0.147958342925099
SMO_ENSG00000128602 0.14802253283679
CLEC2L_ENSG00000236279 0.148160517092323
SLC32A1_ENSG00000101438 0.148191830443687
CDC42BPG_ENSG00000171219 0.148210951775051
AC008764.4_ENSG00000268790 0.148232511360073
GDNF_ENSG00000168621 0.148262171389578
OR52W1_ENSG00000175485 0.148275470975893
TSKS_ENSG00000126467 0.148315922047937
WDR72_ENSG00000166415 0.148348838050016
SELENOI_ENSG00000138018 0.148452173946577
IDH2_ENSG00000182054 0.148558846997647
KATNAL1_ENSG00000102781 0.148625281721975
C4orf33_ENSG00000151470 0.148697042985206
NTHL1_ENSG00000065057 0.148942358509053
TFR2_ENSG00000106327 0.149121954951332
SLC27A1_ENSG00000130304 0.149272240619937
SLC9A2_ENSG00000115616 0.149276080371193
NHLRC3_ENSG00000188811 0.149429016694828
RAB25_ENSG00000132698 0.149511318476494
LGR4_ENSG00000205213 0.149518450021084
RGR_ENSG00000148604 0.149817109631191
STRN_ENSG00000115808 0.149848601519595
OR1B1_ENSG00000280094 0.14989517196396
ULK1_ENSG00000177169 0.149908391981508
PAQR4_ENSG00000162073 0.149937215199952
AL132671.2_ENSG00000282218 0.15006537628624
SLC5A6_ENSG00000138074 0.150151223660047
ALDOC_ENSG00000109107 0.150213923747913
SLC13A4_ENSG00000164707 0.150305180882573
NDEL1_ENSG00000166579 0.150371295485356
RMI1_ENSG00000178966 0.150408315935648
FGB_ENSG00000171564 0.15043398834474
SELENOH_ENSG00000211450 0.150437258472162
RGPD8_ENSG00000169629 0.150586783494355
ZNF462_ENSG00000148143 0.150635698839599
ACTBL2_ENSG00000169067 0.150727711511381
DAW1_ENSG00000123977 0.150819400170505
AC093525.2_ENSG00000260272 0.15083556987972
PDE8B_ENSG00000113231 0.150896677345815
FXYD2_ENSG00000137731 0.150930019782383
KRT25_ENSG00000204897 0.150941579038814
CGRRF1_ENSG00000100532 0.151012460518944
ZFP69_ENSG00000187815 0.151065542219462
MS4A12_ENSG00000071203 0.151096239651336
HNF4G_ENSG00000164749 0.151180534804003
AC001226.2_ENSG00000283208 0.151246256461047
IZUMO1_ENSG00000182264 0.151492194980383
CLDN25_ENSG00000228607 0.15150673909023
COMMD2_ENSG00000114744 0.151558917319023
AGT_ENSG00000135744 0.151652406192925
CBR4_ENSG00000145439 0.151814101787151
FAF2_ENSG00000113194 0.151825522675229
PYGB_ENSG00000100994 0.151844394215119
FRMPD2_ENSG00000170324 0.152167659268426
PPP1R7_ENSG00000115685 0.152171867901787
FGF20_ENSG00000078579 0.152251495296701
ST7_ENSG00000004866 0.152275541514543
ELOA_ENSG00000011007 0.152378420082386
NDST1_ENSG00000070614 0.152630997377274
PROSER3_ENSG00000167595 0.152831575905572
FUBP3_ENSG00000107164 0.152950556832286
OR9A2_ENSG00000179468 0.152981501438563
ZBTB17_ENSG00000116809 0.1530187576577
POMP_ENSG00000132963 0.153021730068174
SLFN11_ENSG00000172716 0.153106859623608
CHPT1_ENSG00000111666 0.153424812543442
DAB2_ENSG00000153071 0.153542698534727
CALHM3_ENSG00000183128 0.153627879105551
VSTM2A_ENSG00000170419 0.153668478729428
TAS2R46_ENSG00000226761 0.153681565873201
PRDX3_ENSG00000165672 0.153929484494266
C18orf63_ENSG00000206043 0.154058761244201
ISOC1_ENSG00000066583 0.154111966820302
BMP8A_ENSG00000183682 0.154249315874286
AC009690.3_ENSG00000273025 0.154315235084697
ABHD14A-ACY1_ENSG00000114786 0.154377434394001
PRDM13_ENSG00000112238 0.154781823467515
MCTS2P_ENSG00000101898 0.154957570738558
GLRB_ENSG00000109738 0.155199310002994
ZNF641_ENSG00000167528 0.15530233056419
GTF3A_ENSG00000122034 0.15533369581091
GP6_ENSG00000088053 0.155378283275812
IRF2BP1_ENSG00000170604 0.155705190620739
CCDC120_ENSG00000147144 0.155706660066767
SLC22A8_ENSG00000149452 0.155745199877231
ATMIN_ENSG00000166454 0.155772588494467
CSMD3_ENSG00000164796 0.15588198217238
GSTA3_ENSG00000174156 0.156083013689472
C1orf216_ENSG00000142686 0.15618706615145
TPD52L1_ENSG00000111907 0.15625330404826
HTR7_ENSG00000148680 0.156351809244821
NTF4_ENSG00000225950 0.156567916029743
ZNF347_ENSG00000197937 0.156573392619677
GRHL2_ENSG00000083307 0.15657747411144
GLS2_ENSG00000135423 0.156729152968687
PALM3_ENSG00000187867 0.156755517921631
PROCR_ENSG00000101000 0.156782999593857
TRAF3IP2_ENSG00000056972 0.156830862727475
FBXO44_ENSG00000132879 0.156850879624114
RPL8_ENSG00000161016 0.157099857992567
HLCS_ENSG00000159267 0.15718364684312
F2RL1_ENSG00000164251 0.157195554604545
NLRX1_ENSG00000160703 0.157275748355378
DDI1_ENSG00000170967 0.15730271440511
CCKBR_ENSG00000110148 0.157354856005713
TMEM91_ENSG00000142046 0.157436226613257
GLRA1_ENSG00000145888 0.157463156024488
AVPR1A_ENSG00000166148 0.157472780646464
DDC_ENSG00000132437 0.157500321029018
ZNF510_ENSG00000081386 0.157605888965233
DBNL_ENSG00000136279 0.157661303005969
USF2_ENSG00000105698 0.157697309501807
ASB14_ENSG00000239388 0.157725697881393
TMPRSS2_ENSG00000184012 0.157833435120197
EIF4B_ENSG00000063046 0.157833489151104
GRM6_ENSG00000113262 0.157834686654053
MRPS9_ENSG00000135972 0.157877437318358
PRMT6_ENSG00000198890 0.157916943918912
STK16_ENSG00000115661 0.157961272624235
FABP7_ENSG00000164434 0.158086511525836
AL645922.1_ENSG00000244255 0.158197396410402
ART3_ENSG00000156219 0.158244272135123
ATRIP_ENSG00000164053 0.158331998749195
IRF7_ENSG00000185507 0.158370970579249
PANK1_ENSG00000152782 0.158412734087824
VAV1_ENSG00000141968 0.158430673527343
MYBPH_ENSG00000133055 0.158440676891837
DDX46_ENSG00000145833 0.158501911303443
FKBP11_ENSG00000134285 0.15872600297281
ADGRE3_ENSG00000131355 0.158832690154734
HTR2B_ENSG00000135914 0.158904612396014
PODN_ENSG00000174348 0.15892088982292
WWC2_ENSG00000151718 0.158972801141709
MARVELD3_ENSG00000140832 0.159062792235836
KDM7A_ENSG00000006459 0.159137622462242
NDUFS1_ENSG00000023228 0.159204101316935
CEBPZ_ENSG00000115816 0.159324480631184
LUC7L_ENSG00000007392 0.15934687499048
EZH2_ENSG00000106462 0.159501609648785
SCO1_ENSG00000133028 0.159543171279513
HSD3B7_ENSG00000099377 0.15964919738423
CEACAM5_ENSG00000105388 0.1597601630837
HMGN3_ENSG00000118418 0.160019048553646
LMAN1L_ENSG00000140506 0.160046104441329
BICRAL_ENSG00000112624 0.160089094847384
POU2F1_ENSG00000143190 0.160163419542113
CHMP2A_ENSG00000130724 0.160225184871611
TTK_ENSG00000112742 0.160273830988251
AC005041.1_ENSG00000159239 0.160514299266438
YIPF1_ENSG00000058799 0.160537086768019
DUSP7_ENSG00000164086 0.160544616352598
CASP5_ENSG00000137757 0.160568489163905
FAM43A_ENSG00000185112 0.160605606157069
LSG1_ENSG00000041802 0.160866235823887
BAHCC1_ENSG00000266074 0.161026715428183
FBXO40_ENSG00000163833 0.161027908843631
AC008073.3_ENSG00000276087 0.161287363919898
HEPHL1_ENSG00000181333 0.161382715744656
MED30_ENSG00000164758 0.161405073453205
OLFML3_ENSG00000116774 0.161434965366461
EZR_ENSG00000092820 0.161436748853085
DAG1_ENSG00000173402 0.161502817723739
ULK2_ENSG00000083290 0.161579949671802
RCAN2_ENSG00000172348 0.161659604023487
HMCES_ENSG00000183624 0.161679865488793
TBC1D13_ENSG00000107021 0.161726977083795
CELF6_ENSG00000140488 0.1618075421866
RGS13_ENSG00000127074 0.161827417234383
DLX2_ENSG00000115844 0.161903425616058
BCL2L10_ENSG00000137875 0.161961847299978
FOXN2_ENSG00000170802 0.161996473704648
ABCA9_ENSG00000154258 0.162085634502819
RPUSD4_ENSG00000165526 0.162137629340334
CPEB1_ENSG00000214575 0.162440103462009
SLC8A3_ENSG00000100678 0.162906659037225
TBX3_ENSG00000135111 0.162947798479638
GPRC5A_ENSG00000013588 0.163145582229874
MTO1_ENSG00000135297 0.163214353919715
SIMC1_ENSG00000170085 0.163296569284603
PHACTR4_ENSG00000204138 0.163299318627485
ABHD12B_ENSG00000131969 0.163372584169719
PIWIL2_ENSG00000197181 0.163474754979521
RAB42_ENSG00000188060 0.163565669472567
MAP9_ENSG00000164114 0.163588559588972
IGFBP3_ENSG00000146674 0.163621770550315
TNFRSF19_ENSG00000127863 0.163663491400121
RASSF1_ENSG00000068028 0.163683703700849
TCTN3_ENSG00000119977 0.163926795423595
SH3D21_ENSG00000214193 0.163965954823206
OR6Q1_ENSG00000279051 0.163987996269913
GALR1_ENSG00000166573 0.164014869170896
AL136295.3_ENSG00000259371 0.164050605288216
BEND5_ENSG00000162373 0.164176375570662
BTBD11_ENSG00000151136 0.16459800552411
TMEM209_ENSG00000146842 0.164628307309471
GTPBP8_ENSG00000163607 0.164660721975895
ETV3L_ENSG00000253831 0.164735137341835
TBX20_ENSG00000164532 0.164765261184818
TULP3_ENSG00000078246 0.164774731310417
TBX6_ENSG00000149922 0.164809836061423
DLG2_ENSG00000150672 0.164832976491623
GLB1L3_ENSG00000166105 0.165081967891253
RFX5_ENSG00000143390 0.165122352749945
ERICH1_ENSG00000104714 0.165153753309533
MYO15B_ENSG00000266714 0.165281927209369
PHF10_ENSG00000130024 0.165401518208212
KLHL1_ENSG00000150361 0.165417585849971
VASH2_ENSG00000143494 0.165584820856912
PACRG_ENSG00000112530 0.165588364148045
NWD2_ENSG00000174145 0.165625420380273
PML_ENSG00000140464 0.165889700568921
SLC22A25_ENSG00000196600 0.165894816682804
SLC52A3_ENSG00000101276 0.165918809398402
ACRV1_ENSG00000134940 0.165943641354076
SCN8A_ENSG00000196876 0.16594576314754
BTBD3_ENSG00000132640 0.16604491860647
S1PR5_ENSG00000180739 0.166401255529623
GGT1_ENSG00000286070 0.16640324119988
CDH9_ENSG00000113100 0.166556957285825
FOXJ1_ENSG00000129654 0.166593968402783
DOCK1_ENSG00000150760 0.16666725828475
RABGAP1L_ENSG00000152061 0.166686992911837
ZNF649_ENSG00000198093 0.166845737559639
TFB1M_ENSG00000029639 0.167034666051071
SLC20A1_ENSG00000144136 0.167038998816585
PEX11A_ENSG00000166821 0.167174377875411
CEBPE_ENSG00000092067 0.167235407757728
MARC1_ENSG00000186205 0.167252708411253
PALLD_ENSG00000129116 0.167407550560237
CCDC102B_ENSG00000150636 0.167540176221532
TMEM98_ENSG00000006042 0.167560213872487
NPTN_ENSG00000156642 0.167599350862781
RANBP10_ENSG00000141084 0.167611837107232
SOX11_ENSG00000176887 0.167644798382144
TM9SF3_ENSG00000077147 0.167762646460723
PAGR1_ENSG00000280789 0.167805476724194
NOL12_ENSG00000273899 0.168013531428413
NAPRT_ENSG00000147813 0.168130759322614
SEC23IP_ENSG00000107651 0.168493016282068
PPP1R17_ENSG00000106341 0.168539354385518
HOXA7_ENSG00000122592 0.168548882448251
NOLC1_ENSG00000166197 0.168578376198502
VTI1A_ENSG00000151532 0.16858372822423
HOXD3_ENSG00000128652 0.168596679372716
SUCLG2_ENSG00000172340 0.168806738570163
IL20_ENSG00000162891 0.168828771590236
ZNF611_ENSG00000213020 0.168862090266534
NOXRED1_ENSG00000165555 0.169138537468269
AZU1_ENSG00000172232 0.169312312099276
MEIS2_ENSG00000134138 0.169341223309057
MVP_ENSG00000013364 0.169359029766124
NKX2-8_ENSG00000136327 0.169532971738581
EFCAB6_ENSG00000186976 0.169548450008454
TRIM23_ENSG00000113595 0.169578049644316
LUC7L3_ENSG00000108848 0.169664896482457
ANKDD1B_ENSG00000189045 0.169700061585266
MOB3A_ENSG00000172081 0.169928183321092
ANKRA2_ENSG00000164331 0.170056613260442
KCNK15_ENSG00000124249 0.170120841517209
MFSD14A_ENSG00000156875 0.17013197994772
GLP1R_ENSG00000112164 0.170315615194375
PARP12_ENSG00000059378 0.170359469587612
OR2A25_ENSG00000221933 0.170439476477644
KRTAP4-11_ENSG00000212721 0.170469415479192
INTS3_ENSG00000143624 0.170482706800443
INTS4_ENSG00000149262 0.170534168482306
AGPAT2_ENSG00000169692 0.170741186853216
EXOC6_ENSG00000138190 0.170794135187655
SLC25A22_ENSG00000177542 0.170839910063056
PCDHB1_ENSG00000171815 0.171048957025867
MON2_ENSG00000061987 0.1711992021888
SNAPC1_ENSG00000023608 0.171254605689568
TMEM87B_ENSG00000153214 0.1712664609168
NT5C_ENSG00000125458 0.171312592848789
ZNF850_ENSG00000267041 0.171343272248974
AUH_ENSG00000148090 0.171346436078656
RHBDD2_ENSG00000005486 0.171361190399913
SAMD1_ENSG00000141858 0.171559150807845
KTN1_ENSG00000126777 0.171559934835346
RP1_ENSG00000104237 0.171646144109549
AL662899.2_ENSG00000263020 0.171709584339395
ZDHHC14_ENSG00000175048 0.171774146891842
SGSH_ENSG00000181523 0.171969926497587
CCNL2_ENSG00000221978 0.171981733774215
LAG3_ENSG00000089692 0.172003112555107
HDHD3_ENSG00000119431 0.172107737565982
OR4D2_ENSG00000255713 0.17211397427137
PRKAR1A_ENSG00000108946 0.172130056193133
P2RX2_ENSG00000187848 0.172180616290806
PGPEP1L_ENSG00000183571 0.17221488581562
TMPRSS6_ENSG00000187045 0.172235685393065
GNAS_ENSG00000087460 0.17238379291301
LY9_ENSG00000122224 0.172413383156961
HSDL1_ENSG00000103160 0.172480837213531
MYL4_ENSG00000198336 0.17255487722272
SNRNP35_ENSG00000184209 0.172640090271297
NUDT14_ENSG00000183828 0.172731134489048
TMEM74B_ENSG00000125895 0.172884042601352
FURIN_ENSG00000140564 0.172894042889853
CHORDC1_ENSG00000110172 0.172902079691094
DBX2_ENSG00000185610 0.172902632203112
NPAS1_ENSG00000130751 0.172972888661092
TLE6_ENSG00000104953 0.173015129803361
FBXO4_ENSG00000151876 0.173081838225575
DHX29_ENSG00000067248 0.173152231851516
SNX15_ENSG00000110025 0.173223538346986
OR2D2_ENSG00000166368 0.173239287793077
TSPAN2_ENSG00000134198 0.173297984806738
RACGAP1_ENSG00000161800 0.173404142874545
RETREG3_ENSG00000141699 0.173422504066367
SLC35E4_ENSG00000100036 0.173518708058952
ARAP1_ENSG00000186635 0.173526270397919
RAI14_ENSG00000039560 0.173592483566641
ADGRF3_ENSG00000173567 0.173605573420387
NHP2_ENSG00000145912 0.173624985201823
THAP8_ENSG00000161277 0.173625616282969
LRP10_ENSG00000197324 0.173725043612598
TTC39C_ENSG00000168234 0.173778251953627
MYO3A_ENSG00000095777 0.17379532920992
SYN2_ENSG00000157152 0.173816612142961
PGLYRP4_ENSG00000163218 0.173835780886115
OR52K2_ENSG00000181963 0.173850127229455
ARHGAP21_ENSG00000107863 0.173946040097555
HTATIP2_ENSG00000109854 0.173954776765112
BHMG1_ENSG00000237452 0.174087978133573
KRT9_ENSG00000171403 0.174280556024723
UHRF1BP1_ENSG00000065060 0.174328513410418
MAGEL2_ENSG00000254585 0.17455704255449
CPA6_ENSG00000165078 0.174594818831887
GTF2A1_ENSG00000165417 0.174800269519802
SCAI_ENSG00000173611 0.17487591522378
NCKAP5L_ENSG00000167566 0.175005070057883
LXN_ENSG00000079257 0.175052092486118
UNG_ENSG00000076248 0.175098395877242
STK4_ENSG00000101109 0.175336698263307
SFI1_ENSG00000198089 0.175580714588866
RSBN1_ENSG00000081019 0.175603046617985
HYAL3_ENSG00000186792 0.175668903066078
BTBD10_ENSG00000148925 0.175795889142634
GPR149_ENSG00000174948 0.175821029237838
COX15_ENSG00000014919 0.175926965727735
REXO4_ENSG00000148300 0.175966971846498
PP2D1_ENSG00000183977 0.176212242761794
GPC5_ENSG00000179399 0.176326090446321
ZADH2_ENSG00000180011 0.176338117341081
ITGA7_ENSG00000135424 0.176389072614964
FA2H_ENSG00000103089 0.176517797224082
SLC16A7_ENSG00000118596 0.176681716397567
DHCR7_ENSG00000172893 0.176916379390464
MPDZ_ENSG00000107186 0.176960896566508
SPC25_ENSG00000152253 0.176979916592099
TNFRSF6B_ENSG00000243509 0.177381014721393
FRMD6_ENSG00000139926 0.17739283318654
TLE7_ENSG00000260734 0.177742817594034
AHNAK2_ENSG00000185567 0.177781927869792
SLC16A9_ENSG00000165449 0.177876708000159
SLC1A1_ENSG00000106688 0.178036621081074
BCHE_ENSG00000114200 0.178154502109265
ERN1_ENSG00000178607 0.178217171383256
CLRN2_ENSG00000249581 0.178367529284277
PITX3_ENSG00000107859 0.178620391047786
CGAS_ENSG00000164430 0.178705967510851
HIST1H2AB_ENSG00000278463 0.178797345013838
MTX3_ENSG00000177034 0.178852190115364
STXBP2_ENSG00000076944 0.178874038498067
OR52E5_ENSG00000277932 0.17892808896468
MFNG_ENSG00000100060 0.178965013257422
FKBP2_ENSG00000173486 0.179100765453726
GRPEL2_ENSG00000164284 0.179245349974815
OR10H2_ENSG00000171942 0.179272234611363
EFEMP1_ENSG00000115380 0.179285972429282
KCP_ENSG00000135253 0.179570382318078
MSS51_ENSG00000166343 0.179597200586313
ZNF607_ENSG00000198182 0.179717220838372
PMF1_ENSG00000160783 0.179724652701096
XCR1_ENSG00000173578 0.179740359222344
MOV10_ENSG00000155363 0.179742035045738
IQCJ-SCHIP1_ENSG00000283154 0.179771232453214
SLC25A11_ENSG00000108528 0.17989301668489
YES1_ENSG00000176105 0.17997553544794
TXNL4B_ENSG00000140830 0.180206303434671
HOXD8_ENSG00000175879 0.180269974770339
SLC27A4_ENSG00000167114 0.180386665429444
PLA2G4C_ENSG00000105499 0.180829751811597
UBA2_ENSG00000126261 0.180992796449175
URB1_ENSG00000142207 0.180998852658735
ETNPPL_ENSG00000164089 0.181052772895016
PHF1_ENSG00000112511 0.181150534398437
DALRD3_ENSG00000178149 0.181182461223936
ARRDC5_ENSG00000205784 0.181329274477493
PIP4K2B_ENSG00000276293 0.181340668965992
LINGO1_ENSG00000169783 0.18145522835875
PLEKHA7_ENSG00000166689 0.181484522949962
MRPL2_ENSG00000112651 0.181498732376935
ZNF425_ENSG00000204947 0.181543851231689
MTMR11_ENSG00000014914 0.182163150798992
DNPH1_ENSG00000112667 0.182238275971823
CTNNA1_ENSG00000044115 0.18257603719634
ZFYVE26_ENSG00000072121 0.182620976086786
GMPPB_ENSG00000173540 0.18302965079447
KDM3A_ENSG00000115548 0.183048092017323
SETDB2_ENSG00000136169 0.183086653948148
ITIH3_ENSG00000162267 0.1831785263788
OR4A47_ENSG00000237388 0.183436338288587
PKP1_ENSG00000081277 0.183629184079114
CD19_ENSG00000177455 0.183659274860269
ADGRA2_ENSG00000020181 0.183717073029446
FFAR2_ENSG00000126262 0.183861855053595
ALKBH3_ENSG00000166199 0.184102783076136
DIMT1_ENSG00000086189 0.184300018496876
OR10A2_ENSG00000170790 0.18431258558387
TEAD2_ENSG00000074219 0.184396232293277
ELMOD1_ENSG00000110675 0.184707856678505
SLC25A45_ENSG00000162241 0.184882997103478
ATP5F1D_ENSG00000099624 0.184957608695322
MBTPS2_ENSG00000012174 0.185059644350081
IL31RA_ENSG00000164509 0.185136433860016
KDM2B_ENSG00000089094 0.185138480909584
PSMB9_ENSG00000240065 0.185182354410593
UCHL5_ENSG00000116750 0.185449268965272
TRIM54_ENSG00000138100 0.185720263617504
SNW1_ENSG00000100603 0.185818796266696
KLHL3_ENSG00000146021 0.185907284158733
ZNF100_ENSG00000197020 0.186154698119897
SENP3-EIF4A1_ENSG00000277957 0.186187040083783
SEH1L_ENSG00000085415 0.18626646715228
NCOR2_ENSG00000196498 0.186321913354299
ZC3H12A_ENSG00000163874 0.186322606284747
LIM2_ENSG00000105370 0.186333830823924
GRIA2_ENSG00000120251 0.186343470249814
ATP5F1A_ENSG00000152234 0.186424810410742
TRIM25_ENSG00000121060 0.186427195366049
SDR9C7_ENSG00000170426 0.186712959135268
OTX1_ENSG00000115507 0.186734081562113
UFSP1_ENSG00000176125 0.186849553659801
REC114_ENSG00000183324 0.186950323749188
POLR3E_ENSG00000058600 0.18719796820074
SORBS1_ENSG00000095637 0.187274284764033
LTBP3_ENSG00000168056 0.187413095901837
KRT31_ENSG00000094796 0.187734180562781
RLF_ENSG00000117000 0.187939268507107
NOXO1_ENSG00000196408 0.188216077440458
PDXK_ENSG00000160209 0.188427022580182
MRPL43_ENSG00000055950 0.188488188676259
DNAJB6_ENSG00000105993 0.188618874700596
SERPINB8_ENSG00000166401 0.188785877595306
NR1H3_ENSG00000025434 0.188790498694951
SELP_ENSG00000174175 0.188827928399297
FAM117A_ENSG00000121104 0.188918765001875
UNC79_ENSG00000133958 0.188935909761505
VSX1_ENSG00000100987 0.18947665053635
TM4SF5_ENSG00000142484 0.189530524262977
B4GALT4_ENSG00000121578 0.189558968541959
UHRF2_ENSG00000147854 0.189791780410889
CEP295_ENSG00000166004 0.189799906333286
CARD9_ENSG00000187796 0.189831319045799
CSPG5_ENSG00000114646 0.189979303706099
EMSY_ENSG00000158636 0.190227168357675
C8orf34_ENSG00000165084 0.190321416338091
ATM_ENSG00000149311 0.190379184817879
RXYLT1_ENSG00000118600 0.190397302672798
LARGE1_ENSG00000133424 0.190417369187892
CYP19A1_ENSG00000137869 0.190456219001987
CD55_ENSG00000196352 0.190565556323764
TMEM33_ENSG00000109133 0.190615934152665
TMEM221_ENSG00000188051 0.190621130704222
COBL_ENSG00000106078 0.190813971313381
PRR19_ENSG00000188368 0.19082709616473
ZMYM6_ENSG00000163867 0.190892566761447
ACOT6_ENSG00000205669 0.191047134400072
CNST_ENSG00000162852 0.191049406586363
CLDN22_ENSG00000177300 0.191050412962659
ASGR2_ENSG00000161944 0.191051182952916
THUMPD1_ENSG00000066654 0.191068253468316
NUDCD3_ENSG00000015676 0.191231545735549
TPR_ENSG00000047410 0.191246848765757
CDC14C_ENSG00000218305 0.191439186480865
SNCG_ENSG00000173267 0.19156576203548
ALKBH2_ENSG00000189046 0.191624358360504
KLRG2_ENSG00000188883 0.191723541585367
AL445685.3_ENSG00000285839 0.191748223666942
WBP1_ENSG00000239779 0.191887035333209
TTC22_ENSG00000006555 0.191927524537128
DCSTAMP_ENSG00000164935 0.19204912408276
PLXDC2_ENSG00000120594 0.19205144956033
GIPR_ENSG00000010310 0.192241704017946
SERPINA3_ENSG00000196136 0.192302178344402
CRISPLD2_ENSG00000103196 0.192451755969943
HTR3D_ENSG00000186090 0.192608504660218
USP5_ENSG00000111667 0.192637637721586
ARL15_ENSG00000185305 0.192691507841041
BRSK1_ENSG00000160469 0.19280631937573
KCNN1_ENSG00000105642 0.192821076093171
SIRPA_ENSG00000198053 0.192891958780197
PPIF_ENSG00000108179 0.192940160616388
CSGALNACT2_ENSG00000169826 0.193080798811478
FBXO45_ENSG00000174013 0.193517815224522
PRPF8_ENSG00000174231 0.193573061449575
ARHGAP10_ENSG00000071205 0.19362645484729
IBA57_ENSG00000181873 0.193821324386484
UHMK1_ENSG00000152332 0.193893914858695
SCN7A_ENSG00000136546 0.193969925259472
PALB2_ENSG00000083093 0.193977281264103
FBXO30_ENSG00000118496 0.194036337069159
HSD17B1_ENSG00000108786 0.194124358436405
SIRT2_ENSG00000068903 0.194157018573933
NINL_ENSG00000101004 0.194243810134017
ADH1A_ENSG00000187758 0.194390860155591
C12orf29_ENSG00000133641 0.194461278277862
C1orf194_ENSG00000179902 0.194554854628371
ALS2CL_ENSG00000178038 0.194729271378035
PCLO_ENSG00000186472 0.1949765009033
PAPSS2_ENSG00000198682 0.195205569482285
WDR77_ENSG00000116455 0.195216060417699
CPNE8_ENSG00000139117 0.19522537638508
ERC1_ENSG00000082805 0.195319795683883
AC022384.1_ENSG00000272410 0.19535698169979
ZNF708_ENSG00000182141 0.195388332319895
HENMT1_ENSG00000162639 0.195415862884356
VTI1B_ENSG00000100568 0.195440775981985
LRRC20_ENSG00000172731 0.195478187113473
CRADD_ENSG00000169372 0.195564025578573
BPNT1_ENSG00000162813 0.195570976453614
TSPYL6_ENSG00000178021 0.195588252937022
MYSM1_ENSG00000162601 0.195633215404141
NUP93_ENSG00000102900 0.195731595275955
CHRNB2_ENSG00000160716 0.195870596603875
DLX5_ENSG00000105880 0.195958281175247
ANKH_ENSG00000154122 0.196068369942937
TPD52_ENSG00000076554 0.19611236406494
PROKR1_ENSG00000169618 0.196265865635541
AC026954.2_ENSG00000261915 0.196378889793562
THAP4_ENSG00000176946 0.196524291918547
REG1B_ENSG00000172023 0.196557994776615
CRBN_ENSG00000113851 0.196780828730847
FJX1_ENSG00000179431 0.19688345107861
FEM1C_ENSG00000145780 0.19691560939204
DLX3_ENSG00000064195 0.197177329871518
MUSK_ENSG00000030304 0.197235479444168
PRKCE_ENSG00000171132 0.197375541244579
RC3H1_ENSG00000135870 0.197768394735148
TMEM192_ENSG00000170088 0.197778949609026
NPEPPS_ENSG00000141279 0.19783453941113
NPNT_ENSG00000168743 0.198072591186667
VWA1_ENSG00000179403 0.198085450358225
CNGA3_ENSG00000144191 0.198224997769723
DNTTIP2_ENSG00000067334 0.198317782529648
AP000295.1_ENSG00000249624 0.198401683625544
TRHDE_ENSG00000072657 0.198579881190293
UBA7_ENSG00000182179 0.198848529114785
AEBP1_ENSG00000106624 0.198948624413223
KHDC4_ENSG00000132680 0.1990857806189
PRR27_ENSG00000187533 0.19909290912162
STK33_ENSG00000130413 0.199123606876071
AGTR1_ENSG00000144891 0.199131825384945
LRMP_ENSG00000118308 0.199177881803085
CREG1_ENSG00000143162 0.199188382776534
AL031315.1_ENSG00000285733 0.199283444067617
PARK7_ENSG00000116288 0.199466746855081
GPR3_ENSG00000181773 0.199709869828605
SIGLEC9_ENSG00000129450 0.19976262270012
UBAP1_ENSG00000165006 0.199911455525848
VPS37A_ENSG00000155975 0.199952577983443
CYP26B1_ENSG00000003137 0.200245369571757
PER3_ENSG00000049246 0.200258835192463
B3GALT6_ENSG00000176022 0.200372377455308
IRX2_ENSG00000170561 0.200390389686445
FAM174B_ENSG00000185442 0.200694992194354
LMX1A_ENSG00000162761 0.20125580281196
SLC5A1_ENSG00000100170 0.201765022733428
TCEA3_ENSG00000204219 0.20194268657608
DEDD_ENSG00000158796 0.201968721637303
TMPRSS11F_ENSG00000198092 0.202014054631686
PHACTR1_ENSG00000112137 0.202215123243587
NFKBIE_ENSG00000146232 0.202409362440732
CARMIL3_ENSG00000186648 0.202425183542218
KCTD15_ENSG00000153885 0.202461841133077
ACKR3_ENSG00000144476 0.202606498193956
ZNF33A_ENSG00000189180 0.202687687567917
RAB5B_ENSG00000111540 0.202873079005907
OMD_ENSG00000127083 0.202919923032107
OR10AD1_ENSG00000172640 0.202994818623673
HECTD2_ENSG00000165338 0.203200172959395
HDC_ENSG00000140287 0.203372231084118
FBXO10_ENSG00000147912 0.203497318871653
ANAPC10_ENSG00000164162 0.203609167970179
TMCO5A_ENSG00000166069 0.203613136330041
CLDN10_ENSG00000134873 0.203797716411712
TMEM38A_ENSG00000072954 0.203819260317734
LAMP2_ENSG00000005893 0.204067255499411
HAUS8_ENSG00000131351 0.20435543697482
PDPR_ENSG00000090857 0.204440140088977
RNLS_ENSG00000184719 0.204463003693156
ATP2C1_ENSG00000017260 0.204666480375505
TAF15_ENSG00000270647 0.205080267476029
CHURC1_ENSG00000258289 0.205289939998103
PPP1CA_ENSG00000172531 0.20532379475212
BIRC6_ENSG00000115760 0.205485488617482
PERM1_ENSG00000187642 0.205522161415951
CHMP4A_ENSG00000254505 0.205557308210029
MLNR_ENSG00000102539 0.205579519302881
ATP6V1A_ENSG00000114573 0.205789273054356
EPHA1_ENSG00000146904 0.206248678168275
SNIP1_ENSG00000163877 0.206291804934913
ITPR3_ENSG00000096433 0.206341076448155
HOXD11_ENSG00000128713 0.206777719973133
CARMIL1_ENSG00000079691 0.206924500099467
FXYD6-FXYD2_ENSG00000255245 0.206937729238036
TRIML1_ENSG00000184108 0.206938447957696
NOD2_ENSG00000167207 0.207053521617451
CD2BP2_ENSG00000169217 0.207107118417288
SLC25A10_ENSG00000183048 0.207407337044114
MTIF3_ENSG00000122033 0.207450695617219
TMEM64_ENSG00000180694 0.20747629294694
MAPK15_ENSG00000181085 0.207953544540613
RLBP1_ENSG00000140522 0.207999588558106
PUS7_ENSG00000091127 0.208196977672166
CCDC189_ENSG00000196118 0.208255469941662
STPG3_ENSG00000197768 0.208258502369742
CPE_ENSG00000109472 0.208387144083654
LRRC71_ENSG00000160838 0.20841521104583
DYRK1A_ENSG00000157540 0.2084818652113
CC2D2A_ENSG00000048342 0.208630380487158
CHST10_ENSG00000115526 0.208675414668258
TCF20_ENSG00000100207 0.208754650018032
OR5C1_ENSG00000148215 0.209074309824918
AMPD1_ENSG00000116748 0.209080065791928
ABHD17B_ENSG00000107362 0.20909334624441
LACC1_ENSG00000179630 0.209124009957309
CLCN3_ENSG00000109572 0.209127485171812
ZNF223_ENSG00000178386 0.209149906550457
AC013717.1_ENSG00000285542 0.209292971267078
NFATC2_ENSG00000101096 0.209365652004482
DHX34_ENSG00000134815 0.209601693685737
MROH2A_ENSG00000185038 0.209690091989941
ZKSCAN7_ENSG00000196345 0.209782837624939
GFRA4_ENSG00000125861 0.210044873211414
GINS4_ENSG00000147536 0.210051238585905
NUP210L_ENSG00000143552 0.210173513038776
ZNF317_ENSG00000130803 0.210238080868053
RFC2_ENSG00000049541 0.210251341396853
CACHD1_ENSG00000158966 0.210382419841852
MFGE8_ENSG00000140545 0.210547557699603
NKX1-2_ENSG00000229544 0.210730195566193
TNFRSF12A_ENSG00000006327 0.210732507086591
PTPA_ENSG00000119383 0.210791467521353
PTPRJ_ENSG00000149177 0.210900949802975
VWA2_ENSG00000165816 0.211111591186712
HMX1_ENSG00000215612 0.211266496634505
PLAAT3_ENSG00000176485 0.211327865068117
SUGP1_ENSG00000105705 0.211376368556827
TRAPPC6A_ENSG00000007255 0.211393915554594
ADAMTS20_ENSG00000173157 0.211439218967189
CSMD2_ENSG00000121904 0.211460404751833
TLR9_ENSG00000239732 0.211714537613461
PPA2_ENSG00000138777 0.211791948447376
CIAO2B_ENSG00000166595 0.211801087802111
ZNF432_ENSG00000256087 0.211935284616761
ZNF691_ENSG00000164011 0.211987304465199
AC023055.1_ENSG00000257390 0.212003239429166
PGM2_ENSG00000169299 0.212023264617936
DAAM1_ENSG00000100592 0.212067105313284
CD86_ENSG00000114013 0.212222289718441
TPRA1_ENSG00000163870 0.212247690497222
PINX1_ENSG00000254093 0.212298287009148
TRPM5_ENSG00000070985 0.212334791691688
LRRC6_ENSG00000129295 0.212406592948691
BTN2A1_ENSG00000112763 0.21240931110772
POPDC2_ENSG00000121577 0.212497838731731
TRIM32_ENSG00000119401 0.212572050300426
NKAIN4_ENSG00000101198 0.212640092218878
AOAH_ENSG00000136250 0.212699095957343
GABRD_ENSG00000187730 0.212707988974249
SPSB4_ENSG00000175093 0.212843910879548
FUCA1_ENSG00000179163 0.212951609812237
KCND3_ENSG00000171385 0.213106366783201
RUNDC1_ENSG00000198863 0.213416626766992
MYL5_ENSG00000215375 0.213514136806999
CUX1_ENSG00000257923 0.213524013986796
SIRT4_ENSG00000089163 0.213528865018738
H1FNT_ENSG00000187166 0.213556489511187
AIMP2_ENSG00000106305 0.213737069355558
PRRC2B_ENSG00000130723 0.213825374818221
CRB1_ENSG00000134376 0.213917450124203
ZNF419_ENSG00000105136 0.213934095278741
ZSWIM7_ENSG00000214941 0.213998304267124
TACSTD2_ENSG00000184292 0.214259713300537
ANKRD34A_ENSG00000272031 0.214289232157514
PIK3CD_ENSG00000171608 0.214483323025432
KCNN3_ENSG00000143603 0.214492220481925
CCDC42_ENSG00000161973 0.214526703642772
TRMT61B_ENSG00000171103 0.214674356218453
HIST1H2BJ_ENSG00000124635 0.214705149099931
CCDC71_ENSG00000177352 0.214886501858673
SIX4_ENSG00000100625 0.215098949643345
TES_ENSG00000135269 0.21546774983034
ELL3_ENSG00000128886 0.215651538007684
IRAK3_ENSG00000090376 0.215763252187661
GOPC_ENSG00000047932 0.215800964179897
MDFIC_ENSG00000135272 0.215804317363259
CPA1_ENSG00000091704 0.215846281450566
CMTM3_ENSG00000140931 0.21588010394659
FBXO32_ENSG00000156804 0.215912897536422
PCBP3_ENSG00000183570 0.215947548534537
OMP_ENSG00000254550 0.215979528258255
ATF7-NPFF_ENSG00000267281 0.216118951364384
RTN3_ENSG00000133318 0.216312642271527
RFNG_ENSG00000169733 0.216890931614509
DPP3_ENSG00000254986 0.217026464307776
WDR12_ENSG00000138442 0.217099452723583
PIGV_ENSG00000060642 0.217118422389764
CYTIP_ENSG00000115165 0.2172121594865
LRRK1_ENSG00000154237 0.217241380747974
PDE11A_ENSG00000128655 0.217298754857921
OR1E1_ENSG00000180016 0.217317583854422
FMN2_ENSG00000155816 0.217439671826737
FAM92A_ENSG00000188343 0.217575782857567
PTPN1_ENSG00000196396 0.217649564649571
LAMB2_ENSG00000172037 0.217652665052885
ITGA5_ENSG00000161638 0.217858780651715
DPEP1_ENSG00000015413 0.218142834244709
OTUD7A_ENSG00000169918 0.21817540283632
STK17A_ENSG00000164543 0.21831067415319
GPR45_ENSG00000135973 0.218395042704602
MGAT4A_ENSG00000071073 0.218485712270369
SMARCD2_ENSG00000108604 0.218718010037658
TADA3_ENSG00000171148 0.218944052872128
DENND6B_ENSG00000205593 0.218971081880551
HARS2_ENSG00000112855 0.219048313424358
HELB_ENSG00000127311 0.219124538385576
OR4K13_ENSG00000176253 0.219158835837636
CPSF1_ENSG00000071894 0.219166256362622
CD38_ENSG00000004468 0.219238787111499
SMAD3_ENSG00000166949 0.219418267900747
EBF4_ENSG00000088881 0.21946550650639
EML5_ENSG00000165521 0.219527765132845
SLC25A46_ENSG00000164209 0.219562929368109
METTL1_ENSG00000037897 0.219572195103683
SPSB2_ENSG00000111671 0.219689997421859
LIPJ_ENSG00000204022 0.219776958542029
SH3GL1_ENSG00000141985 0.219860750172754
LGALS4_ENSG00000171747 0.219953338824579
DUOXA2_ENSG00000140274 0.220096546905101
MRPL42_ENSG00000198015 0.220109440799017
GRIN3A_ENSG00000198785 0.22013602297143
AC011005.1_ENSG00000230626 0.220172305747437
HPS6_ENSG00000166189 0.220200558466049
RAG1_ENSG00000166349 0.220532821704711
TMEM243_ENSG00000135185 0.220599364602112
POLQ_ENSG00000051341 0.220643541985003
PGM3_ENSG00000013375 0.220849021102475
FBXO22_ENSG00000167196 0.220898658000124
PIK3R5_ENSG00000141506 0.22109398604916
OR4N5_ENSG00000184394 0.221544397198849
TRHR_ENSG00000174417 0.221594159523243
SLC22A12_ENSG00000197891 0.221597106952701
PARP1_ENSG00000143799 0.221793116065793
FGD3_ENSG00000127084 0.221851849400226
RECQL4_ENSG00000160957 0.222047041900105
HIST1H4L_ENSG00000275126 0.22223309125213
ITPKC_ENSG00000086544 0.222254192251173
DCP2_ENSG00000172795 0.222279089011066
PLA2G12A_ENSG00000123739 0.222326205442321
TMBIM6_ENSG00000139644 0.222395020144496
SLC13A2_ENSG00000007216 0.222582545598384
BLVRA_ENSG00000106605 0.222739378946065
OR4C16_ENSG00000279514 0.222749227697956
CDK20_ENSG00000156345 0.222819100465899
ZNF721_ENSG00000182903 0.222820685206038
CCDC181_ENSG00000117477 0.22283621523929
CLRN3_ENSG00000180745 0.222926525869771
NEFM_ENSG00000104722 0.223043799469439
GINM1_ENSG00000055211 0.223106903700419
NDUFA3_ENSG00000170906 0.223475387920222
MYH4_ENSG00000264424 0.223590240110968
DNAJC14_ENSG00000135392 0.223609778437386
VNN3_ENSG00000093134 0.22373868441061
GCLC_ENSG00000001084 0.22377446872793
TMCO3_ENSG00000150403 0.223940967696183
SMCHD1_ENSG00000101596 0.224057079729629
CASP4_ENSG00000196954 0.22406306288747
PHC1_ENSG00000111752 0.224249899273683
SPAG4_ENSG00000061656 0.224545635831018
STX12_ENSG00000117758 0.224635780542223
TMEM246_ENSG00000165152 0.224726632372084
SLAMF8_ENSG00000158714 0.224750926577888
PMF1-BGLAP_ENSG00000260238 0.224801321685649
FCHO2_ENSG00000157107 0.225032006440071
TRDMT1_ENSG00000107614 0.225057067899559
MAPK6_ENSG00000069956 0.225089080388387
DDX23_ENSG00000174243 0.225236167123409
PLIN4_ENSG00000167676 0.22534898740881
SKIL_ENSG00000136603 0.225428885443032
TRIM6_ENSG00000121236 0.225572197821166
ANXA2_ENSG00000182718 0.225666816906699
ATP8A2_ENSG00000132932 0.225802173367247
PEX13_ENSG00000162928 0.225815457086271
MARCH10_ENSG00000173838 0.225911422468547
KLF10_ENSG00000155090 0.226091190994551
OR51G1_ENSG00000278870 0.226176850126246
ENPP5_ENSG00000112796 0.226634438345109
EXOC8_ENSG00000116903 0.227074790844501
STX19_ENSG00000178750 0.227076866046668
SPTLC2_ENSG00000100596 0.227093792145156
FSIP2_ENSG00000188738 0.227140706900668
PLXNA1_ENSG00000114554 0.227149980751529
CCDC73_ENSG00000186714 0.22740656193413
C5orf52_ENSG00000187658 0.227411014366532
FAM110C_ENSG00000184731 0.227498126385046
FAM111A_ENSG00000166801 0.227939934556646
CAPZA1_ENSG00000116489 0.228103748073656
SPATA48_ENSG00000164500 0.228154263193105
KIF11_ENSG00000138160 0.228187249105601
ACSM5_ENSG00000183549 0.228380606465248
TCAP_ENSG00000173991 0.22844282151977
RGP1_ENSG00000107185 0.228586426496389
ROBO1_ENSG00000169855 0.228919656813726
RGMB_ENSG00000174136 0.229313668301529
ZNF71_ENSG00000197951 0.229590082461319
TACR1_ENSG00000115353 0.229640276372002
COBLL1_ENSG00000082438 0.229698549106189
ERO1B_ENSG00000086619 0.229926842585964
FKBP7_ENSG00000079150 0.230059817082512
MICAL1_ENSG00000135596 0.230304015262537
TRUB2_ENSG00000167112 0.230343546391131
SLC18A2_ENSG00000165646 0.230407476288251
ABCB8_ENSG00000197150 0.230440652337534
HHLA2_ENSG00000114455 0.230481226643964
PEX26_ENSG00000215193 0.230810045045573
MAP4K1_ENSG00000104814 0.230841217217468
YBX1_ENSG00000065978 0.23088265502156
KRT14_ENSG00000186847 0.231080115528079
FOXE1_ENSG00000178919 0.231119567750678
SLC43A3_ENSG00000134802 0.231122529521582
PON2_ENSG00000105854 0.231174458134855
NKAIN3_ENSG00000185942 0.231391170843649
ANKRD27_ENSG00000105186 0.23152112463603
AC067968.1_ENSG00000267022 0.231552952217871
TMUB1_ENSG00000164897 0.231657673291942
TNRC6B_ENSG00000100354 0.23179227778694
PADI6_ENSG00000276747 0.231988136419091
ATP2B3_ENSG00000067842 0.232264044685797
FCF1_ENSG00000119616 0.232300034452799
KERA_ENSG00000139330 0.232319509280161
ACSL5_ENSG00000197142 0.232482538664213
KIAA1211_ENSG00000109265 0.232655207790714
OPN1SW_ENSG00000128617 0.232718426540289
ANKRD50_ENSG00000151458 0.232791157597173
SSX2IP_ENSG00000117155 0.232889496972245
ZNF132_ENSG00000131849 0.232926324838243
OSBP2_ENSG00000184792 0.232998049135586
GPRC5D_ENSG00000111291 0.233189620672081
PCDHGA11_ENSG00000253873 0.233288505482167
SKIDA1_ENSG00000180592 0.233460475564127
C20orf85_ENSG00000124237 0.233546356744019
WDR74_ENSG00000133316 0.233667823341841
C3orf38_ENSG00000179021 0.233887167094987
DDX55_ENSG00000111364 0.233921063053659
KIAA1328_ENSG00000150477 0.23400270863266
ESCO2_ENSG00000171320 0.234124605144818
BHLHE23_ENSG00000125533 0.234140953984738
NLRP3_ENSG00000162711 0.234163794652258
REV3L_ENSG00000009413 0.234302321500542
GRIK1_ENSG00000171189 0.234394523521387
CALHM1_ENSG00000185933 0.234509558666194
FAM83E_ENSG00000105523 0.234670307498344
STX16-NPEPL1_ENSG00000254995 0.234710386989592
RUFY3_ENSG00000018189 0.234774913356304
ZSCAN30_ENSG00000186814 0.234793660166005
AC140504.1_ENSG00000261130 0.234865305192282
PDCD6_ENSG00000249915 0.234905967467127
KCNQ2_ENSG00000075043 0.235074275077134
PSMG4_ENSG00000180822 0.235157021792688
KRT75_ENSG00000170454 0.235255425304533
WDR37_ENSG00000047056 0.235339317095493
NLRP10_ENSG00000182261 0.235375593772464
PCSK4_ENSG00000115257 0.235415547406656
C17orf107_ENSG00000205710 0.235587470383038
MECR_ENSG00000116353 0.235792745860348
DNAAF3_ENSG00000167646 0.235916344718342
PRKCD_ENSG00000163932 0.236007273198884
LIN54_ENSG00000189308 0.23628520860779
CEND1_ENSG00000184524 0.236755382220203
SLC35B4_ENSG00000205060 0.236839242173502
CUL2_ENSG00000108094 0.236844959370244
HHATL_ENSG00000010282 0.237232286672353
TCP11_ENSG00000124678 0.237235692720521
TRIM64C_ENSG00000214891 0.23740965625348
TSSK3_ENSG00000162526 0.237436311293509
TOR1B_ENSG00000136816 0.237445081543368
QSER1_ENSG00000060749 0.237552085299638
NT5C2_ENSG00000076685 0.237707418032059
SPOCK1_ENSG00000152377 0.237734774865446
SLC10A4_ENSG00000145248 0.237841193693114
RASSF2_ENSG00000101265 0.237917567500393
RGS18_ENSG00000150681 0.238187399690476
CSKMT_ENSG00000214756 0.23824369757237
PLEKHA2_ENSG00000169499 0.238460031670754
PIGK_ENSG00000142892 0.238647619831955
NIPAL3_ENSG00000001461 0.238675593601609
LIMD1_ENSG00000144791 0.238812931344812
PANX2_ENSG00000073150 0.238827273102725
AP2A1_ENSG00000196961 0.238981261923955
COL6A1_ENSG00000142156 0.239104856991374
RFWD3_ENSG00000168411 0.239321477716521
RHO_ENSG00000163914 0.239331001390181
TAF8_ENSG00000137413 0.239413855715645
CKAP2L_ENSG00000169607 0.239469197671693
ALG1_ENSG00000033011 0.239523546796295
DOT1L_ENSG00000104885 0.239594069624405
LAPTM5_ENSG00000162511 0.239857500765655
STT3B_ENSG00000163527 0.24043971835623
CA5A_ENSG00000174990 0.240515611855107
EGLN2_ENSG00000269858 0.24090895707239
GPRIN1_ENSG00000169258 0.24102412628905
USP48_ENSG00000090686 0.241135982489433
GALNT12_ENSG00000119514 0.241385673399581
NUP133_ENSG00000069248 0.241585086136085
ATP2A2_ENSG00000174437 0.241943582274101
SLC19A3_ENSG00000135917 0.24232157583116
HTRA3_ENSG00000170801 0.242365634276244
ZER1_ENSG00000160445 0.242574273615999
SLC25A21_ENSG00000183032 0.242577769569669
POLB_ENSG00000070501 0.242629695652872
FMNL1_ENSG00000184922 0.242697835224331
MPPED1_ENSG00000186732 0.242758364113447
NCOA1_ENSG00000084676 0.242848879355898
BTN1A1_ENSG00000124557 0.242876129718527
LMBRD2_ENSG00000164187 0.242943736542767
SLC27A5_ENSG00000083807 0.24308745686969
OR10A7_ENSG00000179919 0.243165483560269
SPATA5_ENSG00000145375 0.24332301835818
ACRBP_ENSG00000111644 0.243471653037166
BRIX1_ENSG00000113460 0.243596361104414
GPALPP1_ENSG00000133114 0.243731053673403
SULT1A2_ENSG00000197165 0.243938210838585
COL4A5_ENSG00000188153 0.24395288171811
MST1R_ENSG00000164078 0.243987696250252
TTC39A_ENSG00000085831 0.243994190629165
CATSPERG_ENSG00000099338 0.244025687001756
TBC1D20_ENSG00000125875 0.244104118606214
CDKL4_ENSG00000205111 0.244326105869764
DGAT2_ENSG00000062282 0.244468807266885
ANKRD53_ENSG00000144031 0.24448543401019
NAE1_ENSG00000159593 0.244505068327487
ZKSCAN3_ENSG00000189298 0.244587864928769
KNG1_ENSG00000113889 0.244730297593954
SEPTIN10_ENSG00000186522 0.24481652725127
XPA_ENSG00000136936 0.24486034976927
NFKB1_ENSG00000109320 0.245013490195187
NME3_ENSG00000103024 0.245225822401065
SUCO_ENSG00000094975 0.245276152306935
KCTD12_ENSG00000178695 0.245372576381177
TGM2_ENSG00000198959 0.245545071527895
TWF1_ENSG00000151239 0.245883636303657
RNF225_ENSG00000269855 0.245954612388811
LYSMD4_ENSG00000183060 0.246105790541431
C16orf54_ENSG00000185905 0.246117679812674
NLE1_ENSG00000073536 0.246143829330086
TMEM72_ENSG00000187783 0.246149876323722
NECTIN1_ENSG00000110400 0.24635945483759
SLC46A2_ENSG00000119457 0.246426840436661
PLGRKT_ENSG00000107020 0.246464624644571
LAMB4_ENSG00000091128 0.246565837793001
MIA3_ENSG00000154305 0.246603552251477
KLC3_ENSG00000104892 0.246627055993175
SLC23A2_ENSG00000089057 0.246635722120013
TMEM198_ENSG00000188760 0.246637059594657
HSPA9_ENSG00000113013 0.246664090858748
AC187653.1_ENSG00000248767 0.246960076829089
RAB37_ENSG00000172794 0.247009528696229
TTYH3_ENSG00000136295 0.247074266306694
ABCC12_ENSG00000140798 0.247327146625206
SETD2_ENSG00000181555 0.247641774370597
ALPG_ENSG00000163286 0.247800473747127
OR1J2_ENSG00000197233 0.24784634828902
SFTPA1_ENSG00000122852 0.247921994351309
RAVER2_ENSG00000162437 0.248137789668349
TAF4B_ENSG00000141384 0.248295339675946
PITPNM3_ENSG00000091622 0.248431478728945
OR51I2_ENSG00000187918 0.248526085351069
SPATA1_ENSG00000122432 0.248553359800804
LMTK2_ENSG00000164715 0.248718313588539
RYK_ENSG00000163785 0.248747195740567
THEG_ENSG00000105549 0.24898158327235
MSLNL_ENSG00000162006 0.248986357019253
RBM23_ENSG00000100461 0.249233948686376
BLOC1S6_ENSG00000104164 0.249263335683766
TENT2_ENSG00000164329 0.24932102585784
FAM149A_ENSG00000109794 0.249553016586992
SEC14L6_ENSG00000214491 0.249560324828976
KBTBD13_ENSG00000234438 0.24960397140337
TEF_ENSG00000167074 0.249806035091048
GLE1_ENSG00000119392 0.249828807895736
ROBO3_ENSG00000154134 0.249864296522736
ZNF584_ENSG00000171574 0.249942242572876
OR8H2_ENSG00000181767 0.250501668593665
SHANK1_ENSG00000161681 0.250524728112194
ZDHHC6_ENSG00000023041 0.250529578700707
TRAPPC8_ENSG00000153339 0.250544876482851
ZNF429_ENSG00000197013 0.250661629083248
FBXL18_ENSG00000155034 0.250748025042136
NAA16_ENSG00000172766 0.250772582773275
GRPEL1_ENSG00000109519 0.250790549351137
KRT33A_ENSG00000006059 0.251400510583394
FYCO1_ENSG00000163820 0.251449555837504
ICE2_ENSG00000128915 0.251632515161838
PLXDC1_ENSG00000161381 0.251650973497613
ARHGAP44_ENSG00000006740 0.251701131308325
PIH1D1_ENSG00000104872 0.25186533022824
ICA1L_ENSG00000163596 0.251865499933637
TRABD2B_ENSG00000269113 0.251884123666531
CACTIN_ENSG00000105298 0.251905853083006
AC106886.5_ENSG00000282034 0.25197382456386
SH3BP2_ENSG00000087266 0.252808863269869
TSKU_ENSG00000182704 0.252869424684864
GPRIN3_ENSG00000185477 0.252963854275187
FNDC1_ENSG00000164694 0.253010589893257
MYO1H_ENSG00000174527 0.253066707106552
OR5A2_ENSG00000172324 0.253069486740015
EPX_ENSG00000121053 0.253081182601521
RNF149_ENSG00000163162 0.253316633746542
TTC33_ENSG00000113638 0.253465827253711
AL355315.1_ENSG00000249967 0.253827927476992
CLDN18_ENSG00000066405 0.253952200386538
FRAT2_ENSG00000181274 0.254099078676456
RBM25_ENSG00000119707 0.254123457485942
CAD_ENSG00000084774 0.254188883525147
STX3_ENSG00000166900 0.254232232972697
MAP3K8_ENSG00000107968 0.254334117089785
LAMB3_ENSG00000196878 0.254498037072459
PGF_ENSG00000119630 0.254689582286938
CCDC90B_ENSG00000137500 0.254973341998225
GPS2_ENSG00000132522 0.25507509130679
MEGF11_ENSG00000157890 0.255206158539649
NARS2_ENSG00000137513 0.255346499861019
DAPL1_ENSG00000163331 0.255395576328001
PNKD_ENSG00000127838 0.255468024801712
STX16_ENSG00000124222 0.255586790210169
OCA2_ENSG00000104044 0.255645202150979
NSMF_ENSG00000165802 0.255728709763857
CRYL1_ENSG00000165475 0.255832346058224
MMACHC_ENSG00000132763 0.25584942982973
AMZ1_ENSG00000174945 0.255933779126053
SPEF2_ENSG00000152582 0.256119085165774
C8orf74_ENSG00000171060 0.256126929994729
PDXDC1_ENSG00000179889 0.256136571789192
SESTD1_ENSG00000187231 0.256149229223185
KRTAP10-12_ENSG00000189169 0.256158527792907
UPP2_ENSG00000007001 0.256399907881909
UCMA_ENSG00000165623 0.25659344956708
PSMD9_ENSG00000110801 0.256615789236662
C15orf61_ENSG00000189227 0.256670743678995
AMACR_ENSG00000242110 0.256891983690849
S1PR2_ENSG00000267534 0.257057106085759
UNC45B_ENSG00000141161 0.257274809422546
FOXQ1_ENSG00000164379 0.257383062626424
HIST3H3_ENSG00000168148 0.257540626052579
ZNF750_ENSG00000141579 0.258441064452403
FLAD1_ENSG00000160688 0.258494311624677
GSAP_ENSG00000186088 0.258531577227398
GREB1L_ENSG00000141449 0.258611234956449
RANBP3L_ENSG00000164188 0.258823084507203
C11orf65_ENSG00000166323 0.258965913498371
DENND10_ENSG00000119979 0.25905875582787
ALDH7A1_ENSG00000164904 0.259391042995595
CDKN1B_ENSG00000111276 0.259435063227709
GAS1_ENSG00000180447 0.259676893275319
CCDC177_ENSG00000267909 0.259711758338817
RRP1B_ENSG00000160208 0.259830294437406
RWDD3_ENSG00000122481 0.260008765425812
DLX6_ENSG00000006377 0.260165441223237
NELFA_ENSG00000185049 0.260220959893425
PCDHB14_ENSG00000120327 0.260334701651963
ZBP1_ENSG00000124256 0.26049552812462
TMEM169_ENSG00000163449 0.260585601710065
PDZD7_ENSG00000186862 0.260935381017352
KCNK4_ENSG00000182450 0.260948490140905
MTG2_ENSG00000101181 0.261319201846907
PLAAT1_ENSG00000127252 0.261425537143306
UPK3A_ENSG00000100373 0.261614230997562
PLXNB2_ENSG00000196576 0.261651236259747
RPH3A_ENSG00000089169 0.261766899097014
DVL1_ENSG00000107404 0.262271542952877
DAB2IP_ENSG00000136848 0.262436360855394
TEK_ENSG00000120156 0.262459978368134
FRMD4B_ENSG00000114541 0.262547653012453
ZBTB25_ENSG00000089775 0.262649370735686
HSD11B2_ENSG00000176387 0.262952240181114
DHRS9_ENSG00000073737 0.263079494950797
FRA10AC1_ENSG00000148690 0.26317233252988
PDE12_ENSG00000174840 0.263260093291694
SCARB2_ENSG00000138760 0.263298661967817
FN1_ENSG00000115414 0.263308573056413
CCDC61_ENSG00000104983 0.263403203363428
EIF5A2_ENSG00000163577 0.263430143362582
MSRB2_ENSG00000148450 0.264021015515744
HDHD5_ENSG00000069998 0.264085712683703
AP1M2_ENSG00000129354 0.264293156463437
PNPLA3_ENSG00000100344 0.264690167134467
ANKRD17_ENSG00000132466 0.264853423382253
NELFB_ENSG00000188986 0.26486450505877
DUSP10_ENSG00000143507 0.264895772137732
C2orf73_ENSG00000177994 0.265053525667897
ADAMTS7_ENSG00000136378 0.265171437005457
TIMM44_ENSG00000104980 0.265270481452078
GFER_ENSG00000127554 0.265413397674248
TTLL3_ENSG00000214021 0.265558307162627
FSTL4_ENSG00000053108 0.265657225645988
SLC36A2_ENSG00000186335 0.265747347584567
WDCP_ENSG00000163026 0.265802226959927
COL9A3_ENSG00000092758 0.266110320237195
OR51L1_ENSG00000176798 0.266282439411905
DDN_ENSG00000181418 0.266490272675229
SAV1_ENSG00000151748 0.266642231853018
TTC29_ENSG00000137473 0.266806877675293
C10orf90_ENSG00000154493 0.266814433851103
CEP85_ENSG00000130695 0.2668382843429
HDDC2_ENSG00000111906 0.267167231325086
TMEM80_ENSG00000177042 0.267340153304969
KHK_ENSG00000138030 0.267459931061546
COL5A2_ENSG00000204262 0.267698933444908
USP40_ENSG00000085982 0.267909413579559
SLC27A3_ENSG00000143554 0.268042122194273
PRCP_ENSG00000137509 0.268218693832532
SPG21_ENSG00000090487 0.268356709468582
BANK1_ENSG00000153064 0.26855711476282
KIAA1324L_ENSG00000164659 0.268696092453558
CLSPN_ENSG00000092853 0.268758870478355
ERI2_ENSG00000196678 0.268763137572951
EGFL7_ENSG00000172889 0.268763726316852
HEY1_ENSG00000164683 0.268940430424891
PPP1R10_ENSG00000204569 0.26898113649942
MATK_ENSG00000007264 0.268990315397591
DNAJA3_ENSG00000103423 0.269056651144824
MARK3_ENSG00000075413 0.26927432265677
DNAAF5_ENSG00000164818 0.269468600968473
RIOX1_ENSG00000170468 0.269475216283684
ANKRD23_ENSG00000163126 0.269748258104739
ZNF232_ENSG00000167840 0.269752072287725
MTCL1_ENSG00000168502 0.269788369338286
OR1A1_ENSG00000172146 0.269869488569844
KRTAP4-8_ENSG00000204880 0.269875102345138
SGSM1_ENSG00000167037 0.269960788446336
SLC20A2_ENSG00000168575 0.269969827694958
KLF1_ENSG00000105610 0.269985433308554
MGMT_ENSG00000170430 0.270185036465009
PEPD_ENSG00000124299 0.27045432746557
EML3_ENSG00000149499 0.27050173585294
OC90_ENSG00000253117 0.270647445198254
PRSS27_ENSG00000172382 0.270761227133441
ZPBP_ENSG00000042813 0.270808591877158
MROH7_ENSG00000184313 0.270887710712821
ZFYVE16_ENSG00000039319 0.27091039345657
MCMDC2_ENSG00000178460 0.271028309918588
DNAI2_ENSG00000171595 0.271124627746405
RECK_ENSG00000122707 0.271179614894786
GRIP1_ENSG00000155974 0.271197589972582
FBXO2_ENSG00000116661 0.27152259346896
MINPP1_ENSG00000107789 0.272132458834003
SGSM2_ENSG00000141258 0.272283387104656
MBD2_ENSG00000134046 0.272428244809589
RSRC1_ENSG00000174891 0.272483591958035
LRRC74B_ENSG00000187905 0.272630493517597
POU4F2_ENSG00000151615 0.272632523747942
RGS14_ENSG00000169220 0.272918672589465
FAM98C_ENSG00000130244 0.272962892810506
DEPDC1_ENSG00000024526 0.273031493426249
POLDIP3_ENSG00000100227 0.273089760705698
USH1G_ENSG00000182040 0.273312362090018
NBEA_ENSG00000172915 0.27347649075179
PANK4_ENSG00000157881 0.273629481907314
CCDC3_ENSG00000151468 0.273658475254571
TKFC_ENSG00000149476 0.273777547440736
DRG2_ENSG00000108591 0.274320956140858
IQCM_ENSG00000234828 0.274361244722336
KLHL9_ENSG00000198642 0.274390300944239
TBC1D12_ENSG00000108239 0.274440411757852
EGR1_ENSG00000120738 0.27447212384464
CHTOP_ENSG00000160679 0.274799727417308
PELP1_ENSG00000141456 0.274882244267318
LARS2_ENSG00000011376 0.274937424022001
ABCC1_ENSG00000103222 0.27505819044583
PLA2R1_ENSG00000153246 0.275109473966696
CTNND1_ENSG00000198561 0.27549987518333
AIPL1_ENSG00000129221 0.275690325783215
ALX3_ENSG00000156150 0.275817283573873
FHIT_ENSG00000189283 0.275951277848685
AP4M1_ENSG00000221838 0.276164080813026
VPS26C_ENSG00000157538 0.276211368300926
ALAD_ENSG00000148218 0.27640211161612
STYXL1_ENSG00000127952 0.276449377630714
USE1_ENSG00000053501 0.276484852483221
PIK3R3_ENSG00000117461 0.27658658102813
ZGPAT_ENSG00000197114 0.276638906421095
TOP2B_ENSG00000077097 0.276922143168137
FAM83H_ENSG00000180921 0.277045070426236
ZNF217_ENSG00000171940 0.277045601333678
SLC35F5_ENSG00000115084 0.277067282257507
ADORA3_ENSG00000282608 0.277138275202752
RNF103_ENSG00000239305 0.277393167634715
TPPP2_ENSG00000179636 0.277403893643596
TTC7B_ENSG00000165914 0.277465680225315
ZNF780A_ENSG00000197782 0.277540059482631
USP30_ENSG00000135093 0.2775477230279
RIPPLY3_ENSG00000183145 0.277549005053769
RPN1_ENSG00000163902 0.277576632813471
PASK_ENSG00000115687 0.278178045928025
NTAN1_ENSG00000157045 0.27821955883095
IQCF6_ENSG00000214686 0.278226328026214
CDH20_ENSG00000101542 0.278313753037895
EFCAB5_ENSG00000176927 0.278326522071333
CPA3_ENSG00000163751 0.278525401464747
DNAJA4_ENSG00000140403 0.278536124948194
PTH2R_ENSG00000144407 0.278626364648869
PTGR2_ENSG00000140043 0.278675628760599
PDE4B_ENSG00000184588 0.278678168674045
ZC3H11A_ENSG00000058673 0.278845753549621
FHOD3_ENSG00000134775 0.278922374188594
PLTP_ENSG00000100979 0.278970897376119
CPOX_ENSG00000080819 0.279023476106212
AP5Z1_ENSG00000242802 0.279039190512129
USP25_ENSG00000155313 0.279443470314722
SCN11A_ENSG00000168356 0.279466074983646
ADGRB2_ENSG00000121753 0.279589398193122
SLC39A6_ENSG00000141424 0.279838198407731
STON1-GTF2A1L_ENSG00000068781 0.280033094584379
AK3_ENSG00000147853 0.280043275913704
WDR73_ENSG00000177082 0.280437619959546
RHOT2_ENSG00000140983 0.280559013596275
BPIFB4_ENSG00000186191 0.280624328921763
ISM1_ENSG00000101230 0.280706338284258
SAMHD1_ENSG00000101347 0.280865140192583
CELA2B_ENSG00000215704 0.281099347576107
FSTL3_ENSG00000070404 0.281275509716866
TBX5_ENSG00000089225 0.281444164798401
THPO_ENSG00000090534 0.281574661358497
LHFPL5_ENSG00000197753 0.281639105292074
COL14A1_ENSG00000187955 0.281970049120825
GALK2_ENSG00000156958 0.282142079103707
RCOR2_ENSG00000167771 0.282211918540543
WDR75_ENSG00000115368 0.282317375227024
SLC26A10_ENSG00000135502 0.282347960972824
SMOC1_ENSG00000198732 0.282376590122264
ANGPTL1_ENSG00000116194 0.282481089214743
DENND3_ENSG00000105339 0.282509826484002
THAP3_ENSG00000041988 0.282536703620647
TRPM2_ENSG00000142185 0.282541025119666
TBC1D16_ENSG00000167291 0.282732841736301
KRT34_ENSG00000131737 0.283097633670804
ADAMTSL3_ENSG00000156218 0.283173751568012
FANCM_ENSG00000187790 0.283209568268857
RIOK2_ENSG00000058729 0.283525987314201
ACER2_ENSG00000177076 0.283534192292438
FMN1_ENSG00000248905 0.28361343045312
PATZ1_ENSG00000100105 0.283631212635004
SEC31B_ENSG00000075826 0.283701714211725
BPIFB3_ENSG00000186190 0.283746483316972
ENTPD7_ENSG00000198018 0.283825659435166
TM4SF1_ENSG00000169908 0.283835186797895
MID1_ENSG00000101871 0.28386553894393
TEKT4_ENSG00000163060 0.283887773101781
FIGN_ENSG00000182263 0.283999201885577
TBC1D9B_ENSG00000197226 0.284273289060873
ANKHD1-EIF4EBP3_ENSG00000254996 0.284425726143364
ADAM21_ENSG00000139985 0.284524372130416
CHRND_ENSG00000135902 0.284990611294104
UMODL1_ENSG00000177398 0.285164547562048
PPP4R2_ENSG00000163605 0.285285228934213
GAK_ENSG00000178950 0.285311553425127
C6orf136_ENSG00000204564 0.285409149919523
MROH7-TTC4_ENSG00000271723 0.285411903828629
SLC35F6_ENSG00000213699 0.285537277044722
SP140L_ENSG00000185404 0.285729934451861
NAA60_ENSG00000122390 0.285828004940365
DOCK3_ENSG00000088538 0.286048460306724
SVOPL_ENSG00000157703 0.28613835984829
GOT1L1_ENSG00000169154 0.286143354606694
PEX14_ENSG00000142655 0.286307059429543
BORA_ENSG00000136122 0.286404953073334
AP001453.3_ENSG00000286264 0.286451956834214
ATF7_ENSG00000170653 0.28652490935534
RALBP1_ENSG00000017797 0.286881653911538
FGFR1OP_ENSG00000213066 0.286977215181152
ZNF230_ENSG00000159882 0.287011747916603
SI_ENSG00000090402 0.28706784265157
SHOX2_ENSG00000168779 0.287204057938363
TUBA3D_ENSG00000075886 0.287289319325188
CLEC18B_ENSG00000140839 0.287415109246917
LRRTM3_ENSG00000198739 0.287486254768265
CACNA1G_ENSG00000006283 0.287525380826644
ADI1_ENSG00000182551 0.287710394847034
ITPA_ENSG00000125877 0.287995609423732
PTGDR_ENSG00000168229 0.288051987170143
LRP5_ENSG00000162337 0.288084612800453
TTC16_ENSG00000167094 0.288119743658931
TDRD9_ENSG00000156414 0.288392147235706
ZNF471_ENSG00000196263 0.288454342164201
ANKHD1_ENSG00000131503 0.288694805144055
MYBPC3_ENSG00000134571 0.288717564942939
GPSM1_ENSG00000160360 0.288871749722661
SLC6A11_ENSG00000132164 0.288915639756909
TMEM109_ENSG00000110108 0.288917697539512
ADAMTS14_ENSG00000138316 0.288971120198451
AKAP9_ENSG00000127914 0.28905394276713
KATNA1_ENSG00000186625 0.289260488864413
BAZ2B_ENSG00000123636 0.28951092157196
GUCY1A1_ENSG00000164116 0.28953062626273
CD163L1_ENSG00000177675 0.28967033545425
FGFRL1_ENSG00000127418 0.289672871963902
SLC12A7_ENSG00000113504 0.289835467315094
NMNAT1_ENSG00000173614 0.28988081664615
SPTBN5_ENSG00000137877 0.289884070116752
ATAD2_ENSG00000156802 0.290267280574404
NLN_ENSG00000123213 0.290384094901945
CC2D1B_ENSG00000154222 0.290442125656251
HLX_ENSG00000136630 0.290458926841637
SLC12A8_ENSG00000221955 0.290711904525158
SDS_ENSG00000135094 0.291055822303371
DERL1_ENSG00000136986 0.291076962931401
HOXB7_ENSG00000260027 0.291377318096127
CIB2_ENSG00000136425 0.291413360384203
SCRT2_ENSG00000215397 0.291498505151412
ACP2_ENSG00000134575 0.291542709223404
SMPDL3A_ENSG00000172594 0.291544409984479
IHH_ENSG00000163501 0.291865224391549
ZNF439_ENSG00000171291 0.292147250296427
SRF_ENSG00000112658 0.292227399791149
CDC5L_ENSG00000096401 0.29246952909581
COL24A1_ENSG00000171502 0.29254191996177
MCOLN3_ENSG00000055732 0.29267599084094
NGDN_ENSG00000129460 0.292726281995366
RTCA_ENSG00000137996 0.293059502455507
RBM20_ENSG00000203867 0.293075385341712
AMOTL1_ENSG00000166025 0.293129328880604
NADK_ENSG00000008130 0.293199006069077
TIAM1_ENSG00000156299 0.293210859578626
CORO1A_ENSG00000102879 0.293911234336488
NCAPD3_ENSG00000151503 0.294300656631035
SDCBP2_ENSG00000125775 0.294345218486881
PROCA1_ENSG00000167525 0.294369161159172
GLG1_ENSG00000090863 0.294906055694764
RNF151_ENSG00000179580 0.295025670738973
SLC45A3_ENSG00000158715 0.295519815497428
SOX8_ENSG00000005513 0.295555618845424
IGSF3_ENSG00000143061 0.29556632836951
SEPTIN1_ENSG00000180096 0.295650664330261
ANKMY1_ENSG00000144504 0.295720346021039
FANK1_ENSG00000203780 0.295961049948008
ELP1_ENSG00000070061 0.296060884803806
GK5_ENSG00000175066 0.296278933083461
GPR19_ENSG00000183150 0.296348904400815
MEF2A_ENSG00000068305 0.296381368588039
MCF2L2_ENSG00000053524 0.29651758249259
VPS39_ENSG00000166887 0.296665075524487
RHOD_ENSG00000173156 0.296741525058732
NUBPL_ENSG00000151413 0.296767305121787
PREX1_ENSG00000124126 0.29677123444753
HOXA9_ENSG00000078399 0.296802943135522
ZNF841_ENSG00000197608 0.296917170481797
ZNF878_ENSG00000257446 0.296946958575866
PAQR7_ENSG00000182749 0.296981449210877
ID1_ENSG00000125968 0.29736196415176
KTI12_ENSG00000198841 0.297374274908947
EIF4G3_ENSG00000075151 0.297687123525422
CCN2_ENSG00000118523 0.297716008136104
C12orf73_ENSG00000204954 0.297874231384609
LRRIQ1_ENSG00000133640 0.297924282958843
VILL_ENSG00000136059 0.29831896656491
ADGRL2_ENSG00000117114 0.298320023870102
DHPS_ENSG00000095059 0.298378366838136
NUDT15_ENSG00000136159 0.298618528506849
GLCCI1_ENSG00000106415 0.29862025558942
RIC8A_ENSG00000177963 0.298657067292915
CACNB4_ENSG00000182389 0.299113272284245
ACAD10_ENSG00000111271 0.299128865811225
KEL_ENSG00000197993 0.299419286617192
CA9_ENSG00000107159 0.299460717203321
DUSP5_ENSG00000138166 0.29963029937502
POU6F1_ENSG00000184271 0.299851994806933
ACSM6_ENSG00000173124 0.29988081213035
SHROOM1_ENSG00000164403 0.300103343188297
TFRC_ENSG00000072274 0.300104867169076
PHF14_ENSG00000106443 0.300171592839701
ANKS6_ENSG00000165138 0.300230125384375
CA10_ENSG00000154975 0.300437445032471
MFSD3_ENSG00000167700 0.300513973288219
METTL8_ENSG00000123600 0.300534591997651
DCP1A_ENSG00000272886 0.300614688270069
SALL4_ENSG00000101115 0.301073476692037
ASXL1_ENSG00000171456 0.30107825298089
DISP3_ENSG00000204624 0.30124030804819
SNX21_ENSG00000124104 0.30143056816748
APPL1_ENSG00000157500 0.301553210977833
FMNL2_ENSG00000157827 0.301600271050027
GTSE1_ENSG00000075218 0.30165005320488
ZFAT_ENSG00000066827 0.301774081334986
ANKRD33B_ENSG00000164236 0.301811134362306
LMNB1_ENSG00000113368 0.301912081041654
RDH14_ENSG00000240857 0.301930830196625
RBM19_ENSG00000122965 0.301971000608285
TMEM266_ENSG00000169758 0.302188077233849
COL6A5_ENSG00000172752 0.302210996193562
RASGRF1_ENSG00000058335 0.302403958484853
RPL4_ENSG00000174444 0.302434535992083
NR1H4_ENSG00000012504 0.302551179384397
EPHA3_ENSG00000044524 0.302669214437263
PEG3_ENSG00000198300 0.302731763168258
DUOX1_ENSG00000137857 0.303079199567347
ABHD8_ENSG00000127220 0.303146932105753
FIGNL2_ENSG00000261308 0.303283521269208
USP47_ENSG00000170242 0.303499878964976
PTGIS_ENSG00000124212 0.303932726183506
EDNRB_ENSG00000136160 0.303959313427187
AC092835.1_ENSG00000233757 0.30405341056755
RSL1D1_ENSG00000171490 0.304068647362564
ARMC4_ENSG00000169126 0.304175980439128
SLC30A9_ENSG00000014824 0.304280749199839
TMEM42_ENSG00000169964 0.304657238271597
SHQ1_ENSG00000144736 0.30477792474447
PLEKHH1_ENSG00000054690 0.30478952450541
NDUFS2_ENSG00000158864 0.30494166271239
WNK2_ENSG00000165238 0.304985603064289
ZBTB4_ENSG00000174282 0.305282894656799
TNNT1_ENSG00000105048 0.305394575676817
GRAMD1B_ENSG00000023171 0.305479739592154
ARHGAP24_ENSG00000138639 0.305893367196607
RNF6_ENSG00000127870 0.305988209769984
NOC2L_ENSG00000188976 0.306123458875437
AC018755.2_ENSG00000268500 0.306408599892103
SIGLEC5_ENSG00000105501 0.306408599892103
LRRFIP1_ENSG00000124831 0.306594357994121
CABP2_ENSG00000167791 0.306677518108106
GATA5_ENSG00000130700 0.307134488796295
CACNA1C_ENSG00000151067 0.3074494049848
WSB1_ENSG00000109046 0.307663492914381
SMC3_ENSG00000108055 0.307767272876053
BSCL2_ENSG00000168000 0.30777278909181
ERBIN_ENSG00000112851 0.307908921105746
PDZD8_ENSG00000165650 0.308234935773787
CLPB_ENSG00000162129 0.30827048315294
CEP78_ENSG00000148019 0.308594944172763
MALT1_ENSG00000172175 0.308738569973328
LFNG_ENSG00000106003 0.30877437081863
ETV3_ENSG00000117036 0.308832898661595
FREM1_ENSG00000164946 0.308839397179112
SPATA3_ENSG00000173699 0.308863030870697
TSR3_ENSG00000007520 0.309079589635028
GPBP1_ENSG00000062194 0.30946848474802
ZNF135_ENSG00000176293 0.309512087035235
MPHOSPH6_ENSG00000135698 0.309548330109592
FOXF1_ENSG00000103241 0.309603368434117
LARP6_ENSG00000166173 0.309624427523281
WDR87_ENSG00000171804 0.309656489055107
IFI35_ENSG00000068079 0.309724268268857
PLCD1_ENSG00000187091 0.309904147020304
PTPRG_ENSG00000144724 0.309909711996376
TNIP2_ENSG00000168884 0.309924056343571
ZNF814_ENSG00000204514 0.310092559768826
ADAM15_ENSG00000143537 0.310182411852469
IAH1_ENSG00000134330 0.310185802625286
CAPN15_ENSG00000103326 0.310217689226296
E2F4_ENSG00000205250 0.31043476082354
FNDC11_ENSG00000125531 0.310634779769736
CASQ1_ENSG00000143318 0.310897688759014
ZNF577_ENSG00000161551 0.311048566945559
ACOT12_ENSG00000172497 0.311237841836661
ZC3HC1_ENSG00000091732 0.311270099577807
ALDH18A1_ENSG00000059573 0.311380926220283
TMIGD3_ENSG00000121933 0.311382348275963
SLC4A5_ENSG00000188687 0.311395970302745
LEFTY2_ENSG00000143768 0.311429874440311
CIAPIN1_ENSG00000005194 0.311607035249592
CETP_ENSG00000087237 0.31163633142986
UNC13A_ENSG00000130477 0.311731651819863
PLPP3_ENSG00000162407 0.311969670714041
KLF2_ENSG00000127528 0.31211808764872
CLASRP_ENSG00000104859 0.312528575280959
TPST1_ENSG00000169902 0.312567053964774
SLC30A5_ENSG00000145740 0.312867077376538
RAD9B_ENSG00000151164 0.312989596765529
C11orf68_ENSG00000175573 0.313207019668805
PRKAG2_ENSG00000106617 0.31324148127391
GAA_ENSG00000171298 0.313384900172611
C10orf105_ENSG00000214688 0.313704115948595
LACTB_ENSG00000103642 0.313837188269905
TASOR_ENSG00000163946 0.313933925281668
TESPA1_ENSG00000135426 0.313987380344381
PDGFRB_ENSG00000113721 0.314320063738196
PPARA_ENSG00000186951 0.314442910670832
INPP1_ENSG00000151689 0.314467920802956
SCG5_ENSG00000166922 0.314505666196824
ZNF700_ENSG00000196757 0.31455398230247
PHF20L1_ENSG00000129292 0.314554332878036
SPAST_ENSG00000021574 0.314593315039721
VCPKMT_ENSG00000100483 0.314641733022777
INPP5D_ENSG00000168918 0.314732285249304
SLX4_ENSG00000188827 0.314812927741382
CACNB3_ENSG00000167535 0.314842929944247
UGT8_ENSG00000174607 0.315153799384546
HIPK2_ENSG00000064393 0.315238630718353
CRHR2_ENSG00000106113 0.315274533344156
HELLS_ENSG00000119969 0.31529536892077
PCDHGA1_ENSG00000204956 0.315507759956703
RIC1_ENSG00000107036 0.315548156506481
GCN1_ENSG00000089154 0.315687889478474
TAF11L13_ENSG00000283776 0.316585328304874
BTRC_ENSG00000166167 0.316891345917446
ZFYVE28_ENSG00000159733 0.317111183172007
AHI1_ENSG00000135541 0.3171214051793
MYO6_ENSG00000196586 0.317171871512053
PTGES2_ENSG00000148334 0.317227927369645
ERP29_ENSG00000089248 0.31733900717753
L2HGDH_ENSG00000087299 0.317347685340099
IARS_ENSG00000196305 0.317439632248533
TSC2_ENSG00000103197 0.317462379614313
RANBP9_ENSG00000010017 0.317473782835935
EPHA8_ENSG00000070886 0.317682489706999
PPHLN1_ENSG00000134283 0.317794930371619
NIBAN2_ENSG00000136830 0.317822731467634
TRIT1_ENSG00000043514 0.31782835245934
SLC7A11_ENSG00000151012 0.317890047180473
LGMN_ENSG00000100600 0.317966769500957
SRGAP2_ENSG00000266028 0.318032024197581
COMMD4_ENSG00000140365 0.3181085411334
OR4K2_ENSG00000165762 0.318243733717275
OR2AG2_ENSG00000188124 0.318297090826325
APOBEC3G_ENSG00000239713 0.318378736341425
SPHK1_ENSG00000176170 0.318542717928221
USP19_ENSG00000172046 0.318627962285308
NSRP1_ENSG00000126653 0.318647636630086
ESCO1_ENSG00000141446 0.318817368028846
CTR9_ENSG00000198730 0.318842155197544
NME1-NME2_ENSG00000011052 0.318945159390211
VLDLR_ENSG00000147852 0.319126598671541
TTC37_ENSG00000198677 0.319128954722802
LGALS8_ENSG00000116977 0.31932809481891
RBMXL3_ENSG00000175718 0.319340689240067
TSPAN33_ENSG00000158457 0.319391118771394
MBD4_ENSG00000129071 0.319535169665051
PPT1_ENSG00000131238 0.319823611320947
SLC25A30_ENSG00000174032 0.319890262563096
TTC4_ENSG00000243725 0.320160327013386
RPL36_ENSG00000130255 0.32029383429271
SYK_ENSG00000165025 0.320480641318825
MTA2_ENSG00000149480 0.320614144956347
WT1_ENSG00000184937 0.320898165926389
PDE3B_ENSG00000152270 0.320992916705557
PGBD1_ENSG00000137338 0.321197693738553
FIBCD1_ENSG00000130720 0.321404587298941
BOD1L1_ENSG00000038219 0.321534036982099
ADCY10_ENSG00000143199 0.321588058324744
HIRIP3_ENSG00000149929 0.32176459509322
NIBAN1_ENSG00000135842 0.321899783808384
PPP1R3D_ENSG00000132825 0.321916607299233
PLEKHH2_ENSG00000152527 0.321988860932151
ODF2_ENSG00000136811 0.322015847120071
PCF11_ENSG00000165494 0.322024506281286
ADAT3_ENSG00000213638 0.322105495793629
NOL4L_ENSG00000197183 0.322450047904941
UBE2S_ENSG00000108106 0.322602528273125
CACNG8_ENSG00000142408 0.322617905456639
DEGS1_ENSG00000143753 0.322865874965404
SNUPN_ENSG00000169371 0.322940001705922
HOXA10_ENSG00000253293 0.322991224811862
KLHL21_ENSG00000162413 0.323044122518406
IFIT1_ENSG00000185745 0.323387686022543
ADAMTS2_ENSG00000087116 0.323585238904945
GPC2_ENSG00000213420 0.323602271938438
ATP1B2_ENSG00000129244 0.323943235109645
CEMIP_ENSG00000103888 0.324066831737486
RPL28_ENSG00000108107 0.324395458275487
ZNF330_ENSG00000109445 0.324763634453724
DST_ENSG00000151914 0.325044888009738
LYSMD3_ENSG00000176018 0.325073382750084
ITGA6_ENSG00000091409 0.325167542742527
MLXIP_ENSG00000175727 0.325332094018699
PPP1R13B_ENSG00000088808 0.32535726976333
NOX4_ENSG00000086991 0.325519671870885
GTF2E1_ENSG00000153767 0.325547683365959
FAM200B_ENSG00000237765 0.325581029096983
UVRAG_ENSG00000198382 0.325712256957266
OVCH1_ENSG00000187950 0.32630862560511
PTPN5_ENSG00000110786 0.326463331238593
DMRTA2_ENSG00000142700 0.327390292440317
ZNF598_ENSG00000167962 0.327463255458528
PODXL_ENSG00000128567 0.327489510435279
TVP23A_ENSG00000166676 0.327508091339679
REXO1_ENSG00000079313 0.327717502341158
RHOBTB1_ENSG00000072422 0.32787171919757
FAM83D_ENSG00000101447 0.327900184069887
SARM1_ENSG00000004139 0.3279329987808
GDF6_ENSG00000156466 0.327961615386568
MALSU1_ENSG00000156928 0.327990754420251
DIS3_ENSG00000083520 0.328085847364755
UNC93A_ENSG00000112494 0.328173109243183
AKR7A3_ENSG00000162482 0.328452092515464
TBCCD1_ENSG00000113838 0.328459800490253
PCNX2_ENSG00000135749 0.328597894046071
THOP1_ENSG00000172009 0.32870160486612
SLC2A4_ENSG00000181856 0.328707225336203
ZNF888_ENSG00000213793 0.328793811699858
SRCAP_ENSG00000080603 0.32895000083887
SRRM3_ENSG00000177679 0.328989961903516
LCORL_ENSG00000178177 0.329431962924471
G6PC3_ENSG00000141349 0.329469755438496
NWD1_ENSG00000188039 0.329500041338858
SC5D_ENSG00000109929 0.329728697118612
ITPK1_ENSG00000100605 0.329790269260149
OR9Q1_ENSG00000186509 0.329822359861628
PRSS57_ENSG00000185198 0.330188688214549
TCTN2_ENSG00000168778 0.330230118842473
TRMT10A_ENSG00000145331 0.330242240147038
YTHDC1_ENSG00000083896 0.330340160034173
FARP1_ENSG00000152767 0.330361956606014
SEMA3G_ENSG00000010319 0.330444129116421
NARF_ENSG00000141562 0.330779994105217
SDK1_ENSG00000146555 0.330954991314428
RADIL_ENSG00000157927 0.330964189311962
YDJC_ENSG00000161179 0.331086174163543
TMPRSS9_ENSG00000178297 0.331222648356508
KRT83_ENSG00000170523 0.331473491702242
ZNF90_ENSG00000213988 0.331476617028009
EMILIN2_ENSG00000132205 0.331548276124382
RNASEL_ENSG00000135828 0.331700104498175
CFAP43_ENSG00000197748 0.331757005687648
GPR87_ENSG00000138271 0.331956950477239
EIF2S3B_ENSG00000180574 0.331960954877263
OR52B2_ENSG00000255307 0.332007450556851
NPFFR1_ENSG00000148734 0.332139769398789
MVB12A_ENSG00000141971 0.332172420159391
PAIP1_ENSG00000172239 0.332259581877669
DEUP1_ENSG00000165325 0.332640946054714
WSB2_ENSG00000176871 0.33264917510586
BAG1_ENSG00000107262 0.332804135489009
HES4_ENSG00000188290 0.333800067322861
FOXG1_ENSG00000176165 0.333935152254615
CPS1_ENSG00000021826 0.334094610194624
SCART1_ENSG00000214279 0.334252218641338
DENND2C_ENSG00000175984 0.334311863188067
PEX16_ENSG00000121680 0.334404963540434
ADPGK_ENSG00000159322 0.334407096682411
ROGDI_ENSG00000067836 0.33459779829155
PPP1R32_ENSG00000162148 0.33473611231893
NDST2_ENSG00000166507 0.334806849408383
KCNG4_ENSG00000168418 0.334825741148426
TMEM104_ENSG00000109066 0.335343850615039
MYBL1_ENSG00000185697 0.335413266646046
ITPKB_ENSG00000143772 0.335454629471984
TMEM255B_ENSG00000184497 0.335486218947104
ANO2_ENSG00000047617 0.335588725587262
SLC10A2_ENSG00000125255 0.335710486033557
NISCH_ENSG00000010322 0.335894549961837
SLC7A13_ENSG00000164893 0.335957883748881
ALK_ENSG00000171094 0.335958585604522
MADD_ENSG00000110514 0.336064602188832
ASMTL_ENSG00000169093 0.336113481849169
HACD3_ENSG00000074696 0.336149393932464
SEMA5B_ENSG00000082684 0.33627353555515
OXNAD1_ENSG00000154814 0.336390551254759
PHLPP1_ENSG00000081913 0.336464931768233
MTA1_ENSG00000182979 0.336614827487563
ADD3_ENSG00000148700 0.336615773328248
CSDE1_ENSG00000009307 0.336627298544693
WDR63_ENSG00000162643 0.336645489466856
BCAN_ENSG00000132692 0.336844974733224
KRT36_ENSG00000126337 0.337677162924946
ZBTB6_ENSG00000186130 0.337826925434475
SENP3_ENSG00000161956 0.337952528309728
TBX2_ENSG00000121068 0.338606809267289
SPACA6_ENSG00000182310 0.338734945594843
AC097637.1_ENSG00000173366 0.33883288366192
TRAK2_ENSG00000115993 0.338858542292788
SEMA4G_ENSG00000095539 0.339175560989102
MYBPC1_ENSG00000196091 0.339237768262225
AOC2_ENSG00000131480 0.339723930643888
DYRK2_ENSG00000127334 0.339913796252313
ERFL_ENSG00000268041 0.340008050333246
OR52I1_ENSG00000232268 0.340273104481986
DENND6A_ENSG00000174839 0.340778167273962
USP24_ENSG00000162402 0.34078991929711
NR1I3_ENSG00000143257 0.340822604807728
COL4A4_ENSG00000081052 0.340881271205182
EXT2_ENSG00000151348 0.341146140470115
ZNF692_ENSG00000171163 0.341234830934554
CARS2_ENSG00000134905 0.341300285746321
ARID1A_ENSG00000117713 0.341803774842944
ISL2_ENSG00000159556 0.341917160099473
BCAR3_ENSG00000137936 0.34222648117391
AL365205.1_ENSG00000124593 0.342258678828917
MMEL1_ENSG00000142606 0.342258850588928
OAS3_ENSG00000111331 0.342378922226736
ITGB4_ENSG00000132470 0.342605200922005
BABAM1_ENSG00000105393 0.342750739868702
COLQ_ENSG00000206561 0.342827534238014
TOPBP1_ENSG00000163781 0.343069552054712
RHBDD3_ENSG00000100263 0.343217622760035
CAMKK2_ENSG00000110931 0.343446669928068
CASKIN2_ENSG00000177303 0.343612101520943
ALCAM_ENSG00000170017 0.343636075703237
PRPF40B_ENSG00000110844 0.3438121207439
STAC3_ENSG00000185482 0.343923035080229
HS6ST1_ENSG00000136720 0.344013776850535
OPN3_ENSG00000054277 0.344227849034024
STARD13_ENSG00000133121 0.344637841719961
PLCXD2_ENSG00000240891 0.344666990772872
CACNA1S_ENSG00000081248 0.344779135458122
ZNF883_ENSG00000285447 0.344925730789766
AC100868.1_ENSG00000258417 0.34554460093724
HOMER2_ENSG00000103942 0.34558075774024
PYGM_ENSG00000068976 0.345803565728532
CYP2J2_ENSG00000134716 0.346010992822568
CERS5_ENSG00000139624 0.346030529497527
RPL18A_ENSG00000105640 0.346064622580305
TUBG2_ENSG00000037042 0.346067470782713
CHURC1-FNTB_ENSG00000125954 0.346315256543746
ZNF292_ENSG00000188994 0.346773553841064
GALNT8_ENSG00000130035 0.346800244808375
MXI1_ENSG00000119950 0.346828679729868
POMT2_ENSG00000009830 0.346895644806096
EML4_ENSG00000143924 0.346910974797377
CHIT1_ENSG00000133063 0.346936171026779
TGM3_ENSG00000125780 0.34706864921419
AL121899.2_ENSG00000286022 0.347069479387751
PGAP2_ENSG00000148985 0.347182204922663
ITGAD_ENSG00000156886 0.347218391680211
IQCH_ENSG00000103599 0.347296478063374
CR1_ENSG00000203710 0.347438159344962
KALRN_ENSG00000160145 0.347759875081134
ZBTB45_ENSG00000119574 0.347773109805164
FAN1_ENSG00000198690 0.348037327275899
AS3MT_ENSG00000214435 0.348100737868138
MTREX_ENSG00000039123 0.348480715094286
C12orf81_ENSG00000284730 0.348610002643939
CRLS1_ENSG00000088766 0.348783129377193
TECTB_ENSG00000119913 0.348957846188067
ZNF687_ENSG00000143373 0.349081584980697
PDE10A_ENSG00000112541 0.349208665134159
ZNF335_ENSG00000198026 0.349307077711007
TARSL2_ENSG00000185418 0.349541798330873
RAD21_ENSG00000164754 0.349900618974484
PCK1_ENSG00000124253 0.350127138163003
ST3GAL5_ENSG00000115525 0.350265582070207
OR2L5_ENSG00000197454 0.350401443230872
OLFML1_ENSG00000183801 0.350407528466114
DGKG_ENSG00000058866 0.350503385625937
HOOK2_ENSG00000095066 0.350548996274455
EDC3_ENSG00000179151 0.350662469128374
INO80B_ENSG00000115274 0.350825929239613
ITIH2_ENSG00000151655 0.350878364099422
ILVBL_ENSG00000105135 0.350963898132842
PXDNL_ENSG00000147485 0.351334093653616
KLC2_ENSG00000174996 0.351462123554963
DYNC2LI1_ENSG00000138036 0.351552226777266
CNN2_ENSG00000064666 0.351643350751292
MIPEP_ENSG00000027001 0.351651429819659
PEX6_ENSG00000124587 0.351661821121633
PAPPA2_ENSG00000116183 0.351832249284949
EXOC3_ENSG00000180104 0.351893385862158
YTHDC2_ENSG00000047188 0.35206730892076
PLD1_ENSG00000075651 0.352107937766339
PPP1R18_ENSG00000146112 0.35243787944602
ADCK1_ENSG00000063761 0.352574950413081
ZNF318_ENSG00000171467 0.352591546544499
OR4D6_ENSG00000166884 0.352657215322423
SLC7A8_ENSG00000092068 0.353216257334253
RNF19B_ENSG00000116514 0.353636256695261
TM2D3_ENSG00000184277 0.353746877176312
NGEF_ENSG00000066248 0.353845348620147
KDM4E_ENSG00000235268 0.354022228057432
FMOD_ENSG00000122176 0.354141587567744
MMP1_ENSG00000196611 0.354207148751688
PDE4DIP_ENSG00000178104 0.354307389742173
OLFML2A_ENSG00000185585 0.354327981602642
OVCH2_ENSG00000183378 0.354345253478468
RIN3_ENSG00000100599 0.354353286998571
NME7_ENSG00000143156 0.354422766769831
NAA35_ENSG00000135040 0.354464134271152
HABP2_ENSG00000148702 0.354597467358559
TOE1_ENSG00000132773 0.354644459467471
JADE2_ENSG00000043143 0.354692643325257
PRAG1_ENSG00000275342 0.355084126220865
GLTP_ENSG00000139433 0.355134869709389
UGGT1_ENSG00000136731 0.355253744805348
SULF2_ENSG00000196562 0.355497090676344
PRIM1_ENSG00000198056 0.355503171841936
BRWD1_ENSG00000185658 0.355579445590917
TMEM54_ENSG00000121900 0.355625706224219
STK36_ENSG00000163482 0.355714342954857
DDX43_ENSG00000080007 0.355976405545186
BMP7_ENSG00000101144 0.356005781704892
KIF15_ENSG00000163808 0.356050206748083
KDM5B_ENSG00000117139 0.356233132830026
SFMBT1_ENSG00000163935 0.356440951189886
CEP112_ENSG00000154240 0.356629536563913
CAPNS1_ENSG00000126247 0.356694341484449
PCDHGA5_ENSG00000253485 0.356765752926179
EFCC1_ENSG00000114654 0.35689512664411
MTUS2_ENSG00000132938 0.356910383158782
POC1A_ENSG00000164087 0.356916157345787
HSD3B1_ENSG00000203857 0.356918906850512
HOXA11_ENSG00000005073 0.356983026257705
PYGL_ENSG00000100504 0.356993993610965
CBX8_ENSG00000141570 0.357092720618027
FAM171A1_ENSG00000148468 0.357137437626164
TMC6_ENSG00000141524 0.357179640960842
VSIG10_ENSG00000176834 0.357206042734547
SLC1A2_ENSG00000110436 0.357218801550511
DCHS1_ENSG00000166341 0.357233429820726
ZNF99_ENSG00000213973 0.357246317967216
KCNJ18_ENSG00000260458 0.357356735436371
HIVEP1_ENSG00000095951 0.35738367710036
FERMT1_ENSG00000101311 0.357385656690654
KRTAP10-10_ENSG00000221859 0.357523432259197
OR51B4_ENSG00000183251 0.357808154927079
SLITRK5_ENSG00000165300 0.357846085443685
CCDC150_ENSG00000144395 0.357918294198655
C2orf81_ENSG00000284308 0.358020235975324
ITSN1_ENSG00000205726 0.358146242581696
PREPL_ENSG00000138078 0.358315330298222
KCNMA1_ENSG00000156113 0.358328546409231
PTPN3_ENSG00000070159 0.358440659204143
ZNF30_ENSG00000168661 0.35844323303201
UBR2_ENSG00000024048 0.358465514789514
COG2_ENSG00000135775 0.358470257466435
DZIP3_ENSG00000198919 0.358631701052966
PARL_ENSG00000175193 0.358834249365851
NGLY1_ENSG00000151092 0.35911235539209
SLTM_ENSG00000137776 0.35929008244366
GPSM2_ENSG00000121957 0.359419457521984
MPPE1_ENSG00000154889 0.359428704074724
SLC26A11_ENSG00000181045 0.359551949249239
DNAJB5_ENSG00000137094 0.359695577560581
RBL2_ENSG00000103479 0.359731640985618
LARP1_ENSG00000155506 0.359802658337672
FLRT1_ENSG00000126500 0.360004379232931
PPP1R9A_ENSG00000158528 0.360099534095915
GON4L_ENSG00000116580 0.360117943873119
CASR_ENSG00000036828 0.360180852556448
HIVEP2_ENSG00000010818 0.36019732653178
SLC6A6_ENSG00000131389 0.360571786104619
FTSJ3_ENSG00000108592 0.360658305879724
KLHL35_ENSG00000149243 0.36071138165968
TTC17_ENSG00000052841 0.360894761422206
TRERF1_ENSG00000124496 0.36098403550224
TAS1R2_ENSG00000179002 0.361097031937009
COL19A1_ENSG00000082293 0.361276195571009
GTF3C1_ENSG00000077235 0.361478859204142
PLCH1_ENSG00000114805 0.361602771869366
SERPINC1_ENSG00000117601 0.361849892684542
LGI2_ENSG00000153012 0.361994080509289
VSIG10L2_ENSG00000283703 0.362175924064079
GRIP2_ENSG00000144596 0.362397777048589
ACPP_ENSG00000014257 0.362533511792923
PCDH12_ENSG00000113555 0.36275035684442
EPB41_ENSG00000159023 0.363124646795355
FDXACB1_ENSG00000255561 0.363168615754827
VPS54_ENSG00000143952 0.36320458667746
ATP6V0D2_ENSG00000147614 0.363414085909686
GGT5_ENSG00000099998 0.363670328101179
PXK_ENSG00000168297 0.363745525801636
VPS13A_ENSG00000197969 0.363912166178879
CRACR2B_ENSG00000177685 0.364026255104427
ABCA8_ENSG00000141338 0.364054096564348
CCBE1_ENSG00000183287 0.364072875614651
ATP2B4_ENSG00000058668 0.364130656765887
FBLN2_ENSG00000163520 0.364134775597828
HINFP_ENSG00000172273 0.36414336218859
AL157935.2_ENSG00000257524 0.364259331423758
NEBL_ENSG00000078114 0.364298756991679
AC022400.5_ENSG00000272916 0.364324350907004
ST6GALNAC6_ENSG00000160408 0.364365224533027
PAWR_ENSG00000177425 0.364474171469052
TSHR_ENSG00000165409 0.365027011201946
EPC1_ENSG00000120616 0.365822600783435
NTN4_ENSG00000074527 0.365823826201833
NBEAL2_ENSG00000160796 0.365979160443193
ZNF283_ENSG00000167637 0.366001153923889
PMVK_ENSG00000163344 0.366015013439088
SLC25A18_ENSG00000182902 0.366295821361022
CCDC173_ENSG00000154479 0.366712377610484
RSF1_ENSG00000048649 0.366722304537534
DEF8_ENSG00000140995 0.366816071771721
FBXW4_ENSG00000107829 0.366852928462424
ADGRA3_ENSG00000152990 0.367473883451646
LTV1_ENSG00000135521 0.367485158853503
EPB41L2_ENSG00000079819 0.367682775896541
MKKS_ENSG00000125863 0.367958890409338
PER2_ENSG00000132326 0.3685234049736
ODR4_ENSG00000157181 0.368541195545065
PAN2_ENSG00000135473 0.368544339147308
CASC3_ENSG00000108349 0.368750168040335
LIG1_ENSG00000105486 0.368905571933328
XRCC3_ENSG00000126215 0.368964573144929
UNC80_ENSG00000144406 0.369078729417387
FBXO39_ENSG00000177294 0.369181961978809
AKAP1_ENSG00000121057 0.3692304460856
NFATC1_ENSG00000131196 0.369541380231094
RFX7_ENSG00000181827 0.369678224011743
PRR26_ENSG00000180525 0.369812248191846
ITGA4_ENSG00000115232 0.370128329970309
PTER_ENSG00000165983 0.370156530912203
ZNF778_ENSG00000170100 0.370219857677689
MTRF1L_ENSG00000112031 0.370297858978002
FAM186A_ENSG00000185958 0.370594847850715
HOXA2_ENSG00000105996 0.370764267729369
UPK2_ENSG00000110375 0.370876851828014
SKIV2L_ENSG00000204351 0.370955846215317
CEP83_ENSG00000173588 0.37097670693376
SLC39A11_ENSG00000133195 0.371000891318451
EIF2AK3_ENSG00000172071 0.37140301096756
AGAP2_ENSG00000135439 0.371432060243364
AC021087.5_ENSG00000286001 0.371744471040252
CERCAM_ENSG00000167123 0.372181587382823
RNF180_ENSG00000164197 0.372426160481845
ANAPC1_ENSG00000153107 0.372474248103382
HSPG2_ENSG00000142798 0.372570430444391
GAL3ST3_ENSG00000175229 0.372577830534395
GJA10_ENSG00000135355 0.372643462744137
HPR_ENSG00000261701 0.372644136969191
NIPAL4_ENSG00000172548 0.372817505710047
STIM2_ENSG00000109689 0.37292539990205
LMAN2_ENSG00000169223 0.373004579293593
CACNA1A_ENSG00000141837 0.373103947809919
ARHGAP8_ENSG00000241484 0.373111018253951
TF_ENSG00000091513 0.373195417352393
GPLD1_ENSG00000112293 0.373258554941817
MMP15_ENSG00000102996 0.373305408040639
CCM2_ENSG00000136280 0.373334890967567
CNTNAP1_ENSG00000108797 0.373396922201185
HS1BP3_ENSG00000118960 0.373514931870955
PNPLA2_ENSG00000177666 0.373666280886216
DVL3_ENSG00000161202 0.373751785847643
FOXO1_ENSG00000150907 0.374334831723298
SEC16B_ENSG00000120341 0.374364144383409
P4HA2_ENSG00000072682 0.374488568584834
PRKAG3_ENSG00000115592 0.374580176190521
KRT4_ENSG00000170477 0.374678620099341
GRK6_ENSG00000198055 0.374738393249255
LRRC49_ENSG00000137821 0.374853114823079
CD2AP_ENSG00000198087 0.374923293623775
PNPLA8_ENSG00000135241 0.375284708025301
CSF2RB_ENSG00000100368 0.375528002739689
UNC5C_ENSG00000182168 0.37554727486748
PCDHGA10_ENSG00000253846 0.376129117763986
RBKS_ENSG00000171174 0.376300608823482
ATAD3C_ENSG00000215915 0.376357271615544
TXNDC11_ENSG00000153066 0.376449445544448
ITLN2_ENSG00000158764 0.376473634172445
NCL_ENSG00000115053 0.376537079053186
ZNF669_ENSG00000188295 0.37656379544475
RPAP1_ENSG00000103932 0.376635096042544
CHD8_ENSG00000100888 0.376814922928057
ABLIM1_ENSG00000099204 0.377121812828652
KNDC1_ENSG00000171798 0.377580882025213
DCDC2B_ENSG00000222046 0.377588851912583
CDC42EP4_ENSG00000179604 0.377674693311441
ADAMTS6_ENSG00000049192 0.377882638154876
ANKRD16_ENSG00000134461 0.377982658509224
AL162417.1_ENSG00000285245 0.378142511921075
ARHGEF26_ENSG00000114790 0.378169470501648
PDGFRA_ENSG00000134853 0.37818108125147
RSPH1_ENSG00000160188 0.37819756944556
ATP6V0A2_ENSG00000185344 0.378395056547235
JAG1_ENSG00000101384 0.378454967215419
MYNN_ENSG00000085274 0.378754223265822
KIF14_ENSG00000118193 0.378782552781837
SLC33A1_ENSG00000169359 0.379019579573287
PAM_ENSG00000145730 0.379202068000771
PAICS_ENSG00000128050 0.379234730631987
BTBD8_ENSG00000189195 0.379333247105691
SHMT2_ENSG00000182199 0.379402776450387
CAPN9_ENSG00000135773 0.379467248032115
RAB11FIP1_ENSG00000156675 0.379537113600331
DLGAP1_ENSG00000170579 0.379590404566442
CEP128_ENSG00000100629 0.379606322394233
RBM47_ENSG00000163694 0.379669014937084
AFG1L_ENSG00000135537 0.379773546056126
CDKN1C_ENSG00000129757 0.380358691732874
PDZRN3_ENSG00000121440 0.380361789762311
ALOXE3_ENSG00000179148 0.380595532459073
PRICKLE4_ENSG00000278224 0.380613910271357
P2RX7_ENSG00000089041 0.380622852546441
UMOD_ENSG00000169344 0.380730833207787
TSEN2_ENSG00000154743 0.380745388734174
DGAT1_ENSG00000185000 0.380770807240591
SLC3A1_ENSG00000138079 0.380845779357975
NUB1_ENSG00000013374 0.380870943675731
AC118553.2_ENSG00000283761 0.380989759955897
HIF1A_ENSG00000100644 0.381004507562164
GAP43_ENSG00000172020 0.381072069987187
AL031681.2_ENSG00000288000 0.381110051668578
OSBPL10_ENSG00000144645 0.381277675666769
INO80B-WBP1_ENSG00000274049 0.381316225541137
CILP_ENSG00000138615 0.38132940280712
IGSF9_ENSG00000085552 0.381524648200683
JAKMIP3_ENSG00000188385 0.381596246369128
SLC35E3_ENSG00000175782 0.381812551557527
ANKRD36_ENSG00000135976 0.381882102578319
GAL3ST4_ENSG00000197093 0.381912327517843
POFUT2_ENSG00000186866 0.381958907744718
HOMEZ_ENSG00000215271 0.382126788084692
RPS6KB2_ENSG00000175634 0.382139482602105
AMZ2_ENSG00000196704 0.38222437165393
SCAF11_ENSG00000139218 0.382419855215325
ARPC4-TTLL3_ENSG00000250151 0.382422086606352
PAX7_ENSG00000009709 0.382482806378969
MDH2_ENSG00000146701 0.382489902450163
TFAP2E_ENSG00000116819 0.382525565953225
CYSLTR2_ENSG00000152207 0.382615501542002
GALNT14_ENSG00000158089 0.382887277082816
PAAF1_ENSG00000175575 0.382928924607728
POLH_ENSG00000170734 0.382987267200423
NTRK1_ENSG00000198400 0.383032956124774
AARS_ENSG00000090861 0.38318031799714
C12orf4_ENSG00000047621 0.383308224476063
PGM1_ENSG00000079739 0.383400546957398
CHCHD5_ENSG00000125611 0.383712455339438
HGS_ENSG00000185359 0.383821684802107
CECR2_ENSG00000099954 0.383875472811981
LACTBL1_ENSG00000215906 0.38418166842728
ZNF280A_ENSG00000169548 0.384206055228856
SYTL3_ENSG00000164674 0.384301480256384
ATP4A_ENSG00000105675 0.384492025943355
TBC1D5_ENSG00000131374 0.384568079141745
ZNF408_ENSG00000175213 0.384665002498283
C5orf34_ENSG00000172244 0.384686698131047
COPA_ENSG00000122218 0.384803295301165
TMEM132A_ENSG00000006118 0.384832020330634
TULP1_ENSG00000112041 0.385019035316637
MYRFL_ENSG00000166268 0.385184168493935
NT5DC4_ENSG00000144130 0.385207885786413
EIF5B_ENSG00000158417 0.385499277454155
DICER1_ENSG00000100697 0.385565169559493
DLST_ENSG00000119689 0.385771896793995
INA_ENSG00000148798 0.385880423638713
DRD4_ENSG00000069696 0.386256647190223
CD276_ENSG00000103855 0.386315386456512
NRDE2_ENSG00000119720 0.386618685548011
PIWIL3_ENSG00000184571 0.386746799048661
FLYWCH1_ENSG00000059122 0.386877574833032
MAP6_ENSG00000171533 0.386932310084019
BOC_ENSG00000144857 0.387311242766017
PLEKHO2_ENSG00000241839 0.387352278459244
ACAD11_ENSG00000240303 0.387360294927798
SAMD11_ENSG00000187634 0.387451485397178
NKTR_ENSG00000114857 0.387486523049412
CDH24_ENSG00000139880 0.387557886071013
CIP2A_ENSG00000163507 0.387634627711592
GRIK4_ENSG00000149403 0.387657984801848
SORBS3_ENSG00000120896 0.388025333798816
SHKBP1_ENSG00000160410 0.388091777872559
UCP3_ENSG00000175564 0.388342604361574
AC119396.1_ENSG00000263264 0.388426380097788
NEK1_ENSG00000137601 0.388598637955988
MINDY2_ENSG00000128923 0.388677452657637
SLC37A1_ENSG00000160190 0.389099000421208
FMNL3_ENSG00000161791 0.389170762578489
INTS2_ENSG00000108506 0.389225835005479
CDH22_ENSG00000149654 0.38942790292062
RGMA_ENSG00000182175 0.389736127998795
SLC22A16_ENSG00000004809 0.389877921570427
AGER_ENSG00000204305 0.389924698264854
TTLL12_ENSG00000100304 0.389937760596456
PELI2_ENSG00000139946 0.390386838164032
NEIL1_ENSG00000140398 0.390485393641701
ATRNL1_ENSG00000107518 0.39054791234751
MICU3_ENSG00000155970 0.390653184703805
INSC_ENSG00000188487 0.390709369310563
SLC4A2_ENSG00000164889 0.390813529184965
GPR142_ENSG00000257008 0.390845688798488
SOX13_ENSG00000143842 0.391097134757811
ST8SIA6_ENSG00000148488 0.391312299202833
GYS2_ENSG00000111713 0.391319405694272
MARS_ENSG00000166986 0.391376945093375
THAP7_ENSG00000184436 0.391410075370439
ZNF503_ENSG00000165655 0.391702708866548
NRXN2_ENSG00000110076 0.391733096811345
C10orf71_ENSG00000177354 0.391780127257805
ABCB1_ENSG00000085563 0.391886623817139
RRP36_ENSG00000124541 0.391983628335818
ATIC_ENSG00000138363 0.391990763247204
SEC31A_ENSG00000138674 0.392156788534385
SHCBP1L_ENSG00000157060 0.392157587233051
RASGEF1B_ENSG00000138670 0.392308542827541
WDR66_ENSG00000158023 0.3923144777568
PCDHGB1_ENSG00000254221 0.39247615202609
KIAA1958_ENSG00000165185 0.39265660530146
GPR158_ENSG00000151025 0.392788509346208
PHLDA1_ENSG00000139289 0.392990763151602
ZBED5_ENSG00000236287 0.393312528541959
ZBED4_ENSG00000100426 0.393473773428815
TTLL11_ENSG00000175764 0.393538898515117
TRPV3_ENSG00000167723 0.393909553951599
PLA2G4B_ENSG00000243708 0.394059722714791
ACCSL_ENSG00000205126 0.394180522809029
GLOD4_ENSG00000167699 0.394202204562585
TM9SF4_ENSG00000101337 0.394374898922411
IGDCC4_ENSG00000103742 0.394585919127753
TTC23L_ENSG00000205838 0.394603903119346
MEX3C_ENSG00000176624 0.394939121071015
BARHL2_ENSG00000143032 0.394940590776854
EDEM3_ENSG00000116406 0.395590405485
EPB41L3_ENSG00000082397 0.395642614274509
HRC_ENSG00000130528 0.395812106509487
DNAH9_ENSG00000007174 0.395857580158797
ABHD10_ENSG00000144827 0.395946923918582
PAX9_ENSG00000198807 0.396029784002522
KIF16B_ENSG00000089177 0.396121082134513
ANO6_ENSG00000177119 0.396147989454603
ANKUB1_ENSG00000206199 0.396299725670547
RAB44_ENSG00000255587 0.396608412874747
MTHFD2L_ENSG00000163738 0.396797021738485
ASXL2_ENSG00000143970 0.396859455611895
SERINC2_ENSG00000168528 0.396862134153105
AK1_ENSG00000106992 0.39693979525901
AIFM3_ENSG00000183773 0.397064945964032
STEAP4_ENSG00000127954 0.397311774007961
HIPK1_ENSG00000163349 0.397341120503039
RBBP6_ENSG00000122257 0.397395136948906
ATP8B1_ENSG00000081923 0.397416455822884
SFRP2_ENSG00000145423 0.397443815614645
SLC22A3_ENSG00000146477 0.397571852564551
PCDHA12_ENSG00000251664 0.397607040684964
AFDN_ENSG00000130396 0.397881164748987
WFS1_ENSG00000109501 0.39799861212035
NOTCH3_ENSG00000074181 0.398065890466499
DNA2_ENSG00000138346 0.398096075366729
FBN3_ENSG00000142449 0.398117003415065
SOX7_ENSG00000171056 0.398298532812877
NECTIN2_ENSG00000130202 0.398381758789486
ADGRD2_ENSG00000180264 0.398446555281752
FAM160A1_ENSG00000164142 0.398575591531109
GBA2_ENSG00000070610 0.398653950001196
MYOD1_ENSG00000129152 0.398744350002656
ZDHHC7_ENSG00000153786 0.398837996028005
UBXN2A_ENSG00000173960 0.398973373015693
FDPS_ENSG00000160752 0.399075043725867
C14orf93_ENSG00000100802 0.399221801526463
EPHB6_ENSG00000106123 0.399413523443981
GJC2_ENSG00000198835 0.399856589871191
VRK3_ENSG00000105053 0.399982788876387
SHISA5_ENSG00000164054 0.399989727600615
ABCA3_ENSG00000167972 0.399991345411345
CYP2B6_ENSG00000197408 0.399992088606803
JMJD6_ENSG00000070495 0.400176147590259
SPATA21_ENSG00000187144 0.400176202080868
PIGC_ENSG00000135845 0.400222024217
DISP1_ENSG00000154309 0.400255332915682
NGFR_ENSG00000064300 0.400329840553516
CAPN14_ENSG00000214711 0.400471083732911
TPCN2_ENSG00000162341 0.400546076614096
SGCG_ENSG00000102683 0.400555188757285
NFATC3_ENSG00000072736 0.400614520014702
PRSS54_ENSG00000103023 0.400667462091941
CDH15_ENSG00000129910 0.400711123598526
ARHGAP26_ENSG00000145819 0.400956932610044
MYRIP_ENSG00000170011 0.401334403887039
NECAP2_ENSG00000157191 0.401445255919854
LMCD1_ENSG00000071282 0.401869260206721
TRAPPC12_ENSG00000171853 0.402217551170841
EEFSEC_ENSG00000132394 0.402269885481907
KANSL1L_ENSG00000144445 0.402417184801505
PKD1_ENSG00000008710 0.402487820951789
PPP1R3B_ENSG00000173281 0.402499008249523
AUP1_ENSG00000115307 0.40250698407921
VPS51_ENSG00000149823 0.402775193285486
MYLK3_ENSG00000140795 0.40325381714699
PUS7L_ENSG00000129317 0.40330497304834
SRRM2_ENSG00000167978 0.403402348288596
IRS1_ENSG00000169047 0.40355273342828
SLC16A3_ENSG00000141526 0.403670261150115
PFKP_ENSG00000067057 0.404039443541842
GRAMD1A_ENSG00000089351 0.404093238431221
KLF11_ENSG00000172059 0.40433073843002
KANK3_ENSG00000186994 0.404372938285852
CACNA1E_ENSG00000198216 0.404437717022919
MMS22L_ENSG00000146263 0.404506807216689
ANXA9_ENSG00000143412 0.404602609509858
ANKFN1_ENSG00000153930 0.404701125038719
NKX6-1_ENSG00000163623 0.404753704688809
PTPRH_ENSG00000080031 0.404871873672677
CWC25_ENSG00000273559 0.404943034608371
RESF1_ENSG00000174718 0.404947015543649
TTC23_ENSG00000103852 0.404982324665588
MARCH6_ENSG00000145495 0.405167351055084
LAMB1_ENSG00000091136 0.405177524086163
KIFAP3_ENSG00000075945 0.405414357577847
TPH1_ENSG00000129167 0.405418417315915
ABCA10_ENSG00000154263 0.405445122918691
SCAF8_ENSG00000213079 0.405473585816699
TRAK1_ENSG00000182606 0.405532042863022
SNX9_ENSG00000130340 0.405685337916833
IL9R_ENSG00000124334 0.405836623493331
MASP1_ENSG00000127241 0.405940061795383
AVPR1B_ENSG00000198049 0.406019040999476
LARGE2_ENSG00000165905 0.406072022882453
CYLC2_ENSG00000155833 0.406141114324394
MICALL1_ENSG00000100139 0.406314065157469
YIPF3_ENSG00000137207 0.406395005682418
PCDHGA3_ENSG00000254245 0.406513718262507
CENPU_ENSG00000151725 0.406831622482744
ASB15_ENSG00000146809 0.406958229971866
KRR1_ENSG00000111615 0.407135213054564
RNF17_ENSG00000132972 0.407398536829137
HTR6_ENSG00000158748 0.407441394874809
PCDH7_ENSG00000169851 0.408032142345986
SCNN1D_ENSG00000162572 0.408047562641627
ENPP3_ENSG00000154269 0.408124237446287
SH2D3C_ENSG00000095370 0.408393559428438
GPATCH1_ENSG00000076650 0.408427289232115
ANLN_ENSG00000011426 0.40867747032242
CAPN10_ENSG00000142330 0.408724697535518
PWWP3A_ENSG00000160953 0.408826925670341
ADAM32_ENSG00000197140 0.409055369152285
AMH_ENSG00000104899 0.409184210843396
OPRM1_ENSG00000112038 0.409218707952896
IQGAP1_ENSG00000140575 0.409278019971259
ECT2L_ENSG00000203734 0.409465448504031
NTN3_ENSG00000162068 0.409473108286148
KPNA7_ENSG00000185467 0.409495389401149
PLA2G4E_ENSG00000188089 0.409578666939478
SLC5A12_ENSG00000148942 0.409670174813757
CCER2_ENSG00000262484 0.410017250657411
SMYD4_ENSG00000186532 0.410323088281265
GDPD5_ENSG00000158555 0.410346860615246
PHOSPHO1_ENSG00000173868 0.410438579013911
FCHO1_ENSG00000130475 0.410511823170318
TNIK_ENSG00000154310 0.410586968860045
MME_ENSG00000196549 0.410683370747108
TPP2_ENSG00000134900 0.410916023768527
NPHP3-ACAD11_ENSG00000274810 0.411056443226271
MDGA2_ENSG00000139915 0.411267864993881
ADCY9_ENSG00000162104 0.411300603725069
SCML4_ENSG00000146285 0.411312975252351
SLC6A18_ENSG00000164363 0.411463924083351
SULF1_ENSG00000137573 0.411630383635956
ERC2_ENSG00000187672 0.411653094014741
PTPRN2_ENSG00000155093 0.411709738109452
SLC2A5_ENSG00000142583 0.41186690425731
WNT2B_ENSG00000134245 0.412107051091578
NOP14_ENSG00000087269 0.412152852625773
NMNAT3_ENSG00000163864 0.412154324951178
LRIG2_ENSG00000198799 0.412173957544949
ITGA8_ENSG00000077943 0.412226751437156
ARMC9_ENSG00000135931 0.412237475526518
COLGALT1_ENSG00000130309 0.41235313719875
SLC16A11_ENSG00000174326 0.412414430958024
LONP2_ENSG00000102910 0.412435248179104
MRVI1_ENSG00000072952 0.412675041795439
ADPRHL1_ENSG00000153531 0.412815759356281
CD5_ENSG00000110448 0.41284168756904
LRRC26_ENSG00000184709 0.413037220518609
AASDH_ENSG00000157426 0.413052421460743
GAD2_ENSG00000136750 0.413238242196066
MAGEF1_ENSG00000177383 0.413243220909615
TP73_ENSG00000078900 0.413249027441117
MYOM1_ENSG00000101605 0.413331041644437
SP2_ENSG00000167182 0.413478572212476
SLC25A38_ENSG00000144659 0.413496553469972
GREB1_ENSG00000196208 0.413568783469916
KANK2_ENSG00000197256 0.41369756587584
ADNP_ENSG00000101126 0.41374471944414
LRRC10_ENSG00000198812 0.413814631975698
DNAAF2_ENSG00000165506 0.413938550072454
ZNF626_ENSG00000188171 0.414138213020847
PHYKPL_ENSG00000175309 0.414153549268982
SLC6A2_ENSG00000103546 0.41453614939551
ANKRD6_ENSG00000135299 0.414622161006406
OR5M9_ENSG00000150269 0.414793851832681
POLR3B_ENSG00000013503 0.414889742481292
RHBDL3_ENSG00000141314 0.415078878750105
SGCE_ENSG00000127990 0.415184580926455
HELQ_ENSG00000163312 0.415265681963565
TP53BP2_ENSG00000143514 0.415310060191179
NUAK2_ENSG00000163545 0.41535129923559
CFAP73_ENSG00000186710 0.415383098365173
ARHGEF16_ENSG00000130762 0.415628417090732
MFSD10_ENSG00000109736 0.415719461252954
B3GAT3_ENSG00000149541 0.415915660804043
KLHDC4_ENSG00000104731 0.415965268498159
NRP1_ENSG00000099250 0.416265615858956
KCNT1_ENSG00000107147 0.416739727260099
ZFYVE19_ENSG00000166140 0.416743917190059
MPRIP_ENSG00000133030 0.417023083552186
MET_ENSG00000105976 0.417105374624278
DMKN_ENSG00000161249 0.417163578599747
FAM234B_ENSG00000084444 0.417177742814123
TLR1_ENSG00000174125 0.41735549097306
PDXP_ENSG00000241360 0.417494367355431
LIPC_ENSG00000166035 0.417509965831839
ANK1_ENSG00000029534 0.417609845049219
ATG9B_ENSG00000181652 0.417621500744991
PRMT9_ENSG00000164169 0.417710927015278
ANKLE2_ENSG00000176915 0.418352592122168
KBTBD12_ENSG00000187715 0.418368137587024
STON2_ENSG00000140022 0.418391433903796
MST1_ENSG00000173531 0.418619955657567
IFT81_ENSG00000122970 0.418631302781835
C7_ENSG00000112936 0.418862931852931
DAAM2_ENSG00000146122 0.41904385825664
CAND1_ENSG00000111530 0.419080390694004
PPP6R1_ENSG00000105063 0.419106897810834
SP7_ENSG00000170374 0.419108376698906
ANKRD44_ENSG00000065413 0.4192965126031
EHHADH_ENSG00000113790 0.419465118865159
SART3_ENSG00000075856 0.419501730681743
RNF31_ENSG00000092098 0.419763696980977
SNRNP200_ENSG00000144028 0.419881317329825
RDH8_ENSG00000080511 0.420097932232124
AL359736.1_ENSG00000273167 0.420287626215932
PIGO_ENSG00000165282 0.420425164410525
ZNF608_ENSG00000168916 0.420478132169213
WASF1_ENSG00000112290 0.420512751060643
FOXRED1_ENSG00000110074 0.420677972658204
ARHGAP29_ENSG00000137962 0.420723818263114
AGBL2_ENSG00000165923 0.420730118006583
GPR17_ENSG00000144230 0.420834599519811
CDK18_ENSG00000117266 0.420894553653408
TRIM8_ENSG00000171206 0.421084424634094
CACNG6_ENSG00000130433 0.421109078180428
POLN_ENSG00000130997 0.421157070444553
ERMAP_ENSG00000164010 0.421349248020888
ARHGEF3_ENSG00000163947 0.421358253995749
TBC1D2_ENSG00000095383 0.421388555924271
STIL_ENSG00000123473 0.421649936439641
SLC6A5_ENSG00000165970 0.421656526143667
BRIP1_ENSG00000136492 0.42176230608686
ZNF208_ENSG00000160321 0.421779723998379
INSYN2A_ENSG00000188916 0.422034373117227
HIP1_ENSG00000127946 0.422078541994826
VAV3_ENSG00000134215 0.422134386208818
FAAH_ENSG00000117480 0.422259277153095
DSG3_ENSG00000134757 0.422288625671104
CCAR2_ENSG00000158941 0.422446899476227
IGSF9B_ENSG00000080854 0.422624363513118
MAP4_ENSG00000047849 0.422640176607361
SMARCAL1_ENSG00000138375 0.422650128098799
SMC2_ENSG00000136824 0.422729044589388
SV2C_ENSG00000122012 0.422731271658393
ITGAE_ENSG00000083457 0.42274855899997
AL049697.1_ENSG00000213204 0.423307032416291
CFAP206_ENSG00000272514 0.423307032416291
RDH5_ENSG00000135437 0.423360196526869
CORIN_ENSG00000145244 0.423377163613875
MAGI3_ENSG00000081026 0.423378638975169
DNAJC22_ENSG00000178401 0.42372905008989
ADGRL3_ENSG00000150471 0.423919268729377
ESPL1_ENSG00000135476 0.424082367935355
ANKRD30B_ENSG00000180777 0.424128852252045
ZSWIM5_ENSG00000162415 0.424176051033483
RYR2_ENSG00000198626 0.424385462676159
INSR_ENSG00000171105 0.424464080660911
CHSY1_ENSG00000131873 0.424466147283844
HELZ2_ENSG00000130589 0.424503794581671
HHIPL1_ENSG00000182218 0.424528940654993
LRRC8E_ENSG00000171017 0.4245684567725
ZNF302_ENSG00000089335 0.424582237665048
FTCD_ENSG00000160282 0.424650096293482
CKAP4_ENSG00000136026 0.424690173141699
HK3_ENSG00000160883 0.424726052017059
HPS3_ENSG00000163755 0.424839199809309
TUB_ENSG00000166402 0.425087946445019
TRIM6-TRIM34_ENSG00000258588 0.425285987623508
PYROXD2_ENSG00000119943 0.425287978176359
SLC66A2_ENSG00000122490 0.425449045337416
DMC1_ENSG00000100206 0.426033741578671
GRIA4_ENSG00000152578 0.426113811965417
MACO1_ENSG00000204178 0.426228738680464
ARHGAP22_ENSG00000128805 0.426523108178377
ALOX15B_ENSG00000179593 0.426592092620735
CEACAM16_ENSG00000213892 0.426617073190374
MACC1_ENSG00000183742 0.426656244426753
OTOGL_ENSG00000165899 0.427021255159959
ZNF681_ENSG00000196172 0.427086549034097
AL136295.5_ENSG00000259529 0.42716646265385
SLC38A10_ENSG00000157637 0.427182958561264
DRC1_ENSG00000157856 0.427620150951043
WWC3_ENSG00000047644 0.427897481099135
GPR137C_ENSG00000180998 0.427903503756943
NRCAM_ENSG00000091129 0.428204201848139
PROSER1_ENSG00000120685 0.428446524258872
SLC24A3_ENSG00000185052 0.428530992321743
MC3R_ENSG00000124089 0.42855537537111
PNN_ENSG00000100941 0.428603353314884
CERS4_ENSG00000090661 0.428749571615652
GRAMD2B_ENSG00000155324 0.428990736341208
SLC24A1_ENSG00000074621 0.429007422114434
TRPM1_ENSG00000134160 0.429116567155503
DHX33_ENSG00000005100 0.429189959782142
USP4_ENSG00000114316 0.429244617957189
CNBD2_ENSG00000149646 0.4293099580262
SLC16A8_ENSG00000100156 0.429411450960427
PLOD3_ENSG00000106397 0.429466747206578
NSD3_ENSG00000147548 0.429499453736511
OR8S1_ENSG00000284723 0.429508936129449
RTEL1_ENSG00000258366 0.429685806851668
EFHB_ENSG00000163576 0.429906228629041
TSC1_ENSG00000165699 0.429924016256273
ZSCAN2_ENSG00000176371 0.430079065610098
CDK13_ENSG00000065883 0.430231556428222
KCNG2_ENSG00000178342 0.430386143111643
CLN5_ENSG00000102805 0.430434122221242
ZPBP2_ENSG00000186075 0.430509158403864
TAF2_ENSG00000064313 0.430511365921041
ZSWIM8_ENSG00000214655 0.430572444956661
APP_ENSG00000142192 0.43094359197163
LEPR_ENSG00000116678 0.430955435437523
MZF1_ENSG00000099326 0.431095802274987
LNPK_ENSG00000144320 0.431289461310751
OPA1_ENSG00000198836 0.431309625573326
CDC42BPB_ENSG00000198752 0.431474581170978
GFPT2_ENSG00000131459 0.431519668604539
RHBDF2_ENSG00000129667 0.431609507724379
RASSF5_ENSG00000266094 0.431711055222668
HYDIN_ENSG00000157423 0.431753198776005
BICC1_ENSG00000122870 0.43186974136613
AC114490.2_ENSG00000271741 0.432292687282671
GPR161_ENSG00000143147 0.432350180519976
OBSL1_ENSG00000124006 0.432400014911147
SMYD5_ENSG00000135632 0.432408726164398
NR4A1_ENSG00000123358 0.432467421336263
ITPR1_ENSG00000150995 0.432492695690425
NUP153_ENSG00000124789 0.432550197399523
ANXA11_ENSG00000122359 0.432866100649772
ZNF804B_ENSG00000182348 0.432873544796433
CYP24A1_ENSG00000019186 0.432924066548053
SEMA6A_ENSG00000092421 0.43294114957398
NBR1_ENSG00000188554 0.433022458640024
EDIL3_ENSG00000164176 0.433071181400543
PARP2_ENSG00000129484 0.433301565461819
SEMA3D_ENSG00000153993 0.433369516247905
TBC1D14_ENSG00000132405 0.433414860437522
B4GALNT2_ENSG00000167080 0.433447477299649
ZBTB5_ENSG00000168795 0.433612415287058
IFRD2_ENSG00000214706 0.43369085287305
ADAMTS15_ENSG00000166106 0.433704527556539
WIPF2_ENSG00000171475 0.43372059304583
KIF6_ENSG00000164627 0.433741579200391
EEA1_ENSG00000102189 0.433777678190713
GPS1_ENSG00000169727 0.4340184750576
ERICH3_ENSG00000178965 0.434090662139446
ZNF816_ENSG00000180257 0.434372731057465
ACAP2_ENSG00000114331 0.434583289844499
EPHB1_ENSG00000154928 0.434654613201892
KCTD3_ENSG00000136636 0.43468979878627
BNC2_ENSG00000173068 0.434701883119612
DEPTOR_ENSG00000155792 0.434882245971044
MYCBPAP_ENSG00000136449 0.435225310169076
NYAP1_ENSG00000166924 0.435288703328229
TOGARAM1_ENSG00000198718 0.435848129976255
NSUN4_ENSG00000117481 0.436004479392358
ASAP3_ENSG00000088280 0.436296155763372
ITIH4_ENSG00000055955 0.436402930427824
AC131160.1_ENSG00000283765 0.436423107330243
CCDC142_ENSG00000135637 0.436499554706507
BAZ1B_ENSG00000009954 0.436512121583512
TRAPPC4_ENSG00000196655 0.436516158626532
GRIK5_ENSG00000105737 0.436549331182304
SYNPO2_ENSG00000172403 0.436688338065859
TNS1_ENSG00000079308 0.436712706150044
ORAI3_ENSG00000175938 0.436757774347876
TMCO4_ENSG00000162542 0.436896792122751
SELENOO_ENSG00000073169 0.437050997542387
IARS2_ENSG00000067704 0.437286949777217
ATF7IP_ENSG00000171681 0.437313237700451
AL121845.3_ENSG00000273154 0.437414683532206
CYP2R1_ENSG00000186104 0.437436332847412
PDGFD_ENSG00000170962 0.437687477787499
UBR1_ENSG00000159459 0.437700432305564
PLOD1_ENSG00000083444 0.438138757296939
DHX30_ENSG00000132153 0.438328972734048
ZMIZ1_ENSG00000108175 0.43838575722175
GGA2_ENSG00000103365 0.438391077263511
POMT1_ENSG00000130714 0.438426076147491
VARS2_ENSG00000137411 0.438442801363741
LGI4_ENSG00000153902 0.438484838774145
DNAI1_ENSG00000122735 0.438582129720838
SYTL1_ENSG00000142765 0.438596770131151
PTF1A_ENSG00000168267 0.438738945267738
GBP6_ENSG00000183347 0.438799042500146
DDHD2_ENSG00000085788 0.438801333426473
PRUNE2_ENSG00000106772 0.438916756685055
SEZ6L2_ENSG00000174938 0.439033429085714
COPG1_ENSG00000181789 0.439139902311254
SLC10A5_ENSG00000253598 0.439415573652861
SLC22A10_ENSG00000184999 0.439497911119867
DSG1_ENSG00000134760 0.439517118993944
ARHGAP33_ENSG00000004777 0.439537791560167
TTC19_ENSG00000011295 0.439600400424202
MLH1_ENSG00000076242 0.439651531843331
ATP6V0A1_ENSG00000033627 0.439653789280187
POFUT1_ENSG00000101346 0.439810325280595
DDX47_ENSG00000213782 0.439839194795699
TELO2_ENSG00000100726 0.439881706380452
SIPA1L2_ENSG00000116991 0.440012875896635
HIST1H1C_ENSG00000187837 0.440190168617741
GZMA_ENSG00000145649 0.440317855672467
KRT76_ENSG00000185069 0.44039490784375
HYAL4_ENSG00000106302 0.440485981130787
MTERF4_ENSG00000122085 0.440498987385366
SORL1_ENSG00000137642 0.440610939913927
JARID2_ENSG00000008083 0.440659351927435
HEATR3_ENSG00000155393 0.440705798841935
UNC5CL_ENSG00000124602 0.44086054071705
NOL10_ENSG00000115761 0.440907811287842
NCBP1_ENSG00000136937 0.440992494257477
MAN2A2_ENSG00000196547 0.441142529078673
ARHGEF10L_ENSG00000074964 0.44139116181311
FGGY_ENSG00000172456 0.441643314893896
FBXO25_ENSG00000147364 0.441662023308614
COL27A1_ENSG00000196739 0.441734752179013
SPDL1_ENSG00000040275 0.44193501330831
DVL2_ENSG00000004975 0.441994882103104
PLK4_ENSG00000142731 0.442082653017331
PRMT7_ENSG00000132600 0.442214082053267
ADAMTS16_ENSG00000145536 0.442426374064034
POLR2F_ENSG00000100142 0.442669040932865
TSPAN4_ENSG00000214063 0.44292089197206
INTU_ENSG00000164066 0.44325793019149
BOP1_ENSG00000261236 0.443330800079236
APAF1_ENSG00000120868 0.443343418437243
TMCC2_ENSG00000133069 0.44346991446713
TRIM26_ENSG00000234127 0.443619527349017
DOCK10_ENSG00000135905 0.443797150595963
PIK3R4_ENSG00000196455 0.443805400787886
PBRM1_ENSG00000163939 0.444107122400285
MIF4GD_ENSG00000125457 0.444130929563889
AXL_ENSG00000167601 0.444139360461223
SCRN3_ENSG00000144306 0.444145437110069
TUBB1_ENSG00000101162 0.444303897863135
RMDN3_ENSG00000137824 0.444388974469829
MXRA5_ENSG00000101825 0.444427195907549
CORO2B_ENSG00000103647 0.444515785935889
PLCD4_ENSG00000115556 0.44458735568918
SLITRK6_ENSG00000184564 0.444598946425798
PCDHGB2_ENSG00000253910 0.444842271526217
PHRF1_ENSG00000070047 0.444859715720873
FAM160B1_ENSG00000151553 0.444892266581157
VIRMA_ENSG00000164944 0.445015475954944
MAP1A_ENSG00000166963 0.445017247147439
PLEKHM1_ENSG00000225190 0.445047755493024
RAVER1_ENSG00000161847 0.445161503695423
HNRNPUL1_ENSG00000105323 0.445256151738431
SMC6_ENSG00000163029 0.445391903320175
TPCN1_ENSG00000186815 0.445400108055991
NLRP6_ENSG00000174885 0.445432603394263
L3MBTL1_ENSG00000185513 0.445536720844203
TMEM200B_ENSG00000253304 0.445582612136326
HELZ_ENSG00000198265 0.445711861268176
MEI1_ENSG00000167077 0.445802986344597
SALL2_ENSG00000165821 0.445939525839769
MSL1_ENSG00000188895 0.446003232298019
MLYCD_ENSG00000103150 0.446048026591048
UBR3_ENSG00000144357 0.446228303645317
IQCA1L_ENSG00000278685 0.44668344723746
AAK1_ENSG00000115977 0.446687811496549
RNPEP_ENSG00000176393 0.446744162110679
MYO1F_ENSG00000142347 0.447009262636677
PIBF1_ENSG00000083535 0.447103926881351
NDOR1_ENSG00000188566 0.447394288616518
SYT12_ENSG00000173227 0.447474627362095
MEF2D_ENSG00000116604 0.447531069797308
SCNN1A_ENSG00000111319 0.447664087797704
DLG1_ENSG00000075711 0.447745791728922
BCAS3_ENSG00000141376 0.447810489871803
SENP6_ENSG00000112701 0.447842520546676
ADAM33_ENSG00000149451 0.447845249244637
DNAH3_ENSG00000158486 0.448008818457205
LGALS3BP_ENSG00000108679 0.448018153340209
MAP7D1_ENSG00000116871 0.448047106050327
ZNF180_ENSG00000167384 0.448328627879721
GYG1_ENSG00000163754 0.448410656793956
KCNAB3_ENSG00000170049 0.448464096355283
R3HDM2_ENSG00000179912 0.44847897887297
SORCS3_ENSG00000156395 0.448520033083428
OIT3_ENSG00000138315 0.448527022077494
ACADL_ENSG00000115361 0.448746539881039
STPG2_ENSG00000163116 0.449106885255289
TTLL4_ENSG00000135912 0.449135562798723
NCAM1_ENSG00000149294 0.449149229488236
VEPH1_ENSG00000197415 0.449218131362086
HSPA12A_ENSG00000165868 0.449330004089962
PTGS1_ENSG00000095303 0.449336130508389
SEPTIN9_ENSG00000184640 0.449435085965929
SLF2_ENSG00000119906 0.449451903392282
SEMA4D_ENSG00000187764 0.449484928702381
KIF1BP_ENSG00000198954 0.449595136615731
LRP5L_ENSG00000100068 0.449919314631463
TRAPPC11_ENSG00000168538 0.449959286617776
USP15_ENSG00000135655 0.449982970373301
SYNPO2L_ENSG00000166317 0.449996205407527
CAPS_ENSG00000105519 0.450016776498878
RET_ENSG00000165731 0.450060346802782
CHID1_ENSG00000177830 0.450115399086154
THRAP3_ENSG00000054118 0.450416360747284
BRD2_ENSG00000204256 0.451178089169362
INTS5_ENSG00000185085 0.451208669157386
KLHL31_ENSG00000124743 0.451423840823382
LRSAM1_ENSG00000148356 0.451465933097455
DNM2_ENSG00000079805 0.45175974716982
PPEF2_ENSG00000156194 0.451810304546554
KRT80_ENSG00000167767 0.451837907578144
CAMSAP3_ENSG00000076826 0.451917307107523
ABLIM2_ENSG00000163995 0.452011908702625
COP1_ENSG00000143207 0.45226220718513
FAM13B_ENSG00000031003 0.452531128721452
PKP3_ENSG00000184363 0.452534958585535
P2RY2_ENSG00000175591 0.452558299288832
CHKA_ENSG00000110721 0.452761159386276
MTMR4_ENSG00000108389 0.452916159420032
PTK2_ENSG00000169398 0.452940465538361
RMND5B_ENSG00000145916 0.452999823346311
UHRF1BP1L_ENSG00000111647 0.45304991071455
CACNA2D2_ENSG00000007402 0.453049959153941
PCDHGA6_ENSG00000253731 0.453056355977573
CPNE4_ENSG00000196353 0.453109674803941
SLC15A5_ENSG00000188991 0.453191165561254
PRSS12_ENSG00000164099 0.453233437075292
PRSS36_ENSG00000178226 0.453335444551768
MUC4_ENSG00000145113 0.453416944526729
LTN1_ENSG00000198862 0.453478346037249
CHRNG_ENSG00000196811 0.453504567997339
STRN3_ENSG00000196792 0.453520600826698
GRM4_ENSG00000124493 0.453749339958172
GSE1_ENSG00000131149 0.454027645243432
SLC34A3_ENSG00000198569 0.45413994714456
SMPD1_ENSG00000166311 0.454173148748186
SNX19_ENSG00000120451 0.454509004954022
TLL2_ENSG00000095587 0.454512722256783
GPR137B_ENSG00000077585 0.454809290848637
SLC15A2_ENSG00000163406 0.455270654017283
ALDH3B1_ENSG00000006534 0.455345110551645
EFCAB13_ENSG00000178852 0.455395400421569
DHX35_ENSG00000101452 0.455683697205162
OSBPL3_ENSG00000070882 0.455737264841069
MPP4_ENSG00000082126 0.455895435709784
APLNR_ENSG00000134817 0.455920916934084
OR52M1_ENSG00000197790 0.456062856874439
SEMA6B_ENSG00000167680 0.456069841442721
IL17RD_ENSG00000144730 0.456090945695506
ADAMTSL5_ENSG00000185761 0.456145833939012
CYP1B1_ENSG00000138061 0.456540501594656
CYC1_ENSG00000179091 0.456596645291517
CYP1A2_ENSG00000140505 0.456766404967372
HR_ENSG00000168453 0.456840181738588
DEPDC1B_ENSG00000035499 0.45687610125291
MAP4K4_ENSG00000071054 0.456902280638201
PFKFB4_ENSG00000114268 0.456944559896746
NUP210_ENSG00000132182 0.457195644417968
ABCC2_ENSG00000023839 0.457449320165071
KDM1B_ENSG00000165097 0.457508482874572
PDE6B_ENSG00000133256 0.457600642076724
ARHGAP11A_ENSG00000198826 0.457840534538462
UBOX5_ENSG00000185019 0.457909151886605
PPP1R3E_ENSG00000235194 0.457920911646687
NCAPH_ENSG00000121152 0.457953754796562
SLC1A7_ENSG00000162383 0.458116303880691
DDX50_ENSG00000107625 0.45819598981172
ERMP1_ENSG00000099219 0.458200565023318
LIG4_ENSG00000174405 0.458359313162774
MAP3K11_ENSG00000173327 0.458368305826477
TBC1D24_ENSG00000162065 0.458401662610006
GCC2_ENSG00000135968 0.458483713833968
ELK3_ENSG00000111145 0.458489155977716
PES1_ENSG00000100029 0.458607158550245
WDR46_ENSG00000227057 0.458893650096829
FCHSD2_ENSG00000137478 0.459132087760926
SDE2_ENSG00000143751 0.459256180724324
GRXCR2_ENSG00000204928 0.459257161866992
ANO7_ENSG00000146205 0.45932921701017
MARCH8_ENSG00000165406 0.459405776353373
ACSM2B_ENSG00000066813 0.459417011585834
POMGNT1_ENSG00000085998 0.459475292385737
GBGT1_ENSG00000148288 0.459507380410249
MUC5B_ENSG00000117983 0.459642791471212
ADSL_ENSG00000239900 0.459677374476447
MRM3_ENSG00000171861 0.459746163235249
KIF9_ENSG00000088727 0.459830356795649
FUBP1_ENSG00000162613 0.459893296545292
GLYCTK_ENSG00000168237 0.459934054294059
KIAA0232_ENSG00000170871 0.460110304788815
MYO1G_ENSG00000136286 0.460149214024632
CPT1A_ENSG00000110090 0.460362463116326
AC091959.3_ENSG00000275740 0.460461946072512
SCAMP4_ENSG00000227500 0.460477796629056
VRK1_ENSG00000100749 0.460487484762286
TUT1_ENSG00000149016 0.460779594082086
COQ8B_ENSG00000123815 0.460785999584639
ENO1_ENSG00000074800 0.460898708171011
NCKAP1_ENSG00000061676 0.461177340625387
DDHD1_ENSG00000100523 0.46117969830473
ZNF28_ENSG00000198538 0.461188180690056
TPRG1_ENSG00000188001 0.461303770094914
LRRC10B_ENSG00000204950 0.461464587942783
TMTC3_ENSG00000139324 0.461552559906877
TTC34_ENSG00000215912 0.461558889288767
TLE2_ENSG00000065717 0.461597564978922
HMMR_ENSG00000072571 0.461629346279969
MROH9_ENSG00000117501 0.46164973401405
OGDH_ENSG00000105953 0.461700652307964
GADL1_ENSG00000144644 0.461741151468577
USF3_ENSG00000176542 0.461819297139395
DOCK9_ENSG00000088387 0.46211663231417
DACT1_ENSG00000165617 0.462207333857904
MAPK4_ENSG00000141639 0.462224378310981
FBH1_ENSG00000134452 0.46223750461169
GGT7_ENSG00000131067 0.462252180394188
CEP104_ENSG00000116198 0.462315503511651
ADARB2_ENSG00000185736 0.462622951282401
CASD1_ENSG00000127995 0.462873928040156
RBM12B_ENSG00000183808 0.462998227359585
UNC5B_ENSG00000107731 0.463056582792226
KIAA1614_ENSG00000135835 0.463405490586105
SLC12A6_ENSG00000140199 0.46344759911845
COL6A6_ENSG00000206384 0.46355018510959
SLC4A1_ENSG00000004939 0.463650329092037
AOC3_ENSG00000131471 0.46367890146524
AGL_ENSG00000162688 0.463955035130635
HPSE2_ENSG00000172987 0.464032719188495
BRD4_ENSG00000141867 0.464125811947842
AAMDC_ENSG00000087884 0.46413137069662
SQSTM1_ENSG00000161011 0.464140549438631
NPHP1_ENSG00000144061 0.464188439000903
PAH_ENSG00000171759 0.464346036706962
KCTD14_ENSG00000151364 0.464391297164414
BDP1_ENSG00000145734 0.464468957913306
VRK2_ENSG00000028116 0.464556111879354
TMEM270_ENSG00000175877 0.464583966968638
ZNF189_ENSG00000136870 0.464602048725272
SLC2A7_ENSG00000197241 0.464633894074301
GLB1L2_ENSG00000149328 0.464672347024958
NFE2L1_ENSG00000082641 0.464678346616418
ZBED9_ENSG00000232040 0.46474484171835
NAXE_ENSG00000163382 0.464801529987251
SLC5A9_ENSG00000117834 0.464896166781334
RPGRIP1_ENSG00000092200 0.46501761090942
AKAP12_ENSG00000131016 0.46502478781309
ARHGEF15_ENSG00000198844 0.465045449991413
RGS22_ENSG00000132554 0.465262711481816
RASSF8_ENSG00000123094 0.465378453713846
GPATCH4_ENSG00000160818 0.465440210185523
MKI67_ENSG00000148773 0.465489294504953
NR2E3_ENSG00000278570 0.465699014299944
COLEC11_ENSG00000118004 0.465848003189289
DCAF4_ENSG00000119599 0.465876177783791
OR13C4_ENSG00000148136 0.465886404075769
EPG5_ENSG00000152223 0.465905517619088
KRT8_ENSG00000170421 0.465946228977612
MMP11_ENSG00000099953 0.465948082587258
P3H2_ENSG00000090530 0.466014837022671
LIMS2_ENSG00000072163 0.466146462153693
FAM170A_ENSG00000164334 0.466163526302258
MMP10_ENSG00000166670 0.466220314644142
ADCY5_ENSG00000173175 0.466230767453055
VIL1_ENSG00000127831 0.466272795110753
ZW10_ENSG00000086827 0.466342488868358
OR4C12_ENSG00000221954 0.466583918521105
PLIN5_ENSG00000214456 0.466760456253772
FILIP1_ENSG00000118407 0.466761501475658
POMGNT2_ENSG00000144647 0.466972138128615
ERMARD_ENSG00000130023 0.466993711382269
SPAG8_ENSG00000137098 0.467067250818513
MLPH_ENSG00000115648 0.467291606975104
RAPGEF1_ENSG00000107263 0.467462779493174
PTPN14_ENSG00000152104 0.46774445354374
PLEKHA4_ENSG00000105559 0.467926503828124
ATP6V1C2_ENSG00000143882 0.467947603284317
KL_ENSG00000133116 0.467961046257533
GGN_ENSG00000179168 0.468096662677
TMEM132D_ENSG00000151952 0.468173764860316
TKT_ENSG00000163931 0.468200345318968
GAS2L2_ENSG00000270765 0.468429472739302
ATXN2_ENSG00000204842 0.46850807808302
GDPGP1_ENSG00000183208 0.468524034128324
USP10_ENSG00000103194 0.468528177448853
SLC26A3_ENSG00000091138 0.46859618596703
ADAMTS19_ENSG00000145808 0.468628539072578
TAT_ENSG00000198650 0.468748762750168
SPACA9_ENSG00000165698 0.468749171293191
SKI_ENSG00000157933 0.468817706913203
DSG2_ENSG00000046604 0.468922911522776
MPHOSPH9_ENSG00000051825 0.469009745758113
DCST2_ENSG00000163354 0.469042177642964
MTMR14_ENSG00000163719 0.469198528169367
AL096711.2_ENSG00000255330 0.46927597489519
SOGA3_ENSG00000214338 0.46927597489519
COL3A1_ENSG00000168542 0.469438741709878
CCNB2_ENSG00000157456 0.469482271239208
WDSUB1_ENSG00000196151 0.469518380567638
ATP11B_ENSG00000058063 0.469566225942429
ZNF48_ENSG00000180035 0.469700392459314
PKD2L2_ENSG00000078795 0.469829718477584
CD96_ENSG00000153283 0.469872129843609
C7orf31_ENSG00000153790 0.469889439498185
ZNF226_ENSG00000167380 0.469932693146457
EPRS_ENSG00000136628 0.469978801664066
ACTN1_ENSG00000072110 0.470068125697616
ADAMTS17_ENSG00000140470 0.47017224816065
ZNF516_ENSG00000101493 0.470197619883873
SLFNL1_ENSG00000171790 0.470665369158909
ELN_ENSG00000049540 0.470810170797391
MTBP_ENSG00000172167 0.470899828898664
COG7_ENSG00000168434 0.470984935701843
ADGB_ENSG00000118492 0.4710873366464
PCDHB13_ENSG00000187372 0.4713144271058
CHML_ENSG00000203668 0.471404834776826
SSH3_ENSG00000172830 0.471434156147434
ANAPC2_ENSG00000176248 0.47151930189955
IL17RA_ENSG00000177663 0.471803985263887
USP13_ENSG00000058056 0.472004061761269
IGFALS_ENSG00000099769 0.472045138518947
MCPH1_ENSG00000147316 0.472347354837999
GALNT11_ENSG00000178234 0.472483970346678
OR52N2_ENSG00000180988 0.472508739089237
PMS1_ENSG00000064933 0.472509026901075
ZC3H14_ENSG00000100722 0.47252117850871
RGSL1_ENSG00000121446 0.472550208720971
PCDHB2_ENSG00000112852 0.472692146744978
FBXL17_ENSG00000145743 0.472846898729179
SSTR3_ENSG00000278195 0.472861542281042
FBP2_ENSG00000130957 0.472871844325402
PRKCSH_ENSG00000130175 0.472918122394979
USPL1_ENSG00000132952 0.472930632617794
SAP130_ENSG00000136715 0.472956858373893
CD6_ENSG00000013725 0.473082315198866
PMFBP1_ENSG00000118557 0.473155989087392
NKX3-2_ENSG00000109705 0.473240893741483
ZBTB40_ENSG00000184677 0.473497193940827
SLCO1B1_ENSG00000134538 0.473555724645247
MEGF10_ENSG00000145794 0.473893298900622
STRIP2_ENSG00000128578 0.473964673055265
GFM2_ENSG00000164347 0.474036943146111
TTLL9_ENSG00000131044 0.474192548522442
IFT140_ENSG00000187535 0.474223015150804
PDP2_ENSG00000172840 0.47430134324249
NEK10_ENSG00000163491 0.474327824004931
BAZ1A_ENSG00000198604 0.474463573778617
DDX60_ENSG00000137628 0.474564375160842
LGR6_ENSG00000133067 0.474605805010769
FAM151A_ENSG00000162391 0.474844011353337
PCDHA5_ENSG00000204965 0.474915587424238
FRMD4A_ENSG00000151474 0.474936343898661
FRK_ENSG00000111816 0.474953763406452
ALDH3A1_ENSG00000108602 0.474957481120471
DCAF8_ENSG00000132716 0.475038818173319
FREM3_ENSG00000183090 0.475092870166065
PDE5A_ENSG00000138735 0.475137158380097
C6orf118_ENSG00000112539 0.475158716991386
ENO3_ENSG00000108515 0.475550319390571
PADI1_ENSG00000142623 0.475569553303574
PCDH17_ENSG00000118946 0.475604497638682
MRGPRX4_ENSG00000179817 0.475611193248783
PLPPR3_ENSG00000129951 0.475620628808641
EPHB4_ENSG00000196411 0.475663627256189
DDX20_ENSG00000064703 0.4756899400138
KIAA2013_ENSG00000116685 0.475775720442978
GALNT10_ENSG00000164574 0.475806164828702
RPUSD2_ENSG00000166133 0.476004067227854
ZNF556_ENSG00000172000 0.476014890752356
ACP7_ENSG00000183760 0.476066978993124
ARHGAP35_ENSG00000160007 0.476207626367559
ORC3_ENSG00000135336 0.476358870143712
IRX3_ENSG00000177508 0.476439905184956
PRPF4B_ENSG00000112739 0.476548585319561
CCDC114_ENSG00000105479 0.476754397773996
PTK2B_ENSG00000120899 0.476777178379746
HCN3_ENSG00000143630 0.476812938447267
KRT17_ENSG00000128422 0.477011394523143
ATP2B2_ENSG00000157087 0.477047294808138
CLASP2_ENSG00000163539 0.477173883891923
ATG13_ENSG00000175224 0.477438079429014
MORN1_ENSG00000116151 0.477462921986121
ERLEC1_ENSG00000068912 0.477509788105504
MYO1E_ENSG00000157483 0.477533208725888
KIAA0825_ENSG00000185261 0.47799695623277
PAX3_ENSG00000135903 0.478028967346095
AGXT2_ENSG00000113492 0.478138702716153
ELMSAN1_ENSG00000156030 0.478208041963905
PIP5K1C_ENSG00000186111 0.478251384924382
FAM171A2_ENSG00000161682 0.478260250630028
SLFN12L_ENSG00000205045 0.478283624957922
BSPRY_ENSG00000119411 0.478430324607754
EPHA6_ENSG00000080224 0.478589587079148
SLC26A7_ENSG00000147606 0.47867774402737
CNGA1_ENSG00000198515 0.478874762409581
CATSPER4_ENSG00000188782 0.479163222488118
GINS2_ENSG00000131153 0.47935320551016
KLHL25_ENSG00000183655 0.479397251460544
SEL1L2_ENSG00000101251 0.479482463868766
LDLR_ENSG00000130164 0.479900912501394
ADD1_ENSG00000087274 0.479936294429409
SLC6A7_ENSG00000011083 0.480063080063495
SLC5A10_ENSG00000154025 0.480085731752662
SIGLEC15_ENSG00000197046 0.48009165857315
NOC4L_ENSG00000184967 0.480111482286598
MMRN1_ENSG00000138722 0.480178777428273
TTC30B_ENSG00000196659 0.48020627770598
PRR5-ARHGAP8_ENSG00000248405 0.480345107520774
MMP17_ENSG00000198598 0.480381889233697
SEC14L1_ENSG00000129657 0.480518589442727
MPEG1_ENSG00000197629 0.480608802218543
RBM12_ENSG00000244462 0.480623233825206
GPR157_ENSG00000180758 0.480653055483299
IQCA1_ENSG00000132321 0.480662151938523
RBM15_ENSG00000162775 0.480665028993555
FANCC_ENSG00000158169 0.480706862153002
TMTC2_ENSG00000179104 0.480840650662499
CEP162_ENSG00000135315 0.480853570214672
SH3TC2_ENSG00000169247 0.480968173147007
KIF2B_ENSG00000141200 0.481002287208394
CTIF_ENSG00000134030 0.481112476157536
ALPP_ENSG00000163283 0.481200295716033
GOLGA2_ENSG00000167110 0.481235044957132
RAD54B_ENSG00000197275 0.481239804996803
TRAF3IP1_ENSG00000204104 0.481277278126764
MAPK8IP1_ENSG00000121653 0.48128379647288
INPP4B_ENSG00000109452 0.481320014923577
MKRN2OS_ENSG00000225526 0.481355459037577
LENG8_ENSG00000167615 0.481480163601664
ATP13A1_ENSG00000105726 0.481540366303193
DEPDC7_ENSG00000121690 0.481691788143037
SOCS4_ENSG00000180008 0.481736500301653
MAP3K19_ENSG00000176601 0.481827112848026
PRKD1_ENSG00000184304 0.481844075354084
MTFR1L_ENSG00000117640 0.481919086323236
EXOC4_ENSG00000131558 0.482066017560331
OR10G3_ENSG00000169208 0.48207623477523
SEC24D_ENSG00000150961 0.482121479619781
GUCY2F_ENSG00000101890 0.482168716335773
ANO5_ENSG00000171714 0.482234772692892
AMN_ENSG00000166126 0.482354608332902
DYNC2H1_ENSG00000187240 0.482407787876769
SMPD4_ENSG00000136699 0.482558177208999
EVL_ENSG00000196405 0.482914858167036
HDAC10_ENSG00000100429 0.48298548443986
FUT8_ENSG00000033170 0.482996490451146
PDHX_ENSG00000110435 0.48322566264708
C8B_ENSG00000021852 0.483324288581888
EFR3A_ENSG00000132294 0.483456350249988
MCM3_ENSG00000112118 0.483485734226978
USP2_ENSG00000036672 0.483538927130848
PUS10_ENSG00000162927 0.483609821599167
TOR2A_ENSG00000160404 0.48391637648595
AP002512.3_ENSG00000284732 0.484026141463466
CCDC171_ENSG00000164989 0.484073286156005
CCN4_ENSG00000104415 0.484105003413037
EPB41L1_ENSG00000088367 0.484128272460077
PRRC2C_ENSG00000117523 0.484182615190193
TCERG1_ENSG00000113649 0.484243556322808
PKP2_ENSG00000057294 0.484266607464634
LRRK2_ENSG00000188906 0.484480526865822
MAP3K13_ENSG00000073803 0.484548597533273
PCDHA13_ENSG00000239389 0.484642372294241
SEMA6C_ENSG00000143434 0.484687566693579
ENTPD6_ENSG00000197586 0.484807037610523
CD101_ENSG00000134256 0.485024475112089
ZNF575_ENSG00000176472 0.485033503602516
TTF2_ENSG00000116830 0.485301637533859
NLRC4_ENSG00000091106 0.485451627993646
VPS33B_ENSG00000184056 0.485484968215209
MTRR_ENSG00000124275 0.485587505498468
TRRAP_ENSG00000196367 0.485684343144684
OR4L1_ENSG00000176246 0.48573451293042
SPATA6_ENSG00000132122 0.485800707893747
NEMF_ENSG00000165525 0.485843713416954
DMXL2_ENSG00000104093 0.485986095690369
PCDH9_ENSG00000184226 0.486036223582023
COG1_ENSG00000166685 0.486040602089039
ACADM_ENSG00000117054 0.486110284080311
THEMIS_ENSG00000172673 0.486231817386938
TMEM44_ENSG00000145014 0.486297382399482
APOB_ENSG00000084674 0.486349245797056
PCDHA3_ENSG00000255408 0.486507943846464
SNTG2_ENSG00000172554 0.486772802510759
TLE1_ENSG00000196781 0.486774268397806
NFE2L3_ENSG00000050344 0.486801813131835
USP8_ENSG00000138592 0.48697720467748
TMEM8B_ENSG00000137103 0.487018200865431
DENND5B_ENSG00000170456 0.487053509732862
ZNF592_ENSG00000166716 0.487076715112292
GOLGA5_ENSG00000066455 0.487120335322294
PLCG1_ENSG00000124181 0.487285490219703
BEST2_ENSG00000039987 0.487293104993099
DTNA_ENSG00000134769 0.487308446339876
SLC7A4_ENSG00000099960 0.487320718300764
RASSF10_ENSG00000189431 0.487368447754491
C9orf24_ENSG00000164972 0.487475657322545
PRDM6_ENSG00000061455 0.487946165305965
METTL15_ENSG00000169519 0.487958747210047
PSMB11_ENSG00000222028 0.488118107887832
PARG_ENSG00000227345 0.488129834553872
P2RX4_ENSG00000135124 0.488308288999215
DDX27_ENSG00000124228 0.488333242536062
FGF22_ENSG00000070388 0.488333290785091
AFG3L2_ENSG00000141385 0.488475586516089
SNX17_ENSG00000115234 0.488608610001411
AC068831.7_ENSG00000284946 0.488635216289086
HOXB3_ENSG00000120093 0.488697396639937
CCAR1_ENSG00000060339 0.488709665878892
EXOC3L1_ENSG00000179044 0.488805950639474
NRG2_ENSG00000158458 0.488824139676015
GCNT2_ENSG00000111846 0.488854820638293
APCDD1_ENSG00000154856 0.488896321315727
PRKAR1B_ENSG00000188191 0.488959134227001
HRNR_ENSG00000197915 0.488975270259721
SEPSECS_ENSG00000109618 0.489009912146933
OVGP1_ENSG00000085465 0.489041731631343
NPRL3_ENSG00000103148 0.489057508384513
GABBR2_ENSG00000136928 0.489223219771432
PIEZO2_ENSG00000154864 0.489312126179424
SIDT2_ENSG00000149577 0.489399325285373
APLP1_ENSG00000105290 0.489456802793959
CTU2_ENSG00000174177 0.48950997679855
RAP1GAP2_ENSG00000132359 0.489538689083285
GAS6_ENSG00000183087 0.489540402937699
TYRO3_ENSG00000092445 0.489701389475163
AFF1_ENSG00000172493 0.489975228104431
PRR14L_ENSG00000183530 0.489989506116837
DCAF13_ENSG00000164934 0.490068065462108
SLC66A3_ENSG00000162976 0.490146734045616
LAMC3_ENSG00000050555 0.49024965167722
ZNF737_ENSG00000237440 0.490327209366901
WAC_ENSG00000095787 0.490372791076602
RPGRIP1L_ENSG00000103494 0.490698286749771
KCNA10_ENSG00000143105 0.490708003905975
TRIM45_ENSG00000134253 0.490855730534036
EFL1_ENSG00000140598 0.490858851205532
SLFN13_ENSG00000154760 0.491024736585378
CCT8L2_ENSG00000198445 0.491065738312261
AMY2B_ENSG00000240038 0.491260427665291
PDIA5_ENSG00000065485 0.491338609869144
MAPK8IP2_ENSG00000008735 0.491356756875486
SYT6_ENSG00000134207 0.491383790880405
ASCC2_ENSG00000100325 0.491610672125019
WDR41_ENSG00000164253 0.491700427897316
OSBP_ENSG00000110048 0.491718250949282
ATAT1_ENSG00000137343 0.491817125518173
CDH16_ENSG00000166589 0.491872659687941
MAST3_ENSG00000099308 0.491955758770647
MLIP_ENSG00000146147 0.492406219163595
YY1AP1_ENSG00000163374 0.492431031425953
RPA1_ENSG00000132383 0.492830181245962
DNAJC13_ENSG00000138246 0.493166309124413
CBX2_ENSG00000173894 0.493285659540377
OSGIN1_ENSG00000140961 0.493329413253032
SMARCA4_ENSG00000127616 0.49344327864848
CEP63_ENSG00000182923 0.493477397612807
ITGB3_ENSG00000259207 0.493509861732217
SLC22A5_ENSG00000197375 0.493656139769938
FOXC2_ENSG00000176692 0.4937284434683
PFKFB3_ENSG00000170525 0.493797651713597
FLT4_ENSG00000037280 0.493809386308981
SLC26A9_ENSG00000174502 0.493931524512883
ZNF534_ENSG00000198633 0.494070822318226
PROB1_ENSG00000228672 0.494134455180596
ITGBL1_ENSG00000198542 0.494183956664645
RAB11FIP4_ENSG00000131242 0.494263446594394
FARSB_ENSG00000116120 0.49472731680288
HMG20A_ENSG00000140382 0.494774379872635
NLRP7_ENSG00000167634 0.49488882249121
PLA2G4D_ENSG00000159337 0.494911779513533
ATXN7L1_ENSG00000146776 0.495012362876676
LRRC41_ENSG00000132128 0.495079473652944
IBTK_ENSG00000005700 0.495141670733382
PCDHGA4_ENSG00000262576 0.495226497105738
PABPC1L_ENSG00000101104 0.495502022309452
CLINT1_ENSG00000113282 0.49569620565981
MOCOS_ENSG00000075643 0.495809885391071
AC005833.1_ENSG00000255639 0.495827750759759
SLC9A5_ENSG00000135740 0.495937783206619
ERV3-1_ENSG00000213462 0.49595813529953
LBP_ENSG00000129988 0.496079593969228
CENPO_ENSG00000138092 0.496079601673462
RASA3_ENSG00000185989 0.496179097535512
ARHGAP17_ENSG00000140750 0.49626285443915
PCDHGA7_ENSG00000253537 0.496316279321096
TGM1_ENSG00000092295 0.496333819464546
CSPG4_ENSG00000173546 0.496394337700994
EPS8L2_ENSG00000177106 0.496533171490817
PHF21B_ENSG00000056487 0.496708388394208
NUP214_ENSG00000126883 0.496734208450948
DDX59_ENSG00000118197 0.496992842643631
GGCX_ENSG00000115486 0.497061738575836
ZNF532_ENSG00000074657 0.497274541412508
WDR49_ENSG00000174776 0.497609118372498
C17orf113_ENSG00000267221 0.497904259759584
ADAMTS9_ENSG00000163638 0.498183324950461
ACACB_ENSG00000076555 0.498283353735063
AFTPH_ENSG00000119844 0.498387824361979
DNAH14_ENSG00000185842 0.498404696030798
AP4E1_ENSG00000081014 0.498422939514116
SLC2A11_ENSG00000133460 0.498444602109662
ATP12A_ENSG00000075673 0.498519089133302
IFT88_ENSG00000032742 0.498582629474046
SGK2_ENSG00000101049 0.498837688521114
ERCC1_ENSG00000012061 0.499061420432532
LRIT3_ENSG00000183423 0.499106908926557
TMEM108_ENSG00000144868 0.499141086329239
GALNT4_ENSG00000257594 0.499207333867952
EXOC2_ENSG00000112685 0.499276586834359
COG8_ENSG00000213380 0.499475079555403
MTSS2_ENSG00000132613 0.499488130639209
FLOT2_ENSG00000132589 0.499669104098615
KLHL5_ENSG00000109790 0.499802350972083
ZNF862_ENSG00000106479 0.500225833877838
OTUD4_ENSG00000164164 0.500249171116216
AMER2_ENSG00000165566 0.500285602814956
SHC4_ENSG00000185634 0.500766423665509
FANCL_ENSG00000115392 0.500873028254091
SEMA3A_ENSG00000075213 0.500926706914251
AGO4_ENSG00000134698 0.500973216041801
ZNF334_ENSG00000198185 0.500973412345854
CCDC198_ENSG00000100557 0.500995878754224
OTOF_ENSG00000115155 0.501510278982878
HNF4A_ENSG00000101076 0.501601871893846
SIX5_ENSG00000177045 0.50160598985598
SH2B2_ENSG00000160999 0.501726177597703
IER5L_ENSG00000188483 0.501759324625837
OXA1L_ENSG00000155463 0.501783898790217
SYNJ1_ENSG00000159082 0.501965133312064
CYP20A1_ENSG00000119004 0.502263443549376
LTBP1_ENSG00000049323 0.502267431239953
TBCD_ENSG00000141556 0.50228384554015
TBC1D21_ENSG00000167139 0.502499117069923
GLB1L_ENSG00000163521 0.50270942195783
SLC6A20_ENSG00000163817 0.502837611806495
EXO1_ENSG00000174371 0.502912387964201
OTOP2_ENSG00000183034 0.50291716415843
KRT86_ENSG00000170442 0.503044658715085
KBTBD3_ENSG00000182359 0.503091533046631
GMIP_ENSG00000089639 0.503161552068102
ELFN1_ENSG00000225968 0.50316937206625
ITGAL_ENSG00000005844 0.503278426007885
SLC44A3_ENSG00000143036 0.503320625710642
MRPS30_ENSG00000112996 0.503393198186365
TTPA_ENSG00000137561 0.503405491603855
TERB1_ENSG00000249961 0.503502324456065
NDST4_ENSG00000138653 0.503528548590481
GLYAT_ENSG00000149124 0.503679068923647
MED25_ENSG00000104973 0.503695998049564
CAPN11_ENSG00000137225 0.503865131543823
CRAMP1_ENSG00000007545 0.503929365207096
KBTBD11_ENSG00000176595 0.503946708186016
C1QTNF12_ENSG00000184163 0.504059144635678
SLC45A2_ENSG00000164175 0.504100883277623
CTSE_ENSG00000196188 0.504223252139095
FRMD8_ENSG00000126391 0.504268408954007
INTS9_ENSG00000104299 0.504356250052656
CASP8AP2_ENSG00000118412 0.504441652138841
CNDP2_ENSG00000133313 0.504463669386888
NDUFV1_ENSG00000167792 0.504544195614063
PPP4R4_ENSG00000119698 0.504675143203923
SH3RF1_ENSG00000154447 0.504735602316702
DSCAM_ENSG00000171587 0.504770738789262
MTHFD1L_ENSG00000120254 0.504891336640876
TUBGCP4_ENSG00000137822 0.504902789348564
GALNT5_ENSG00000136542 0.505087208403415
DRC3_ENSG00000171962 0.505101107887462
NCOA2_ENSG00000140396 0.505124840052536
KDM4A_ENSG00000066135 0.505201977991503
DTHD1_ENSG00000197057 0.50547319534578
CDCA8_ENSG00000134690 0.505618219857781
DPY19L1_ENSG00000173852 0.505649685971842
C3orf20_ENSG00000131379 0.505929741665976
FXR1_ENSG00000114416 0.505995822832581
SLC4A4_ENSG00000080493 0.506143843015615
ACAT1_ENSG00000075239 0.506231855350687
FSD2_ENSG00000186628 0.506370002026494
WRNIP1_ENSG00000124535 0.506377420304208
DSC1_ENSG00000134765 0.506412721435274
CLOCK_ENSG00000134852 0.506425038618601
DYNC1I1_ENSG00000158560 0.506464414581455
TANGO6_ENSG00000103047 0.506612006504194
B3GNTL1_ENSG00000175711 0.506680653457757
AXIN2_ENSG00000168646 0.506938749719934
GRID2_ENSG00000152208 0.507043022300433
CAPZA3_ENSG00000177938 0.507094440074553
EMILIN3_ENSG00000183798 0.507105190267365
SERPINB12_ENSG00000166634 0.507115298677778
C20orf194_ENSG00000088854 0.50713776264922
CPQ_ENSG00000104324 0.507227900403366
RB1_ENSG00000139687 0.507264890366613
PDK1_ENSG00000152256 0.507509568735173
ATG9A_ENSG00000198925 0.507631292146622
BRCA2_ENSG00000139618 0.507635695985724
AIRE_ENSG00000160224 0.507711481588805
UBA6_ENSG00000033178 0.50781752585954
ATP2A3_ENSG00000074370 0.507836628780086
FAM81B_ENSG00000153347 0.508020225474854
CYP26A1_ENSG00000095596 0.508087946544142
TTC39B_ENSG00000155158 0.508163946900365
INF2_ENSG00000203485 0.508306371315737
PTPRB_ENSG00000127329 0.508379607540937
PNKP_ENSG00000039650 0.508564992622996
CCDC8_ENSG00000169515 0.508745727279419
ZNF316_ENSG00000205903 0.508918387398645
WIPI1_ENSG00000070540 0.509009159802378
NEXN_ENSG00000162614 0.509027004966666
ZBTB39_ENSG00000166860 0.509045498606828
ITGA2_ENSG00000164171 0.50916611961845
C18orf25_ENSG00000152242 0.509177904999281
ACBD3_ENSG00000182827 0.509235121271017
VWCE_ENSG00000167992 0.509310577019255
MMP19_ENSG00000123342 0.509427084022609
IL17RC_ENSG00000163702 0.509511608516045
HADHB_ENSG00000138029 0.509530193758878
AMDHD1_ENSG00000139344 0.509540684440461
SEC16A_ENSG00000148396 0.50955965138417
PLD3_ENSG00000105223 0.509719608895946
CNGB3_ENSG00000170289 0.509816257936041
PCDHGB5_ENSG00000276547 0.509901563267624
PHF20_ENSG00000025293 0.50990977694489
WHAMM_ENSG00000156232 0.509969255023337
CNTN3_ENSG00000113805 0.510208811908871
SLC15A3_ENSG00000110446 0.510268487996747
EPAS1_ENSG00000116016 0.510300074534474
RPS6KA1_ENSG00000117676 0.510520321878452
KMT2E_ENSG00000005483 0.510563607455281
CSNK2A3_ENSG00000254598 0.510899758821632
REV1_ENSG00000135945 0.511195706274607
ZBED8_ENSG00000221886 0.511204017351435
EXD3_ENSG00000187609 0.511216484396881
LZTS3_ENSG00000088899 0.511340122524181
TMEM94_ENSG00000177728 0.511361920981122
FDXR_ENSG00000161513 0.511536216609273
AC005324.3_ENSG00000251537 0.511556068003768
SNX1_ENSG00000028528 0.511569846202416
ADHFE1_ENSG00000147576 0.511752837715322
BRPF3_ENSG00000096070 0.51199096305705
PLEKHN1_ENSG00000187583 0.512077541242316
VPS52_ENSG00000223501 0.512150138898078
IPO13_ENSG00000117408 0.512195308670815
TMEM175_ENSG00000127419 0.512207605330405
FREM2_ENSG00000150893 0.512225032036684
HIPK4_ENSG00000160396 0.512308212980586
KRT3_ENSG00000186442 0.512387857195631
TNK1_ENSG00000174292 0.512579182099259
NDUFAF7_ENSG00000003509 0.512618395282282
METTL5_ENSG00000138382 0.512667937271183
COL21A1_ENSG00000124749 0.512671844685715
ZEB2_ENSG00000169554 0.51276754332104
DDX5_ENSG00000108654 0.512796348456848
P4HA3_ENSG00000149380 0.512809508404438
ATG7_ENSG00000197548 0.513074995694742
PTK7_ENSG00000112655 0.513090928016981
ECSIT_ENSG00000130159 0.51321341893251
FOLH1_ENSG00000086205 0.513216275116655
DECR2_ENSG00000242612 0.513289853275232
TBCE_ENSG00000284770 0.51342920514846
SNRNP48_ENSG00000168566 0.513515768168996
ART5_ENSG00000167311 0.513736346161008
AC068234.1_ENSG00000259753 0.513876189640779
TEX14_ENSG00000121101 0.513907324953748
KRT16_ENSG00000186832 0.513936340467348
LTF_ENSG00000012223 0.514098151363338
ERICH6_ENSG00000163645 0.514104653641783
HBS1L_ENSG00000112339 0.514159951586748
CFHR5_ENSG00000134389 0.5142448839523
H6PD_ENSG00000049239 0.514508221791647
CSRNP1_ENSG00000144655 0.514526937735713
GTF3C4_ENSG00000125484 0.514615287463163
N4BP3_ENSG00000145911 0.514800301441099
LCA5L_ENSG00000157578 0.514827205921848
HYOU1_ENSG00000149428 0.514870464882163
MTHFR_ENSG00000177000 0.514880970408643
GNA14_ENSG00000156049 0.514946756534949
SGCA_ENSG00000108823 0.515072544110696
SLCO2A1_ENSG00000174640 0.515126661596109
LCT_ENSG00000115850 0.515369444430217
SERPINB5_ENSG00000206075 0.515655442485414
PEX10_ENSG00000157911 0.515722430671195
ARRDC1_ENSG00000197070 0.515737542281426
ITPRIPL1_ENSG00000198885 0.51591676296297
ARHGAP31_ENSG00000031081 0.515996620190954
RNF157_ENSG00000141576 0.516011817338346
ANKEF1_ENSG00000132623 0.516061040795734
ABCG8_ENSG00000143921 0.516119907106999
CCDC15_ENSG00000149548 0.516154252794691
HDAC9_ENSG00000048052 0.516312387457747
BNIP2_ENSG00000140299 0.516381833269179
C1orf167_ENSG00000215910 0.516417739579198
NAALAD2_ENSG00000077616 0.51650154969911
PPWD1_ENSG00000113593 0.516548601689583
ZNF106_ENSG00000103994 0.516662351581482
TRIM7_ENSG00000146054 0.516700187970156
GLIS2_ENSG00000126603 0.516745421491182
SYMPK_ENSG00000125755 0.516987431055335
GALNTL6_ENSG00000174473 0.517013799455392
GXYLT2_ENSG00000172986 0.517104282200767
FAM71E2_ENSG00000180043 0.517167907492326
TRIM62_ENSG00000116525 0.517245596784189
CNDP1_ENSG00000150656 0.517283442124401
MGAT4B_ENSG00000161013 0.517635150631262
CEP97_ENSG00000182504 0.517718132137208
TPTE2_ENSG00000132958 0.517762079167635
CYP4F22_ENSG00000171954 0.517959529148257
CDC25C_ENSG00000158402 0.517965599657902
ZNF267_ENSG00000185947 0.517989916613582
VPS16_ENSG00000215305 0.518029858252289
CCDC9_ENSG00000105321 0.518084192144669
C2CD2_ENSG00000157617 0.518352600213206
MFHAS1_ENSG00000147324 0.518498631773025
ALG3_ENSG00000214160 0.518691779654009
SALL1_ENSG00000103449 0.518911398947963
GHDC_ENSG00000167925 0.518931351310065
FUT2_ENSG00000176920 0.518954925719201
FZD8_ENSG00000177283 0.51897266287634
ASIC3_ENSG00000213199 0.519215179764555
PAXBP1_ENSG00000159086 0.519255026938727
PCIF1_ENSG00000100982 0.519407589499833
PISD_ENSG00000241878 0.51946319124526
FSTL5_ENSG00000168843 0.519473699066396
SAMD9L_ENSG00000177409 0.519479047545713
PSMD5_ENSG00000095261 0.519627700392281
PGBD2_ENSG00000185220 0.51986761013989
SEMA7A_ENSG00000138623 0.519979456468389
TCFL5_ENSG00000101190 0.520135648627524
XPNPEP3_ENSG00000196236 0.520166001767534
USP42_ENSG00000106346 0.52028606472527
SMAD9_ENSG00000120693 0.520311836370754
HIPK3_ENSG00000110422 0.520378539591557
SLC45A1_ENSG00000162426 0.520379178499436
GLYATL3_ENSG00000203972 0.520453663317189
FBXW7_ENSG00000109670 0.520456501864949
FOXN1_ENSG00000109101 0.52046714056364
KRT85_ENSG00000135443 0.520489520758332
ESF1_ENSG00000089048 0.520780861230029
DARS2_ENSG00000117593 0.520965866097627
DPYSL4_ENSG00000151640 0.520972387048134
NRK_ENSG00000123572 0.521043293311493
VPS13B_ENSG00000132549 0.521154169126862
FUT10_ENSG00000172728 0.521241846019076
IRGC_ENSG00000124449 0.521331394863729
SELENBP1_ENSG00000143416 0.521331584233454
NMD3_ENSG00000169251 0.521363623098002
CYP4V2_ENSG00000145476 0.521433740470563
AK7_ENSG00000140057 0.521524083879731
TRIP11_ENSG00000100815 0.521659843950683
ADRB3_ENSG00000188778 0.521763170252792
MEDAG_ENSG00000102802 0.521810715919327
SLC25A24_ENSG00000085491 0.522049135695687
GATA6_ENSG00000141448 0.522077821871194
ADRA2A_ENSG00000150594 0.522129151500427
MTSS1_ENSG00000170873 0.522143061060517
CHRM5_ENSG00000184984 0.52239009463276
COLGALT2_ENSG00000198756 0.522485488403823
C11orf49_ENSG00000149179 0.522550326891466
PGAP1_ENSG00000197121 0.52269822154269
TBC1D9_ENSG00000109436 0.522748685151399
CCDC178_ENSG00000166960 0.523003527079112
KIAA1522_ENSG00000162522 0.523103253139663
ZNF668_ENSG00000167394 0.523119956285199
SYNM_ENSG00000182253 0.523234175945758
ABHD16B_ENSG00000183260 0.523254073862633
ZNF559_ENSG00000188321 0.523288285135115
BBX_ENSG00000114439 0.52333227911424
MTMR6_ENSG00000139505 0.523386815902829
CCDC97_ENSG00000142039 0.523490168997455
KANSL3_ENSG00000114982 0.523602154981609
VAV2_ENSG00000160293 0.523912843035883
PRKN_ENSG00000185345 0.524028143245152
NT5E_ENSG00000135318 0.524289222842707
COPB2_ENSG00000184432 0.524313194175302
HOXB2_ENSG00000173917 0.524315560919828
FRMD1_ENSG00000153303 0.524372363498787
GALNT16_ENSG00000100626 0.524390696430945
LRRC4C_ENSG00000148948 0.524463558911076
CATSPERD_ENSG00000174898 0.524485930461489
PCDH1_ENSG00000156453 0.524489486813296
UBE2Q2_ENSG00000140367 0.52459672880844
SLC27A2_ENSG00000140284 0.525041394202867
MC1R_ENSG00000258839 0.525075983053683
RBM27_ENSG00000091009 0.525094829050751
NTN5_ENSG00000142233 0.525134441500196
SLC7A5_ENSG00000103257 0.525256228463014
COL22A1_ENSG00000169436 0.525304490347983
INO80D_ENSG00000114933 0.525325118022229
CYB5R3_ENSG00000100243 0.525353738586528
SLC35B2_ENSG00000157593 0.525418304329301
GLDN_ENSG00000186417 0.525692104771057
ARPP21_ENSG00000172995 0.526121327771613
PLEK2_ENSG00000100558 0.526370250171972
CNTLN_ENSG00000044459 0.526503397693913
WDR25_ENSG00000176473 0.526706740774764
C16orf71_ENSG00000166246 0.527041617147547
ZXDC_ENSG00000070476 0.52717536625537
PTPN13_ENSG00000163629 0.527206703136579
PI4KA_ENSG00000241973 0.527538511885256
RUBCNL_ENSG00000102445 0.527649701189138
RHBG_ENSG00000132677 0.527780416813246
SH3RF3_ENSG00000172985 0.527859508283956
GMPR2_ENSG00000100938 0.527882233836257
B3GNT4_ENSG00000176383 0.527969092353306
GPAA1_ENSG00000197858 0.527984124881169
KRT79_ENSG00000185640 0.528067003894176
ZMYM1_ENSG00000197056 0.528115305101533
TTC38_ENSG00000075234 0.528118571617431
ZFP91-CNTF_ENSG00000255073 0.528192515295567
SMPD2_ENSG00000135587 0.528347971764629
GALNT6_ENSG00000139629 0.528414331741744
AMIGO3_ENSG00000176020 0.528753695259028
ADH7_ENSG00000196344 0.528785156095226
BCAS1_ENSG00000064787 0.528899524511277
BCO1_ENSG00000135697 0.529101684686845
TJP1_ENSG00000104067 0.529123050509686
TAPBP_ENSG00000231925 0.529140024633643
PCDHAC2_ENSG00000243232 0.529152334229593
EWSR1_ENSG00000182944 0.52932478241565
GABRR3_ENSG00000183185 0.529413414849281
PHTF1_ENSG00000116793 0.529431012061161
CIAO3_ENSG00000103245 0.529474530708945
JAG2_ENSG00000184916 0.529501594441763
ZNF831_ENSG00000124203 0.52964732244142
SERPINA1_ENSG00000197249 0.529795760581799
PGD_ENSG00000142657 0.529866702515855
CPA4_ENSG00000128510 0.529909168780083
KRT40_ENSG00000204889 0.529960611983715
SLCO4A1_ENSG00000101187 0.530000115960332
SEPTIN8_ENSG00000164402 0.530094411841828
LRRC32_ENSG00000137507 0.530135401818893
NDRG1_ENSG00000104419 0.530147734588253
NIBAN3_ENSG00000167483 0.530193271943784
AGK_ENSG00000006530 0.530372916321541
RPS6KA2_ENSG00000071242 0.530393339080339
DCAF6_ENSG00000143164 0.530435518189381
AGBL4_ENSG00000186094 0.530755789039724
MEX3B_ENSG00000183496 0.530756674594859
POLE2_ENSG00000100479 0.530757470276932
SESN2_ENSG00000130766 0.530789449742753
TRIM65_ENSG00000141569 0.530871095900919
TRIM50_ENSG00000146755 0.530888749989032
ZNF470_ENSG00000197016 0.530944035821398
SRRD_ENSG00000100104 0.531018659690696
TMEM245_ENSG00000106771 0.531025412532541
AIFM2_ENSG00000042286 0.531083947720301
CCDC113_ENSG00000103021 0.531187023755669
CASC1_ENSG00000118307 0.531193086884358
ONECUT1_ENSG00000169856 0.531243583610798
ATXN1_ENSG00000124788 0.531388861360893
TMC4_ENSG00000167608 0.53139157466397
C1orf112_ENSG00000000460 0.531490450074945
XKR6_ENSG00000171044 0.531490463563977
BMP6_ENSG00000153162 0.531587030604894
ACOT8_ENSG00000101473 0.531690406951902
LPO_ENSG00000167419 0.531708706373964
STK40_ENSG00000196182 0.531718118550073
POC1B-GALNT4_ENSG00000259075 0.531805371040115
SLC39A10_ENSG00000196950 0.531833482068391
TTC25_ENSG00000204815 0.531918657051911
ZDHHC5_ENSG00000156599 0.531964496296412
RPS6KC1_ENSG00000136643 0.532269385647278
MTMR9_ENSG00000104643 0.532313087371829
HID1_ENSG00000167861 0.532362533749339
TBK1_ENSG00000183735 0.532493646094773
AL032819.3_ENSG00000284395 0.532507701824471
AMPD3_ENSG00000133805 0.53253769724616
XYLB_ENSG00000093217 0.532666256736999
NUP98_ENSG00000110713 0.532704384426817
FAM91A1_ENSG00000176853 0.532849538214232
LRRC42_ENSG00000116212 0.532853266029967
ATL2_ENSG00000119787 0.533048353605579
HARS_ENSG00000170445 0.533123858693202
CUEDC1_ENSG00000180891 0.533162438898737
GRWD1_ENSG00000105447 0.533264552174343
OGFOD2_ENSG00000111325 0.533329559828357
IZUMO4_ENSG00000099840 0.533497720188718
TRIM47_ENSG00000132481 0.533579767249192
PFKM_ENSG00000152556 0.533583052248757
TEKT1_ENSG00000167858 0.53378586272631
SLC12A1_ENSG00000074803 0.533887561800423
AKR7A2_ENSG00000053371 0.533893069952102
CRYBB3_ENSG00000100053 0.534114858965219
NCLN_ENSG00000125912 0.534191620456858
IMP4_ENSG00000136718 0.534415364962283
UGT1A8_ENSG00000242366 0.534577413639564
SIN3A_ENSG00000169375 0.534581722562353
FAM178B_ENSG00000168754 0.534625699582904
ALOX12B_ENSG00000179477 0.534631821600954
ARFGAP3_ENSG00000242247 0.534939157414184
ALG10B_ENSG00000175548 0.535137131103224
CASS4_ENSG00000087589 0.535148169612277
SEPTIN14_ENSG00000154997 0.535195911940546
NASP_ENSG00000132780 0.535217555688306
CCDC155_ENSG00000161609 0.535317115138415
FER_ENSG00000151422 0.535336225118009
ARSB_ENSG00000113273 0.535355010728698
ARHGAP18_ENSG00000146376 0.535385197530153
CLMN_ENSG00000165959 0.535530331120341
GRB7_ENSG00000141738 0.535694697007854
CDK5RAP1_ENSG00000101391 0.535797138371756
GIPC3_ENSG00000179855 0.536163240277994
SUGCT_ENSG00000175600 0.536233888767037
IREB2_ENSG00000136381 0.536241216817535
AL031777.3_ENSG00000282988 0.536337146956866
MFRP_ENSG00000235718 0.536543635482811
SLCO5A1_ENSG00000137571 0.536798207832465
TAF5_ENSG00000148835 0.536822905475277
VIPAS39_ENSG00000151445 0.536858511853604
PRRC1_ENSG00000164244 0.537053618554456
SEC24B_ENSG00000138802 0.537094179647748
ZC3H13_ENSG00000123200 0.537157943269545
MCF2L_ENSG00000126217 0.537338072907698
PAPLN_ENSG00000100767 0.537411627304146
GDF5_ENSG00000125965 0.537510008731281
ACADS_ENSG00000122971 0.537535010427881
SDSL_ENSG00000139410 0.537571614368773
UTP18_ENSG00000011260 0.537571807327624
GRM5_ENSG00000168959 0.537708243074736
ABCC5_ENSG00000114770 0.53781820761718
PRPF40A_ENSG00000196504 0.537884614338788
IL12RB1_ENSG00000096996 0.537909565058837
SEMA3F_ENSG00000001617 0.537927238348356
NSMAF_ENSG00000035681 0.537963865149139
SOX6_ENSG00000110693 0.537978265323153
KDM4B_ENSG00000127663 0.538083162149711
EEF2KMT_ENSG00000118894 0.538097621672608
AC090517.4_ENSG00000285253 0.538100892413152
SLFN14_ENSG00000236320 0.538195287810549
DDR2_ENSG00000162733 0.538219625769682
WNT11_ENSG00000085741 0.538272725544346
ARHGAP39_ENSG00000147799 0.538313001103134
NUP58_ENSG00000139496 0.538436355377155
BCDIN3D_ENSG00000186666 0.538504449790649
SEC23B_ENSG00000101310 0.538662220839586
GPT2_ENSG00000166123 0.538791792675623
SLC26A2_ENSG00000155850 0.538799282796335
ATP6V1H_ENSG00000047249 0.53906066546225
FAM135A_ENSG00000082269 0.539070397930798
RNF38_ENSG00000137075 0.539209309132789
FBRSL1_ENSG00000112787 0.539397529191161
RASEF_ENSG00000165105 0.539506349067563
FOXP1_ENSG00000114861 0.539562020194454
UGT1A4_ENSG00000244474 0.539641816524629
CYP4B1_ENSG00000142973 0.539663917638146
SLC22A13_ENSG00000172940 0.539674482805506
BAHD1_ENSG00000140320 0.539869241680244
E2F7_ENSG00000165891 0.539934730026876
HERC5_ENSG00000138646 0.540066405248184
FANCF_ENSG00000183161 0.540164806211739
ZFP91_ENSG00000186660 0.540305499172659
RO60_ENSG00000116747 0.540352320721835
ZKSCAN2_ENSG00000155592 0.540444948403171
BCO2_ENSG00000197580 0.540461510603712
COASY_ENSG00000068120 0.540473547805917
TENT5B_ENSG00000158246 0.540541860698106
AC093512.2_ENSG00000285043 0.540658196602553
SLF1_ENSG00000133302 0.540670262385812
KCNH5_ENSG00000140015 0.540837591967231
BICD2_ENSG00000185963 0.540938512620813
TAX1BP1_ENSG00000106052 0.540960201084427
SLC39A5_ENSG00000139540 0.541175911723601
SPNS3_ENSG00000182557 0.541222233711982
AL096814.2_ENSG00000287363 0.541285650330885
CCDC170_ENSG00000120262 0.541361123232516
ZDHHC8_ENSG00000099904 0.541365248713566
PTBP3_ENSG00000119314 0.541370452743521
NEK11_ENSG00000114670 0.541402606680855
IL1RAP_ENSG00000196083 0.541428131445851
BRPF1_ENSG00000156983 0.541475721220461
HSPA4L_ENSG00000164070 0.541521507402368
OVCA2_ENSG00000262664 0.541531438251606
FARSA_ENSG00000179115 0.541540199272859
APC2_ENSG00000115266 0.541636762557434
BTBD6_ENSG00000184887 0.541742203998677
GJB2_ENSG00000165474 0.541786550295848
FGFR2_ENSG00000066468 0.541890967484323
KIAA0513_ENSG00000135709 0.54195390920541
SKOR2_ENSG00000215474 0.54206720585544
GALNTL5_ENSG00000106648 0.542067280909575
SLC9A8_ENSG00000197818 0.542070216227523
BRSK2_ENSG00000174672 0.542113525157161
F11_ENSG00000088926 0.542222875400772
LPCAT2_ENSG00000087253 0.542397054172027
TXLNA_ENSG00000084652 0.542722826732184
CALCOCO1_ENSG00000012822 0.542923148473475
FAM149B1_ENSG00000138286 0.542938552948743
ADAMTS1_ENSG00000154734 0.54301898039328
ST14_ENSG00000149418 0.543071675575613
EML6_ENSG00000214595 0.543097636144275
PCDHGA2_ENSG00000081853 0.543258322520649
PHIP_ENSG00000146247 0.543564883394596
FAM83B_ENSG00000168143 0.543701457456984
CYP4F8_ENSG00000186526 0.543702894175637
PHC2_ENSG00000134686 0.543726967164554
LDHAL6A_ENSG00000166800 0.543812294051056
VEZT_ENSG00000028203 0.54387567404819
VWA5A_ENSG00000110002 0.543925406703628
FBXO7_ENSG00000100225 0.543995011876359
ICAM5_ENSG00000105376 0.54408337931296
ZNF214_ENSG00000149050 0.544107909989941
ATAD5_ENSG00000176208 0.544274552021612
POU2F2_ENSG00000028277 0.544346592411455
QSOX1_ENSG00000116260 0.544349965521252
EDEM2_ENSG00000088298 0.544437513788833
SH2D3A_ENSG00000125731 0.544545106519119
AFF3_ENSG00000144218 0.544710511313444
TJAP1_ENSG00000137221 0.544998895184338
CCDC80_ENSG00000091986 0.54507207207098
PROX2_ENSG00000119608 0.545120611560757
SAG_ENSG00000130561 0.545292112280315
STRIP1_ENSG00000143093 0.545409265009059
TM9SF1_ENSG00000100926 0.545486567004998
SLC12A4_ENSG00000124067 0.545520712773199
DPH2_ENSG00000132768 0.545553430366644
BEST1_ENSG00000167995 0.545678247652847
CCDC17_ENSG00000159588 0.545680567218345
PLEKHD1_ENSG00000175985 0.545702305757624
ZNF644_ENSG00000122482 0.545853445571536
FAM184B_ENSG00000047662 0.5459151567651
CALD1_ENSG00000122786 0.545940142351988
CYP3A5_ENSG00000106258 0.545996995888772
NLRC5_ENSG00000140853 0.546102733808174
SEMA4B_ENSG00000185033 0.546241621495919
FKBP10_ENSG00000141756 0.546285892048234
AGMAT_ENSG00000116771 0.546414469033787
ZNF438_ENSG00000183621 0.54644200305034
DCAKD_ENSG00000172992 0.546628551119733
UTP4_ENSG00000141076 0.54674847288418
ZNF528_ENSG00000167555 0.546791236101666
AHCY_ENSG00000101444 0.546863004837621
TYSND1_ENSG00000156521 0.546896962055351
DUSP13_ENSG00000079393 0.546933896905829
PRG4_ENSG00000116690 0.547136871619826
ASH2L_ENSG00000129691 0.547216101563506
SLC44A4_ENSG00000204385 0.547234190391427
SLU7_ENSG00000164609 0.547330647928986
Z82190.2_ENSG00000285404 0.547379733960288
FAM20A_ENSG00000108950 0.547462848404391
EVA1C_ENSG00000166979 0.547894962377918
FAM13A_ENSG00000138640 0.548241617776902
CCDC93_ENSG00000125633 0.548305871534708
TINAG_ENSG00000137251 0.54846401017683
ZP1_ENSG00000149506 0.54853937863131
TACC2_ENSG00000138162 0.548564604162191
GTPBP3_ENSG00000130299 0.548571548013143
LRRFIP2_ENSG00000093167 0.548578214025581
PGAP3_ENSG00000161395 0.548659524246772
TUBGCP5_ENSG00000275835 0.548783817573551
ASAH2_ENSG00000188611 0.548856692764309
AKAP17A_ENSG00000197976 0.548858393343246
GPD2_ENSG00000115159 0.548870681023818
SPPL2C_ENSG00000185294 0.548910030713389
TRMT44_ENSG00000155275 0.54896378403719
TRPV6_ENSG00000165125 0.549029266706491
PHC3_ENSG00000173889 0.54926649471576
KIAA2026_ENSG00000183354 0.54944041098933
ITGAX_ENSG00000140678 0.549463283833976
HS6ST3_ENSG00000185352 0.549485175725239
MTG1_ENSG00000148824 0.549776996144078
ITGA9_ENSG00000144668 0.549866843518324
KIAA1324_ENSG00000116299 0.549873335423939
SCARF1_ENSG00000074660 0.549920652553822
SPRED1_ENSG00000166068 0.549924869061796
BTD_ENSG00000169814 0.550025993216296
TRAPPC10_ENSG00000160218 0.550031494708225
C14orf28_ENSG00000179476 0.550091573537309
PDE4A_ENSG00000065989 0.550103498607089
NADSYN1_ENSG00000172890 0.550128407162264
TESK1_ENSG00000107140 0.550187603812282
ALDH3B2_ENSG00000132746 0.550204420872899
KYNU_ENSG00000115919 0.550432086127097
TMC5_ENSG00000103534 0.550508008174272
TRMT9B_ENSG00000250305 0.550526381895095
SEMA4F_ENSG00000135622 0.550557830388454
CFAP70_ENSG00000156042 0.550607370115649
GDPD4_ENSG00000178795 0.55063960142322
FOXK1_ENSG00000164916 0.55068448485565
SAMM50_ENSG00000100347 0.550708703882088
MC4R_ENSG00000166603 0.550738116882563
LNPEP_ENSG00000113441 0.550863436659021
AMT_ENSG00000145020 0.550999083854835
FPGT_ENSG00000254685 0.551009123141815
RPUSD1_ENSG00000007376 0.551145091807121
DCLRE1A_ENSG00000198924 0.551263472443282
ANGPTL3_ENSG00000132855 0.551269830472163
BBS12_ENSG00000181004 0.55131925596298
UNC5D_ENSG00000156687 0.551331284752197
STOML3_ENSG00000133115 0.551349546799972
SART1_ENSG00000175467 0.551442275039821
PCDHGC3_ENSG00000240184 0.551467370784354
NDUFA10_ENSG00000130414 0.551475286601848
HSP90AB1_ENSG00000096384 0.551742762087507
NLRP13_ENSG00000173572 0.552127089487983
UQCRC1_ENSG00000010256 0.552295896699978
SNCAIP_ENSG00000064692 0.552309583411012
USP37_ENSG00000135913 0.552398645914629
DACT2_ENSG00000164488 0.552428795265876
SPHK2_ENSG00000063176 0.55259014279787
AATK_ENSG00000181409 0.552635922447513
NRAP_ENSG00000197893 0.552794926455713
ZNF76_ENSG00000065029 0.55283107842975
ARHGEF2_ENSG00000116584 0.55286296538003
SLC29A3_ENSG00000198246 0.55290455463633
SCEL_ENSG00000136155 0.552908597302115
TCF12_ENSG00000140262 0.553044333251119
ERCC2_ENSG00000104884 0.55310758679292
GAS8_ENSG00000141013 0.553160126181783
CNNM1_ENSG00000119946 0.553219247203077
SLC34A1_ENSG00000131183 0.553256196677307
LOXL1_ENSG00000129038 0.553256415642072
IFFO1_ENSG00000010295 0.553547086910042
FUCA2_ENSG00000001036 0.553627861138026
TMEM43_ENSG00000170876 0.553633644918749
RGL2_ENSG00000237441 0.553694345419639
GCC1_ENSG00000179562 0.553713298179556
ARSG_ENSG00000141337 0.55378300457857
CNKSR1_ENSG00000142675 0.553802374043341
KIF26B_ENSG00000162849 0.553807775899581
PGS1_ENSG00000087157 0.553830099942622
NSUN7_ENSG00000179299 0.553981787835055
ESR2_ENSG00000140009 0.554040560450474
EME2_ENSG00000197774 0.55409302538323
STXBP5_ENSG00000164506 0.554095092751835
ERAP2_ENSG00000164308 0.554351631026721
GPD1_ENSG00000167588 0.554450445249225
TUT4_ENSG00000134744 0.554462486056181
ANTKMT_ENSG00000103254 0.554479305785079
GCGR_ENSG00000215644 0.554490180715598
P2RY11_ENSG00000244165 0.554525192791723
STRC_ENSG00000242866 0.5545743363901
APMAP_ENSG00000101474 0.554735305024771
SLC38A6_ENSG00000139974 0.554780637790956
LRPAP1_ENSG00000163956 0.554881214050553
DMRT2_ENSG00000173253 0.554882817704669
KCTD1_ENSG00000134504 0.554941369330875
ASS1_ENSG00000130707 0.555196504227157
CCDC85A_ENSG00000055813 0.555356103169513
MGAT5B_ENSG00000167889 0.55537345064275
MDGA1_ENSG00000112139 0.555535686905206
TOLLIP_ENSG00000078902 0.555588732936423
NCAPG_ENSG00000109805 0.555953891015934
PRSS53_ENSG00000151006 0.556007731751655
AKR1A1_ENSG00000117448 0.556023243911031
PXYLP1_ENSG00000155893 0.556055943764765
VGLL4_ENSG00000144560 0.556161755261071
RNFT1_ENSG00000189050 0.556316208666084
PCOLCE_ENSG00000106333 0.556369153637538
TOX_ENSG00000198846 0.556403952658844
MTMR10_ENSG00000166912 0.556548898490176
ST7L_ENSG00000007341 0.556705953424196
CWC27_ENSG00000153015 0.556732471673373
NUCB1_ENSG00000104805 0.556828675314304
KLC4_ENSG00000137171 0.556938759813026
TBC1D19_ENSG00000109680 0.557153693735583
ARMH1_ENSG00000198520 0.557329815059778
LRIT1_ENSG00000148602 0.557409920162496
CCDC63_ENSG00000173093 0.557412333914473
PWP1_ENSG00000136045 0.557504637125514
CCDC60_ENSG00000183273 0.557558359863365
GTDC1_ENSG00000121964 0.557686837347285
CHSY3_ENSG00000198108 0.557789407841229
PM20D1_ENSG00000162877 0.55781354608954
ST8SIA2_ENSG00000140557 0.558008172772128
TPBGL_ENSG00000261594 0.558078288469177
HAPLN3_ENSG00000140511 0.558172964543298
SCNN1B_ENSG00000168447 0.55836145134874
TLR2_ENSG00000137462 0.558384742285788
SIAE_ENSG00000110013 0.558415551989911
EXOC1_ENSG00000090989 0.558447863602423
CCNT1_ENSG00000129315 0.558455400311914
OBI1_ENSG00000152193 0.558503214093049
HECW2_ENSG00000138411 0.558720459984072
CCDC30_ENSG00000186409 0.558747078337659
MYO18A_ENSG00000196535 0.55891639463892
EML1_ENSG00000066629 0.55892386620454
CCDC65_ENSG00000139537 0.559024547089583
CYP4F2_ENSG00000186115 0.559160081781126
NSUN6_ENSG00000241058 0.559185567274472
GBP1_ENSG00000117228 0.559226861733859
CARD6_ENSG00000132357 0.55932041157677
YTHDF1_ENSG00000149658 0.559370433209873
USP34_ENSG00000115464 0.55955300252096
TAF1B_ENSG00000115750 0.559667716052529
STAU2_ENSG00000040341 0.559797820992228
DMTF1_ENSG00000135164 0.560214075629766
KRT33B_ENSG00000131738 0.56031779316208
SECISBP2_ENSG00000187742 0.560387962532555
KPNA5_ENSG00000196911 0.56041917858938
MIEF1_ENSG00000100335 0.560530146277994
SAAL1_ENSG00000166788 0.560635725268555
ADAM19_ENSG00000135074 0.560646432834216
SHISA2_ENSG00000180730 0.560674192909585
AC118549.1_ENSG00000036549 0.560825362049188
BRINP3_ENSG00000162670 0.560839003896234
TMEM130_ENSG00000166448 0.560867045458285
HERC2_ENSG00000128731 0.560998064546667
CDK14_ENSG00000058091 0.561080886709163
ABCA1_ENSG00000165029 0.561118881271621
RIOX2_ENSG00000170854 0.561318368169891
ALDOA_ENSG00000149925 0.561321896315253
DCP1B_ENSG00000151065 0.561369006901684
GPBAR1_ENSG00000179921 0.561452274920642
TBC1D2B_ENSG00000167202 0.561456808953854
OXR1_ENSG00000164830 0.561676540751945
KRT74_ENSG00000170484 0.561720867635915
XPO4_ENSG00000132953 0.56176050035207
MAP3K15_ENSG00000180815 0.561784714826562
NET1_ENSG00000173848 0.561805312542824
SURF2_ENSG00000148291 0.561809196846259
NCAN_ENSG00000130287 0.561827786621179
MAN2A1_ENSG00000112893 0.561880362712496
ZNF585B_ENSG00000245680 0.561885781743099
RBMS3_ENSG00000144642 0.561928783649389
ATF6_ENSG00000118217 0.562023269256759
SOWAHB_ENSG00000186212 0.562399565014684
EPYC_ENSG00000083782 0.562464617911676
SYT10_ENSG00000110975 0.562602834703676
TMEM62_ENSG00000137842 0.56260359347583
SLC9A9_ENSG00000181804 0.562647245333456
CREB3L2_ENSG00000182158 0.562682897583392
MATN1_ENSG00000162510 0.5628104606132
PSMA8_ENSG00000154611 0.562845678989919
MRPL19_ENSG00000115364 0.56287399682285
GSN_ENSG00000148180 0.562917396607656
BUB1B_ENSG00000156970 0.562945541867798
FAM166A_ENSG00000188163 0.562965457207317
ENPP1_ENSG00000197594 0.563089179768254
SSC4D_ENSG00000146700 0.563105613023502
RGPD4_ENSG00000196862 0.563137141252229
PARP14_ENSG00000173193 0.563307314460655
KRT39_ENSG00000196859 0.563385882571711
GGNBP2_ENSG00000278311 0.563391982745656
GAB1_ENSG00000109458 0.563535084114958
XIRP1_ENSG00000168334 0.563552715354223
KRT78_ENSG00000170423 0.563612044582921
SETD3_ENSG00000183576 0.563660084582115
DIPK1C_ENSG00000187773 0.563760080783082
PARP16_ENSG00000138617 0.563885340256909
POGLUT2_ENSG00000134901 0.563890875364263
SLC24A5_ENSG00000188467 0.563943224078204
GRTP1_ENSG00000139835 0.563969068581653
BFSP1_ENSG00000125864 0.564113606456077
KCNH3_ENSG00000135519 0.564121792737476
PRDM8_ENSG00000152784 0.564135318639054
CDH13_ENSG00000140945 0.564171116239751
ITGA3_ENSG00000005884 0.564268277351864
PPME1_ENSG00000214517 0.564384248618137
USP39_ENSG00000168883 0.564426078812642
AJAP1_ENSG00000196581 0.564493648794124
CACNG5_ENSG00000075429 0.564628575447028
PHACTR3_ENSG00000087495 0.564704264702827
GLI3_ENSG00000106571 0.564745535706519
CREBZF_ENSG00000137504 0.564760028163879
FN3K_ENSG00000167363 0.564930138038339
SLC6A9_ENSG00000196517 0.565035219027971
CD22_ENSG00000012124 0.565102804279067
DRD5_ENSG00000169676 0.565130115981077
SAXO1_ENSG00000155875 0.565139552789778
ARNT_ENSG00000143437 0.565212453974732
OCSTAMP_ENSG00000149635 0.565215911291386
PIK3AP1_ENSG00000155629 0.565256503383444
PLOD2_ENSG00000152952 0.565265443698315
GPC6_ENSG00000183098 0.565285134946807
ADGRF4_ENSG00000153294 0.565289326454207
DYRK4_ENSG00000010219 0.565344616295445
GAREM2_ENSG00000157833 0.565448684262092
ARHGAP32_ENSG00000134909 0.565467899713257
LIPI_ENSG00000188992 0.565468406668627
ZBBX_ENSG00000169064 0.565479727184501
RAP1GDS1_ENSG00000138698 0.565536481191163
MICU1_ENSG00000107745 0.565565713727766
NES_ENSG00000132688 0.565677208061751
SLC37A2_ENSG00000134955 0.565925206411383
CDC14A_ENSG00000079335 0.565928373109113
KANK4_ENSG00000132854 0.566032234130658
ARMC2_ENSG00000118690 0.566039951891465
CERKL_ENSG00000188452 0.56609200678429
HNRNPAB_ENSG00000197451 0.566209163255836
CHAT_ENSG00000070748 0.566300144634962
SNAPC2_ENSG00000104976 0.566506902653601
PCSK1_ENSG00000175426 0.566620286729047
COL10A1_ENSG00000123500 0.566749254815663
POLR2A_ENSG00000181222 0.566774020810752
DSE_ENSG00000111817 0.566837534266114
TIGD1_ENSG00000221944 0.567025804872417
DAO_ENSG00000110887 0.567045740991694
KAT2A_ENSG00000108773 0.56704864067723
KLB_ENSG00000134962 0.567281447143247
CDC45_ENSG00000093009 0.567295820231204
TKTL2_ENSG00000151005 0.567304703142809
AC005726.1_ENSG00000258472 0.567324088894545
DIP2B_ENSG00000066084 0.567412758185478
RSPH4A_ENSG00000111834 0.567478701829744
ZNF703_ENSG00000183779 0.567504900437732
TMEM129_ENSG00000168936 0.567619235807132
SYT13_ENSG00000019505 0.567652835600259
CPPED1_ENSG00000103381 0.567684865066296
FGFR1_ENSG00000077782 0.567965668393623
CABYR_ENSG00000154040 0.567975590796232
NUP50_ENSG00000093000 0.568000680895741
EPS8L3_ENSG00000198758 0.568017633863403
ESRP2_ENSG00000103067 0.568165510493992
ZNF726_ENSG00000213967 0.568188975586636
PIWIL4_ENSG00000134627 0.56825204707028
AC097634.4_ENSG00000285708 0.568347807531705
DSPP_ENSG00000152591 0.568361200752557
FOXP2_ENSG00000128573 0.568423834090606
FRMD3_ENSG00000172159 0.568615878518673
FAM221B_ENSG00000204930 0.568622497620588
BBS4_ENSG00000140463 0.568717800540726
MVD_ENSG00000167508 0.568817877761513
SFPQ_ENSG00000116560 0.568874577900648
ZIM2_ENSG00000269699 0.568883395137475
TMEM185B_ENSG00000226479 0.569111365603367
DZIP1_ENSG00000134874 0.569159183346032
PCDHB4_ENSG00000081818 0.569218846557841
GGA1_ENSG00000100083 0.569244563661303
IL6ST_ENSG00000134352 0.569252944040387
ZC3H7A_ENSG00000122299 0.569280890101341
OR6Y1_ENSG00000197532 0.569369423228375
MFF_ENSG00000168958 0.569447050042484
EXOSC9_ENSG00000123737 0.569468196770557
MINAR1_ENSG00000169330 0.56952076239127
KIAA1671_ENSG00000197077 0.569540311668447
SLC38A9_ENSG00000177058 0.569601172397643
ALKBH8_ENSG00000137760 0.569693736507719
UBQLN1_ENSG00000135018 0.569908988021722
TSEN54_ENSG00000182173 0.569975258027254
SLC9C2_ENSG00000162753 0.570102209560037
FKBP9_ENSG00000122642 0.570129918297046
NHS_ENSG00000188158 0.570134724617579
FAM98A_ENSG00000119812 0.570166215311568
MISP3_ENSG00000141854 0.570405420098819
IL11RA_ENSG00000137070 0.570413027574782
UPB1_ENSG00000100024 0.570677301090496
TNPO3_ENSG00000064419 0.570695562155171
DNAJB12_ENSG00000148719 0.570778691585745
EIF2B3_ENSG00000070785 0.570875757588095
SLC7A10_ENSG00000130876 0.57113089946607
PKP4_ENSG00000144283 0.571141941535797
NUDT13_ENSG00000166321 0.571254174056456
ALDH9A1_ENSG00000143149 0.571254846346641
RB1CC1_ENSG00000023287 0.571290193586998
MATN2_ENSG00000132561 0.571325691401059
TGFBR3_ENSG00000069702 0.57138639451069
CNNM4_ENSG00000158158 0.571423725914081
TTC5_ENSG00000136319 0.57147210577505
RNF139_ENSG00000170881 0.571496351610975
PTPRN_ENSG00000054356 0.571503648740586
CLCNKA_ENSG00000186510 0.571568668680174
NALCN_ENSG00000102452 0.571842250333721
IMMT_ENSG00000132305 0.571931380101677
ZNF266_ENSG00000174652 0.572073999398696
UAP1L1_ENSG00000197355 0.572113045106506
PKM_ENSG00000067225 0.572143437728634
TREX1_ENSG00000213689 0.57222386738239
GPRC5C_ENSG00000170412 0.572280585497048
EEF2_ENSG00000167658 0.572304098073632
TRAF4_ENSG00000076604 0.57233301625453
CLK3_ENSG00000179335 0.572336513999958
WDR43_ENSG00000163811 0.572340043285534
CPZ_ENSG00000109625 0.572381366492208
MGAT5_ENSG00000152127 0.572738515630261
IRAK2_ENSG00000134070 0.572936923824556
NR6A1_ENSG00000148200 0.572942337080367
PTPRF_ENSG00000142949 0.57294866439882
CHRNA4_ENSG00000101204 0.572965471671669
DNMT3B_ENSG00000088305 0.573009946875491
FAM166B_ENSG00000215187 0.573014519381385
SERPINH1_ENSG00000149257 0.57303422088104
GOLGB1_ENSG00000173230 0.573082537445828
RNF112_ENSG00000128482 0.573107316423008
OR11H6_ENSG00000176219 0.573226661080309
PLG_ENSG00000122194 0.573303855146748
VWA3B_ENSG00000168658 0.573344420372153
BRDT_ENSG00000137948 0.573432684090337
GALNT2_ENSG00000143641 0.573456746995815
ANO1_ENSG00000131620 0.573470426872467
ADCK2_ENSG00000133597 0.573489231388718
PAN3_ENSG00000152520 0.57349849247981
DNM3_ENSG00000197959 0.573572176370031
SNAPC3_ENSG00000164975 0.573591122010594
TRIL_ENSG00000255690 0.573659038288923
RIPOR3_ENSG00000042062 0.573732807556677
FEZ2_ENSG00000171055 0.573738912493854
LETM1_ENSG00000168924 0.573774640764356
NEK5_ENSG00000197168 0.573872132189834
SERPIND1_ENSG00000099937 0.573882240217065
CEP55_ENSG00000138180 0.573949255060985
FDFT1_ENSG00000079459 0.573998147214461
PLEKHA5_ENSG00000052126 0.574023755663933
CYP2C18_ENSG00000108242 0.574042121141934
GTF2IRD1_ENSG00000006704 0.574115976619792
GXYLT1_ENSG00000151233 0.574189479307768
GAPVD1_ENSG00000165219 0.574241437411527
KLHL18_ENSG00000114648 0.574258457617214
TJP2_ENSG00000119139 0.574291773886707
WDR86_ENSG00000187260 0.574308572458923
ESYT2_ENSG00000117868 0.57441174779741
IL1RL2_ENSG00000115598 0.574603366727433
DNAJB13_ENSG00000187726 0.57460805877803
MUC19_ENSG00000205592 0.574641447669518
GAPDHS_ENSG00000105679 0.57470056338348
KARS_ENSG00000065427 0.574732263167028
BPI_ENSG00000101425 0.574735702025059
TOB1_ENSG00000141232 0.574885711844595
FBLN5_ENSG00000140092 0.574983931103689
ECI1_ENSG00000167969 0.574986909759915
CKM_ENSG00000104879 0.574995590358491
PROSER2_ENSG00000148426 0.575142956018279
RTEL1-TNFRSF6B_ENSG00000026036 0.575169648028842
UGT1A7_ENSG00000244122 0.575249323130858
SIK2_ENSG00000170145 0.575277179655694
SMARCC1_ENSG00000173473 0.575291533321456
SLC38A8_ENSG00000166558 0.575464952705127
COL7A1_ENSG00000114270 0.575481198789205
ACTN4_ENSG00000130402 0.575593289489825
PDE2A_ENSG00000186642 0.575672048793011
KRT7_ENSG00000135480 0.575684286958158
ZNF385C_ENSG00000187595 0.575754180969385
FOXA2_ENSG00000125798 0.575807707162386
STEAP2_ENSG00000157214 0.57581775118402
SEC14L2_ENSG00000100003 0.575825554544017
ZNF793_ENSG00000188227 0.57585193733732
C14orf39_ENSG00000179008 0.575887398479721
KSR2_ENSG00000171435 0.576006830862751
TMPO_ENSG00000120802 0.576043868349035
SPATC1_ENSG00000186583 0.576309164850089
DPEP2_ENSG00000167261 0.576420132519643
LY75_ENSG00000054219 0.57645993441285
SEC23A_ENSG00000100934 0.57651325183669
SLC38A11_ENSG00000169507 0.576574383571543
FARS2_ENSG00000145982 0.576621299533741
CDKL1_ENSG00000100490 0.576632673377853
SLC5A11_ENSG00000158865 0.576675290897643
MRPL38_ENSG00000204316 0.576718766419175
AC027796.3_ENSG00000262304 0.576760102604911
ARHGAP27_ENSG00000159314 0.576991436685686
KCNA7_ENSG00000104848 0.577011543273916
TCF7_ENSG00000081059 0.577014741238322
PPP1R9B_ENSG00000108819 0.577041331087088
BRICD5_ENSG00000182685 0.577248629111626
CATSPER2_ENSG00000166762 0.57725173506069
SUPT5H_ENSG00000196235 0.577310810017455
EVX1_ENSG00000106038 0.577393015130223
ITGA10_ENSG00000143127 0.577447513788409
FAM187A_ENSG00000214447 0.577448270225171
SYCP1_ENSG00000198765 0.577636026474418
WDR83_ENSG00000123154 0.577654477054414
RAPSN_ENSG00000165917 0.577659819434161
BEND3_ENSG00000178409 0.577713016704561
ANKIB1_ENSG00000001629 0.577738344804968
MMRN2_ENSG00000173269 0.577779199525414
DPP7_ENSG00000176978 0.57783633375454
RAG2_ENSG00000175097 0.577871444269161
VSIG8_ENSG00000243284 0.577996368109965
LMAN1_ENSG00000074695 0.578115188920865
NEIL3_ENSG00000109674 0.578180541185444
RXFP2_ENSG00000133105 0.578367961674467
CRLF3_ENSG00000176390 0.578448599392236
CYP27B1_ENSG00000111012 0.578457147768923
MTX1_ENSG00000173171 0.578554671397202
ZBTB48_ENSG00000204859 0.578564468306968
RFTN1_ENSG00000131378 0.57867681307036
MPZL2_ENSG00000149573 0.578686564949376
NOTUM_ENSG00000185269 0.578726200316955
SLCO1B7_ENSG00000205754 0.578749920181356
ACCS_ENSG00000110455 0.57877067857198
FKTN_ENSG00000106692 0.578790259976283
ZDHHC17_ENSG00000186908 0.578822457888542
PPM1H_ENSG00000111110 0.578835659298269
DOK4_ENSG00000125170 0.57885967405591
UBQLN3_ENSG00000175520 0.578985791806633
CPNE5_ENSG00000124772 0.578988670265515
ANO3_ENSG00000134343 0.578994661323616
NRDC_ENSG00000078618 0.579044809534015
MPP7_ENSG00000150054 0.579080589509804
KIF5C_ENSG00000168280 0.579117831219999
UGT1A6_ENSG00000167165 0.579128689138433
NAGA_ENSG00000198951 0.579171026233644
PLEKHA6_ENSG00000143850 0.579202473508125
ABCB11_ENSG00000073734 0.579211775120741
MAP3K10_ENSG00000130758 0.579292124485213
DNAH2_ENSG00000183914 0.579379109841288
EARS2_ENSG00000103356 0.579392072656559
KCNU1_ENSG00000215262 0.579539848890087
TREH_ENSG00000118094 0.57960390107425
PLEKHB1_ENSG00000021300 0.579765788163724
GBP4_ENSG00000162654 0.579930761902914
SLC25A1_ENSG00000100075 0.57994571741262
SLC35C2_ENSG00000080189 0.579948812909832
ZNF175_ENSG00000105497 0.579980927566911
DOCK11_ENSG00000147251 0.580068924879648
IRX6_ENSG00000159387 0.580225476445755
IL16_ENSG00000172349 0.580273805658577
STX5_ENSG00000162236 0.580309963377208
ARID1B_ENSG00000049618 0.580391588412742
CHI3L1_ENSG00000133048 0.580404493099952
TFPT_ENSG00000105619 0.58044811006342
PIGM_ENSG00000143315 0.580461925170949
SPTLC3_ENSG00000172296 0.580487526047151
MFSD5_ENSG00000182544 0.580527678327157
FOXA1_ENSG00000129514 0.580592496573729
RCL1_ENSG00000120158 0.580616408476138
SLC25A41_ENSG00000181240 0.580660602243621
NEB_ENSG00000183091 0.580711019952677
ZNF221_ENSG00000159905 0.58073814284423
RASSF6_ENSG00000169435 0.580794150009077
TLR5_ENSG00000187554 0.58084445939928
NRXN3_ENSG00000021645 0.580947990417094
SPAG16_ENSG00000144451 0.581153842881929
SALL3_ENSG00000256463 0.581183595706631
HPX_ENSG00000110169 0.581297052919114
MANEAL_ENSG00000185090 0.58137289565914
CREB3_ENSG00000107175 0.581400816036047
AP003071.5_ENSG00000287725 0.581430592085797
DGKA_ENSG00000065357 0.581531616242006
PRIMPOL_ENSG00000164306 0.581562535588387
PGGHG_ENSG00000142102 0.581699044804033
ENPEP_ENSG00000138792 0.581915511667724
BCL11A_ENSG00000119866 0.58211423214706
WARS2_ENSG00000116874 0.582159016736218
ZNF546_ENSG00000187187 0.582179417831671
PLBD1_ENSG00000121316 0.582395021137885
PGR_ENSG00000082175 0.582423468520077
NEURL1_ENSG00000107954 0.582461560244185
PRPH_ENSG00000135406 0.582531950155284
ABHD1_ENSG00000143994 0.582673012244566
RAB3GAP1_ENSG00000115839 0.582742613565227
XYLT1_ENSG00000103489 0.582743060025474
PTPN22_ENSG00000134242 0.58282113137784
MRC1_ENSG00000260314 0.58303262146063
CDCA2_ENSG00000184661 0.583160405761888
MBOAT1_ENSG00000172197 0.583160666129001
VPS35_ENSG00000069329 0.583283794925132
HHAT_ENSG00000054392 0.583284304073178
POLA2_ENSG00000014138 0.583308083859259
MGRN1_ENSG00000102858 0.583402159201639
ZNF143_ENSG00000166478 0.583538365010384
AQP5_ENSG00000161798 0.583603168330621
PRPF6_ENSG00000101161 0.58374548637033
APOLD1_ENSG00000178878 0.583760282136822
CALHM2_ENSG00000138172 0.583763579432539
TMEM201_ENSG00000188807 0.583857168007545
TUFT1_ENSG00000143367 0.583919698121094
MTRF1_ENSG00000120662 0.584081887138262
PRMT3_ENSG00000185238 0.584108500380914
JPH2_ENSG00000149596 0.584120742352883
GALC_ENSG00000054983 0.584141200749686
ICE1_ENSG00000164151 0.584147598715898
HRG_ENSG00000113905 0.584232635549475
DPP6_ENSG00000130226 0.584363869264744
FAM43B_ENSG00000183114 0.584386489282172
ZFP37_ENSG00000136866 0.584421542648978
HACE1_ENSG00000085382 0.584482161581732
ACTL9_ENSG00000181786 0.584503153005157
RCOR1_ENSG00000089902 0.584527114596882
ZNF513_ENSG00000163795 0.584548452467537
TOPAZ1_ENSG00000173769 0.58454950314631
RETREG2_ENSG00000144567 0.584582474386705
P2RX5_ENSG00000083454 0.584600116780192
P2RX5-TAX1BP3_ENSG00000257950 0.584600116780192
WDR91_ENSG00000105875 0.584751986172427
RBSN_ENSG00000131381 0.584802587178201
GSDMA_ENSG00000167914 0.584837016858308
METAP1D_ENSG00000172878 0.584939559999943
PHGDH_ENSG00000092621 0.584942909221992
HSPA6_ENSG00000173110 0.585121962727158
TEKT3_ENSG00000125409 0.585136385458791
TRIM63_ENSG00000158022 0.585167904818741
SFXN5_ENSG00000144040 0.58519024897303
WASHC2C_ENSG00000172661 0.58520553543189
TPO_ENSG00000115705 0.585328536447649
JMJD7_ENSG00000243789 0.585386691996356
AKAP3_ENSG00000111254 0.585425220678781
SUMF1_ENSG00000144455 0.585432256323682
XRRA1_ENSG00000166435 0.585534722685703
EIF4G2_ENSG00000110321 0.58556198013383
XPO6_ENSG00000169180 0.585630145672957
ENPP2_ENSG00000136960 0.58564057272017
KRT23_ENSG00000108244 0.585664505906
PTPRA_ENSG00000132670 0.585769662612299
SUCLA2_ENSG00000136143 0.585811357220944
L3MBTL4_ENSG00000154655 0.585846714723062
GALK1_ENSG00000108479 0.585944832176672
PCNX3_ENSG00000197136 0.5859475499295
EFHC1_ENSG00000096093 0.585986851299137
COL4A1_ENSG00000187498 0.585997820316459
MARK2_ENSG00000072518 0.586002063782627
SLITRK3_ENSG00000121871 0.586022920657064
BROX_ENSG00000162819 0.586041014613036
SMOC2_ENSG00000112562 0.586071340911914
HOXD9_ENSG00000128709 0.586084006201635
TULP4_ENSG00000130338 0.586119678401972
ZFR_ENSG00000056097 0.586120874531279
CPEB2_ENSG00000137449 0.586128406601681
ZNF526_ENSG00000167625 0.586195841142405
SACS_ENSG00000151835 0.586205530614549
CDR2L_ENSG00000109089 0.586216486525119
IPO9_ENSG00000198700 0.586232952590899
SNED1_ENSG00000162804 0.586233855676961
BCL2L12_ENSG00000126453 0.586245009636624
APTX_ENSG00000137074 0.586368223151203
ASB4_ENSG00000005981 0.586421958446455
TBL2_ENSG00000106638 0.586505809909844
ZNF224_ENSG00000267680 0.586575108405398
C19orf47_ENSG00000160392 0.586588478813304
FMO3_ENSG00000007933 0.58663529085654
TNS4_ENSG00000131746 0.586746818120477
ACAA2_ENSG00000167315 0.586763580679871
CEP72_ENSG00000112877 0.586859900883167
PCYT1A_ENSG00000161217 0.586937933769112
PNPLA5_ENSG00000100341 0.586963139386961
HERC1_ENSG00000103657 0.586966122438078
GPR182_ENSG00000166856 0.587051909326813
SLC6A12_ENSG00000111181 0.587069316985269
DDX28_ENSG00000182810 0.58708445780502
RPF1_ENSG00000117133 0.587085492636975
TRPV2_ENSG00000187688 0.587114044909107
NAXD_ENSG00000213995 0.587128058986846
EHD2_ENSG00000024422 0.587205814934847
ST8SIA5_ENSG00000101638 0.587252382378174
ZBTB47_ENSG00000114853 0.587285958540192
EPS15_ENSG00000085832 0.587293907882617
SNX2_ENSG00000205302 0.587297997184659
PHKG1_ENSG00000164776 0.587348616036794
SLC36A4_ENSG00000180773 0.587384993107346
STARD7_ENSG00000084090 0.587568173734228
TTC14_ENSG00000163728 0.587592390329689
PLEKHG3_ENSG00000126822 0.587607852741141
CES1_ENSG00000198848 0.587618059534055
PCSK9_ENSG00000169174 0.587627667083756
ERBB2_ENSG00000141736 0.587793008459082
AIP_ENSG00000110711 0.587822174534818
AC005670.2_ENSG00000262633 0.587840980751553
GFAP_ENSG00000131095 0.587853375919301
CD180_ENSG00000134061 0.587914773154208
MYO3B_ENSG00000071909 0.588038381440804
KREMEN1_ENSG00000183762 0.588045029786383
WDR76_ENSG00000092470 0.588073671511376
CYFIP2_ENSG00000055163 0.588114383451038
FAM114A2_ENSG00000055147 0.588234085788642
SAFB_ENSG00000160633 0.588313590759156
ZBTB21_ENSG00000173276 0.588317017260974
NIPAL1_ENSG00000163293 0.588403605381001
NT5C3B_ENSG00000141698 0.588685506858349
RUFY1_ENSG00000176783 0.588703421335802
HMX2_ENSG00000188816 0.588729116019222
EPB41L4A_ENSG00000129595 0.588778444081324
MEP1A_ENSG00000112818 0.588817993487661
MFSD11_ENSG00000092931 0.589014454346805
TOPORS_ENSG00000197579 0.589063652740205
MMADHC_ENSG00000168288 0.589181126199481
SNX4_ENSG00000114520 0.589330219676451
URGCP_ENSG00000106608 0.589394931753097
INAVA_ENSG00000163362 0.589427555851919
TSFM_ENSG00000123297 0.589433173566812
TRIM55_ENSG00000147573 0.589441418672544
TCHP_ENSG00000139437 0.589469612672389
HS3ST3A1_ENSG00000153976 0.589470422280147
ENTPD2_ENSG00000054179 0.589536366287923
SGK3_ENSG00000104205 0.589548419243916
NEDD1_ENSG00000139350 0.589575579035215
DARS_ENSG00000115866 0.589599891574481
SNX8_ENSG00000106266 0.589627944412796
RRS1_ENSG00000179041 0.589690283448551
GOLGA1_ENSG00000136935 0.589693863346464
MMP21_ENSG00000154485 0.589699349767937
NDE1_ENSG00000072864 0.589896026404924
SEC14L3_ENSG00000100012 0.589925685808006
KIAA1211L_ENSG00000196872 0.589963104437443
PLD4_ENSG00000166428 0.590108194660763
NACAD_ENSG00000136274 0.590155652971726
RNF207_ENSG00000158286 0.590171242743161
GNE_ENSG00000159921 0.590196647511902
SHPK_ENSG00000197417 0.59029094173912
RASGRP1_ENSG00000172575 0.590306908635739
NFKBIZ_ENSG00000144802 0.590431403927832
MRPL37_ENSG00000116221 0.590520261122044
ANGPTL4_ENSG00000167772 0.590693753869741
WDFY1_ENSG00000085449 0.590704439071959
IDO2_ENSG00000188676 0.590713085626936
LEO1_ENSG00000166477 0.590748849916517
CWH43_ENSG00000109182 0.590755098488352
POLG_ENSG00000140521 0.59076414692945
BACH1_ENSG00000156273 0.590788562995322
KIF20A_ENSG00000112984 0.590826403517738
NYAP2_ENSG00000144460 0.590872568357764
SLC15A1_ENSG00000088386 0.590923181777761
RABEP2_ENSG00000177548 0.590976192557997
SLC9A3R2_ENSG00000065054 0.591021316262968
BSG_ENSG00000172270 0.591034196948341
ZMYM5_ENSG00000132950 0.59104534133725
FAM207A_ENSG00000160256 0.591056068020195
LEXM_ENSG00000162398 0.591059396762621
NECAB2_ENSG00000103154 0.591129309827026
MKNK1_ENSG00000079277 0.591278239115314
PDCD2L_ENSG00000126249 0.591279259858975
SNTG1_ENSG00000147481 0.591345773094437
FOXN3_ENSG00000053254 0.591474098728812
MFN2_ENSG00000116688 0.591481263293423
LINGO2_ENSG00000174482 0.591612348380005
AFF4_ENSG00000072364 0.591686588491286
PTPN21_ENSG00000070778 0.591697939164439
SPNS1_ENSG00000169682 0.591766006049711
FAM222B_ENSG00000173065 0.591798226844372
SLC44A1_ENSG00000070214 0.591885682755286
EYA2_ENSG00000064655 0.591890839488396
TDRD3_ENSG00000083544 0.591891308556514
RNF215_ENSG00000099999 0.591980477223589
EXT1_ENSG00000182197 0.592072621016518
ZNF281_ENSG00000162702 0.592095293257769
ZDHHC13_ENSG00000177054 0.592128741632198
TPP1_ENSG00000166340 0.59225243576512
SNX25_ENSG00000109762 0.592267518531592
SCARA5_ENSG00000168079 0.592359778479547
ZNF200_ENSG00000010539 0.592361154646156
SLC2A10_ENSG00000197496 0.592363011321668
AATF_ENSG00000275700 0.592381454392684
GSS_ENSG00000100983 0.592391123651186
PLAA_ENSG00000137055 0.592604297332286
PIGZ_ENSG00000119227 0.592630175066768
MLXIPL_ENSG00000009950 0.592636104593202
PPP1R12A_ENSG00000058272 0.592699224965631
SUPV3L1_ENSG00000156502 0.59275849911829
SCPEP1_ENSG00000121064 0.592780077125669
DOLK_ENSG00000175283 0.592809952709751
TCIRG1_ENSG00000110719 0.59283804131982
MPL_ENSG00000117400 0.592840538273717
FAM120A_ENSG00000048828 0.592841891306056
SLC44A5_ENSG00000137968 0.592858033327117
AGFG2_ENSG00000106351 0.592867645173529
PCDHB7_ENSG00000113212 0.592899932641765
HK1_ENSG00000156515 0.592969746633477
OLFM1_ENSG00000130558 0.593105726877762
UPP1_ENSG00000183696 0.593134573513895
NSD2_ENSG00000109685 0.593246973326821
HOXD13_ENSG00000128714 0.593293093722865
LRRC1_ENSG00000137269 0.593384100618795
USP38_ENSG00000170185 0.593435887108802
PAX1_ENSG00000125813 0.593507294343464
SNX18_ENSG00000178996 0.593555466456201
ITGB1_ENSG00000150093 0.593731558955151
NOTCH4_ENSG00000204301 0.593774057061652
EXOC6B_ENSG00000144036 0.593801924256819
CTNNBL1_ENSG00000132792 0.59385083625948
SND1_ENSG00000197157 0.593929231520567
CDCP2_ENSG00000157211 0.594018444481256
MSRA_ENSG00000175806 0.594041127091629
GALNS_ENSG00000141012 0.594077241927663
DENND2D_ENSG00000162777 0.594162110765307
ZRANB3_ENSG00000121988 0.594187324452526
ZNRF3_ENSG00000183579 0.594333063836034
ITGAM_ENSG00000169896 0.594383840585893
IRX4_ENSG00000113430 0.594425859649582
CRNKL1_ENSG00000101343 0.594448428644002
THSD1_ENSG00000136114 0.594519730039455
PPP4R3B_ENSG00000275052 0.594524723247431
NUFIP2_ENSG00000108256 0.594556035470798
ICA1_ENSG00000003147 0.594592015103136
SCRN2_ENSG00000141295 0.594675931545777
NF2_ENSG00000186575 0.594780196999734
FAHD2A_ENSG00000115042 0.594824473555275
ARG2_ENSG00000081181 0.59488373416915
HUNK_ENSG00000142149 0.594897557312799
TUBAL3_ENSG00000178462 0.594951657092686
RAP1GAP_ENSG00000076864 0.594974455263836
ADAM17_ENSG00000151694 0.594988744904452
PPM1E_ENSG00000175175 0.595006335021353
METTL2B_ENSG00000165055 0.595009714190276
AP000944.5_ENSG00000285816 0.595032491895777
PRODH2_ENSG00000250799 0.595038438078803
LRP8_ENSG00000157193 0.595038680879571
DNAJC1_ENSG00000136770 0.595178824699219
GGACT_ENSG00000134864 0.595230775680526
CFAP47_ENSG00000165164 0.595295029489371
SLC25A29_ENSG00000197119 0.595339105502731
BBOX1_ENSG00000129151 0.595392721400584
UGT1A3_ENSG00000243135 0.595484969706018
METTL22_ENSG00000067365 0.59553261938049
PAK5_ENSG00000101349 0.595635151531688
USP45_ENSG00000123552 0.595644163472167
PAX8_ENSG00000125618 0.595783211528481
ACSL6_ENSG00000164398 0.595827215680066
DNM1L_ENSG00000087470 0.595886515494731
AC034228.4_ENSG00000281938 0.596019406901851
GPR33_ENSG00000214943 0.596040691923164
EHD1_ENSG00000110047 0.596058032385612
ANKZF1_ENSG00000163516 0.596275247676056
PRKG1_ENSG00000185532 0.596345976339137
NIT1_ENSG00000158793 0.596443302706404
RSAD1_ENSG00000136444 0.596450659052687
UGP2_ENSG00000169764 0.596472624420386
SLAIN2_ENSG00000109171 0.596729236951382
MCM2_ENSG00000073111 0.59674891117954
ZFP2_ENSG00000198939 0.596770868171476
NMUR2_ENSG00000132911 0.596785567607277
CFH_ENSG00000000971 0.596821609225859
RFT1_ENSG00000163933 0.596930821697377
RABEPK_ENSG00000136933 0.596961952202128
NAA25_ENSG00000111300 0.597023197561082
ZNF384_ENSG00000126746 0.597023423580723
TUBA3C_ENSG00000198033 0.597034060408797
SIX2_ENSG00000170577 0.597053469238042
C9_ENSG00000113600 0.59712142263986
SLC12A5_ENSG00000124140 0.597158865437923
CHRDL2_ENSG00000054938 0.597243096475982
NCF4_ENSG00000100365 0.597374353887303
ZNF225_ENSG00000256294 0.597442261886341
MYH3_ENSG00000109063 0.597547525606223
DDIT4_ENSG00000168209 0.597551754930533
ARHGEF33_ENSG00000214694 0.597593795761723
MARK1_ENSG00000116141 0.59767941943525
STIP1_ENSG00000168439 0.597706520744476
PDCD4_ENSG00000150593 0.597974997808439
HCN4_ENSG00000138622 0.598278891312686
SSH1_ENSG00000084112 0.59838501909925
GABBR1_ENSG00000204681 0.598386933496908
TRIM16_ENSG00000221926 0.598501156235357
BSN_ENSG00000164061 0.598564690318478
LRIT2_ENSG00000204033 0.59860765220477
SNX6_ENSG00000129515 0.598621947232752
PUF60_ENSG00000179950 0.5987513877685
GHITM_ENSG00000165678 0.598884090491181
ATP1A2_ENSG00000018625 0.598905823258928
MDM2_ENSG00000135679 0.598924097802183
RERGL_ENSG00000111404 0.598935757021163
SPAG9_ENSG00000008294 0.599205209826335
HOGA1_ENSG00000241935 0.599206337104797
HOXA4_ENSG00000197576 0.599217267088262
GABRR2_ENSG00000111886 0.599217550745773
ENTPD8_ENSG00000188833 0.599230088822738
KIF13B_ENSG00000197892 0.599285800836388
NKD1_ENSG00000140807 0.599387626104442
WDR60_ENSG00000126870 0.59939665742488
POC5_ENSG00000152359 0.599542478298675
AC104452.1_ENSG00000283189 0.599554607663234
KRT37_ENSG00000108417 0.59961854183426
L3MBTL3_ENSG00000198945 0.599661611906477
STK35_ENSG00000125834 0.59978631792049
MAPK13_ENSG00000156711 0.599969955921397
HSF2BP_ENSG00000160207 0.600338708309097
DHRS2_ENSG00000100867 0.600355352459729
ELF1_ENSG00000120690 0.600423452738845
KLHL6_ENSG00000172578 0.600530173756919
RBM5_ENSG00000003756 0.600601780305413
SLAIN1_ENSG00000139737 0.600603701173654
ZSWIM3_ENSG00000132801 0.600606558210427
TMEM134_ENSG00000172663 0.600613780155024
MON1B_ENSG00000103111 0.600652358420582
ZDBF2_ENSG00000204186 0.600659582000863
A1CF_ENSG00000148584 0.600704453524102
NSUN5_ENSG00000130305 0.600773017319655
TRIM9_ENSG00000100505 0.600789515112873
SRP72_ENSG00000174780 0.600828719691584
SMCR8_ENSG00000176994 0.600933457284497
ARFGAP1_ENSG00000101199 0.600979298323628
ANGPTL7_ENSG00000171819 0.600989182345171
FAM89A_ENSG00000182118 0.600995668832846
RTF1_ENSG00000137815 0.601032839100639
PARVA_ENSG00000197702 0.601166129361365
MKNK2_ENSG00000099875 0.601181812125664
RILP_ENSG00000167705 0.601221087957631
RABGGTA_ENSG00000100949 0.601266058959837
FGD2_ENSG00000146192 0.601288106236488
SLC35E1_ENSG00000127526 0.601313296531984
NAALADL2_ENSG00000177694 0.601361261799531
DBT_ENSG00000137992 0.601444613302537
GTF2H4_ENSG00000213780 0.601505595639326
GRIA1_ENSG00000155511 0.601562675138397
SLC7A2_ENSG00000003989 0.601609039075486
ALG11_ENSG00000253710 0.601799115783481
AGXT_ENSG00000172482 0.60184129693205
ZWILCH_ENSG00000174442 0.601903281702195
QSOX2_ENSG00000165661 0.601988596119079
KRT32_ENSG00000108759 0.602034188716988
ITPRID1_ENSG00000180347 0.602119231728869
NFIA_ENSG00000162599 0.602216763298754
STK31_ENSG00000196335 0.602232820886404
FN3KRP_ENSG00000141560 0.60223296056834
CDH5_ENSG00000179776 0.602407056513581
SH3BP1_ENSG00000100092 0.602469939400426
PARD3B_ENSG00000116117 0.60247840900073
GLT8D2_ENSG00000120820 0.602677792615615
MYBPHL_ENSG00000221986 0.602690342261412
THRB_ENSG00000151090 0.602738309420681
HGF_ENSG00000019991 0.602748590701979
ADCYAP1R1_ENSG00000078549 0.602793604916864
R3HCC1_ENSG00000104679 0.602949149231574
ALDH8A1_ENSG00000118514 0.602977492784144
CCDC78_ENSG00000162004 0.603049864628956
HACL1_ENSG00000131373 0.603078940372674
GRB14_ENSG00000115290 0.603130398945859
OR4X2_ENSG00000172208 0.603141446384057
EGR4_ENSG00000135625 0.603157293340684
MYLK2_ENSG00000101306 0.603260818142781
WDR18_ENSG00000065268 0.603315266422632
DCPS_ENSG00000110063 0.603317485214749
NLGN2_ENSG00000169992 0.603319269673624
KIF18B_ENSG00000186185 0.603353573471646
CERS1_ENSG00000223802 0.603382744687128
NUMA1_ENSG00000137497 0.603389749501359
MATN3_ENSG00000132031 0.603419885965667
ECT2_ENSG00000114346 0.60353992060895
CAPG_ENSG00000042493 0.603563778407297
MED15_ENSG00000099917 0.603585728365119
KIAA0319L_ENSG00000142687 0.603688887849113
KCNQ3_ENSG00000184156 0.603695120522022
METTL25_ENSG00000127720 0.60376233333668
PLCXD1_ENSG00000182378 0.603783466286956
CCDC124_ENSG00000007080 0.603807599174222
CMA1_ENSG00000092009 0.603862393095677
KCNK1_ENSG00000135750 0.603900474270384
PCDHGC4_ENSG00000242419 0.603919659058303
JSRP1_ENSG00000167476 0.603939547417665
PNLIPRP1_ENSG00000187021 0.603976736949886
NKX2-4_ENSG00000125816 0.604027714373328
MYB_ENSG00000118513 0.604098396032831
SGPL1_ENSG00000166224 0.604160744542143
PCDHGC5_ENSG00000240764 0.604222964673283
CFAP100_ENSG00000163885 0.604253642219486
RAPGEF5_ENSG00000136237 0.604303088865297
ACAD8_ENSG00000151498 0.604310786252076
M1AP_ENSG00000159374 0.604325186235847
SOWAHA_ENSG00000198944 0.604334902872077
AL357075.5_ENSG00000288520 0.604335116704258
TMEM178A_ENSG00000152154 0.604412864631568
TMPRSS11A_ENSG00000187054 0.604502142615006
HSF4_ENSG00000102878 0.604523932587585
TERF1_ENSG00000147601 0.604536228799185
VRTN_ENSG00000133980 0.604551512256228
ZSWIM2_ENSG00000163012 0.604569760496852
MIPOL1_ENSG00000151338 0.604687778422248
UGT1A5_ENSG00000240224 0.604748111041615
RWDD2B_ENSG00000156253 0.604776263500369
TYW1_ENSG00000198874 0.604852460714858
NOSTRIN_ENSG00000163072 0.604892770654966
DNAJC25_ENSG00000059769 0.604954710750315
MAB21L4_ENSG00000172478 0.604989046099562
EXD1_ENSG00000178997 0.605199355006462
WDR20_ENSG00000140153 0.605273043090795
SLCO2B1_ENSG00000137491 0.605288142081429
SUSD5_ENSG00000173705 0.605314530404735
SURF6_ENSG00000148296 0.605413618240759
HGD_ENSG00000113924 0.605557209114173
SMG9_ENSG00000105771 0.605565341760589
KLHL36_ENSG00000135686 0.605621650997516
RELL2_ENSG00000164620 0.605636030718845
SRP68_ENSG00000167881 0.605774466921012
CTNNA2_ENSG00000066032 0.605901091762684
GTPBP1_ENSG00000100226 0.605922578289067
KIRREL2_ENSG00000126259 0.605949413256031
CNOT3_ENSG00000088038 0.605978901998236
RTN4R_ENSG00000040608 0.605983562806569
AL358113.1_ENSG00000285130 0.606009623513815
SIRT5_ENSG00000124523 0.606276362243401
SNX27_ENSG00000143376 0.606478805779082
NUFIP1_ENSG00000083635 0.606480693962818
KREMEN2_ENSG00000131650 0.606498423046739
ADAM28_ENSG00000042980 0.606670823665238
RPAP3_ENSG00000005175 0.60673102500361
TTLL7_ENSG00000137941 0.606822600337389
USHBP1_ENSG00000130307 0.606870806263521
ZNF839_ENSG00000022976 0.606891969468773
FAHD1_ENSG00000180185 0.606964132832108
LRRC45_ENSG00000169683 0.607030847837295
NOL9_ENSG00000162408 0.607077419720628
CCNF_ENSG00000162063 0.607088402467303
MAST4_ENSG00000069020 0.60710249970042
CLYBL_ENSG00000125246 0.607123428625152
ZNF85_ENSG00000105750 0.607125864144884
CHEK1_ENSG00000149554 0.607171718078505
MEAK7_ENSG00000140950 0.607308465643854
PICALM_ENSG00000073921 0.607378722542471
SPEM2_ENSG00000184560 0.607404400337805
TMEM79_ENSG00000163472 0.607440362909859
MIIP_ENSG00000116691 0.607512266505955
NXPE1_ENSG00000095110 0.607715102430993
RBM28_ENSG00000106344 0.607777677666997
LHCGR_ENSG00000138039 0.607802981781337
CLHC1_ENSG00000162994 0.607821178368412
KCNS1_ENSG00000124134 0.607828830849316
NLGN1_ENSG00000169760 0.607830756058155
PUS3_ENSG00000110060 0.607846040670792
GPN1_ENSG00000198522 0.607863365772302
EHD4_ENSG00000103966 0.607927514246891
HMX3_ENSG00000188620 0.60793547989917
NTN1_ENSG00000065320 0.607967424932657
FAM171B_ENSG00000144369 0.607968560817582
RCN1_ENSG00000049449 0.607983632194037
CHRNA1_ENSG00000138435 0.608041545145162
LRRC23_ENSG00000010626 0.60806729148387
MRPL46_ENSG00000259494 0.60808634401313
CAMKK1_ENSG00000004660 0.608123618370516
SLC37A3_ENSG00000157800 0.608261618381932
GBF1_ENSG00000107862 0.608323471615599
SLC38A4_ENSG00000139209 0.608327105194162
C1orf94_ENSG00000142698 0.6083836354411
WNT7A_ENSG00000154764 0.608399796912616
ARSJ_ENSG00000180801 0.608449619441302
SLC39A12_ENSG00000148482 0.608459376247258
SLC47A1_ENSG00000142494 0.60851227177708
CAVIN1_ENSG00000177469 0.60860580130533
PGAM5_ENSG00000247077 0.608612824676423
DAGLB_ENSG00000164535 0.608617803988224
VPS33A_ENSG00000139719 0.608686531588754
ADGRG4_ENSG00000156920 0.608750677505817
SYNE2_ENSG00000054654 0.60882350786804
FAM53A_ENSG00000174137 0.608836714258343
PACS2_ENSG00000179364 0.608856815172346
RIOK3_ENSG00000101782 0.608867131284559
ZCWPW1_ENSG00000078487 0.608936431045541
RAB26_ENSG00000167964 0.608986039611211
CLCA1_ENSG00000016490 0.609024403493142
CYP2A7_ENSG00000198077 0.609032164072248
ZFP30_ENSG00000120784 0.60907409751642
SLC1A3_ENSG00000079215 0.609156992950517
RBM4B_ENSG00000173914 0.609174959720073
KANK1_ENSG00000107104 0.609203503752025
AC013489.1_ENSG00000173867 0.609205168424651
DET1_ENSG00000140543 0.609205168424651
ARRDC4_ENSG00000140450 0.609210914603829
F13A1_ENSG00000124491 0.609301498063444
COQ6_ENSG00000119723 0.609310844431072
TMEM232_ENSG00000186952 0.609364689570876
KAT6B_ENSG00000156650 0.609413952273996
NIM1K_ENSG00000177453 0.609610314974325
OR10A3_ENSG00000170683 0.609729322224733
DNM1_ENSG00000106976 0.609800393146093
NLRC3_ENSG00000167984 0.609847081973832
LYPD3_ENSG00000124466 0.609855155793109
IRF2BP2_ENSG00000168264 0.609873297498164
MTHFSD_ENSG00000103248 0.60998779266318
LMNB2_ENSG00000176619 0.610017258270035
EPHX3_ENSG00000105131 0.610057311466742
NARS_ENSG00000134440 0.610073414036028
CCDC62_ENSG00000130783 0.610184807456035
UFSP2_ENSG00000109775 0.610196838549027
CRTAP_ENSG00000170275 0.610226999384373
TATDN1_ENSG00000147687 0.610248039294682
CPNE1_ENSG00000214078 0.610320957873689
STAT3_ENSG00000168610 0.610354965308942
SLC25A35_ENSG00000125434 0.610432113217892
RSAD2_ENSG00000134321 0.61046825606465
TMEM102_ENSG00000181284 0.610606351456699
PMM2_ENSG00000140650 0.61074616064277
VTN_ENSG00000109072 0.610887065894872
CTSH_ENSG00000103811 0.610906593160458
ECHDC2_ENSG00000121310 0.610965396578765
TRIM33_ENSG00000197323 0.611066187720192
NDUFS3_ENSG00000213619 0.611160271611807
MIER2_ENSG00000105556 0.61120437849324
FZD4_ENSG00000174804 0.611256620087364
ASB6_ENSG00000148331 0.611318323644411
AP2B1_ENSG00000006125 0.611333282214738
KMT2C_ENSG00000055609 0.611338869406131
TOR1AIP1_ENSG00000143337 0.611359606319936
ATF4_ENSG00000128272 0.611391470363498
SLC29A2_ENSG00000174669 0.611462942984274
RERE_ENSG00000142599 0.611532221354836
LRRC36_ENSG00000159708 0.611541180921817
OR51B5_ENSG00000167355 0.611596276056748
HOXC11_ENSG00000123388 0.611643636253056
FAM161A_ENSG00000170264 0.611666421346969
LIPN_ENSG00000204020 0.611674478086687
RASSF9_ENSG00000198774 0.611744524967133
C1R_ENSG00000159403 0.611766965887129
ELF3_ENSG00000163435 0.611794932630086
ZNF280D_ENSG00000137871 0.61180536464953
SYT7_ENSG00000011347 0.611907221576582
DPY19L2_ENSG00000177990 0.612028695715673
KIAA1257_ENSG00000114656 0.612107838645496
SDF4_ENSG00000078808 0.612176374869885
WRAP53_ENSG00000141499 0.612179625515398
IKBKE_ENSG00000263528 0.612223321454783
PCDHGB3_ENSG00000262209 0.61233444852318
OR51E2_ENSG00000167332 0.61233832251879
HNF1A_ENSG00000135100 0.612421268520968
GLP2R_ENSG00000065325 0.612440403918963
MAZ_ENSG00000103495 0.612503968838852
PRDM5_ENSG00000138738 0.61258001937299
TMEM184A_ENSG00000164855 0.612596859673281
TTC26_ENSG00000105948 0.612638429097924
MICAL3_ENSG00000243156 0.612666694331407
MAP1S_ENSG00000130479 0.612723800112372
SERINC3_ENSG00000132824 0.612724790194337
FSIP1_ENSG00000150667 0.612790229634427
OSGEPL1_ENSG00000128694 0.612807861939451
D2HGDH_ENSG00000180902 0.612883396718338
RFX6_ENSG00000185002 0.612904426985094
DOCK4_ENSG00000128512 0.613050905124767
TRMT5_ENSG00000126814 0.613082509901665
HAS3_ENSG00000103044 0.613114612692913
FBXO24_ENSG00000106336 0.613120170743036
ASB5_ENSG00000164122 0.613200169130959
MOB3C_ENSG00000142961 0.613274501609888
ZNF98_ENSG00000197360 0.613279390847968
ARHGAP15_ENSG00000075884 0.613350392983107
PLIN3_ENSG00000105355 0.613375719130703
TARS2_ENSG00000143374 0.613402566666261
RBM44_ENSG00000177483 0.613414072570685
MEIOB_ENSG00000162039 0.613515839643981
GIT2_ENSG00000139436 0.613562099684359
OGFR_ENSG00000060491 0.613619142391291
PREB_ENSG00000138073 0.613625464099983
SPPL2B_ENSG00000005206 0.613633750844911
SLC2A6_ENSG00000160326 0.613685765843751
SLFN5_ENSG00000166750 0.613838144864718
LY6G6F-LY6G6D_ENSG00000250641 0.613937932580638
RPUSD3_ENSG00000156990 0.614047871583453
NAGK_ENSG00000124357 0.614066384262363
SLC18A3_ENSG00000187714 0.614146818246617
DNAJC28_ENSG00000177692 0.614195775725483
CDC16_ENSG00000130177 0.614237042591363
SNRNP70_ENSG00000104852 0.614274148107281
NDUFAF6_ENSG00000156170 0.614313861887343
JAK1_ENSG00000162434 0.614326070442186
ATXN1L_ENSG00000224470 0.614513374406747
TMEM179_ENSG00000258986 0.614560934759181
ZHX2_ENSG00000178764 0.61458834788651
LRR1_ENSG00000165501 0.614613357803878
ATF5_ENSG00000169136 0.614629336585402
SLC16A4_ENSG00000168679 0.614685797228227
KCNT2_ENSG00000162687 0.614721705415149
MOXD1_ENSG00000079931 0.614790741026843
CCDC151_ENSG00000198003 0.614817302681334
MAP3K5_ENSG00000197442 0.614881534334587
TRIM10_ENSG00000204613 0.614888349507448
MRTFB_ENSG00000186260 0.614933711943267
MISP_ENSG00000099812 0.614939996619719
TBX15_ENSG00000092607 0.614949315694995
LPIN2_ENSG00000101577 0.615007125553626
SQOR_ENSG00000137767 0.615016330368805
TMEM120A_ENSG00000189077 0.615020938294782
POC1B_ENSG00000139323 0.615038255933701
RXFP3_ENSG00000182631 0.615080196708462
VEGFA_ENSG00000112715 0.615130522353649
TRPC1_ENSG00000144935 0.615171090172223
QRSL1_ENSG00000130348 0.615405121128098
SIRPB2_ENSG00000196209 0.615457452988581
BDKRB1_ENSG00000100739 0.615567390309432
ACSS1_ENSG00000154930 0.615644388891245
ZMIZ2_ENSG00000122515 0.615666791119701
ATG16L2_ENSG00000168010 0.615668484640722
QTRT1_ENSG00000213339 0.615726481073571
TIMD4_ENSG00000145850 0.615735062641493
BTBD1_ENSG00000064726 0.615762582950267
DLD_ENSG00000091140 0.615880459772408
TLE3_ENSG00000140332 0.615960336989078
VASH1_ENSG00000071246 0.615964130379883
GRIN2B_ENSG00000273079 0.616025804946243
NME8_ENSG00000086288 0.616071355234542
FCRL3_ENSG00000160856 0.616073128447516
DDX17_ENSG00000100201 0.616095922576818
CSNK1G1_ENSG00000169118 0.616114161734313
ZBTB16_ENSG00000109906 0.61616127353722
MAN2B2_ENSG00000013288 0.616168163971494
SLC22A17_ENSG00000092096 0.616187142653832
MRPL16_ENSG00000166902 0.616210719474092
DLAT_ENSG00000150768 0.616218989111953
GPR155_ENSG00000163328 0.616281314834678
YJEFN3_ENSG00000250067 0.616323141266981
PLCXD3_ENSG00000182836 0.616480471620174
ACBD5_ENSG00000107897 0.616535492289875
SSUH2_ENSG00000125046 0.61655910981542
GJA8_ENSG00000121634 0.616651630759108
C11orf80_ENSG00000173715 0.616663307106277
ZNF544_ENSG00000198131 0.61677166334575
CTSC_ENSG00000109861 0.616787312368897
LENG9_ENSG00000275183 0.616850126494772
DNAJC3_ENSG00000102580 0.616942058691156
FAM222A_ENSG00000139438 0.616955864124667
PSIP1_ENSG00000164985 0.616967599804002
ESRRB_ENSG00000119715 0.617025243045217
CDH19_ENSG00000071991 0.617047746670956
PLCL2_ENSG00000154822 0.617063411062386
SLK_ENSG00000065613 0.617139921637635
CIZ1_ENSG00000148337 0.617159636742922
SV2B_ENSG00000185518 0.617200712194006
BMP1_ENSG00000168487 0.61723042382856
ZNF560_ENSG00000198028 0.617270719193524
CA14_ENSG00000118298 0.617457121683584
UGT1A9_ENSG00000241119 0.617469286667476
OR51M1_ENSG00000184698 0.617528778029046
ADD2_ENSG00000075340 0.617612186223073
DHCR24_ENSG00000116133 0.617632589415646
TDRD1_ENSG00000095627 0.617638479135965
FBXW9_ENSG00000132004 0.617660776244315
CCDC74B_ENSG00000152076 0.617680306912968
NPL_ENSG00000135838 0.61770896561078
DOK3_ENSG00000146094 0.617820645089298
CCIN_ENSG00000185972 0.617830727694447
IGSF5_ENSG00000183067 0.617895955233252
ANXA13_ENSG00000104537 0.617926443256838
UGT1A10_ENSG00000242515 0.617999229789864
NUGGC_ENSG00000189233 0.618027991695473
WDR26_ENSG00000162923 0.618158025867477
CAVIN4_ENSG00000170681 0.618173278602011
ZNF665_ENSG00000197497 0.618183461769108
FAM214B_ENSG00000005238 0.618225572048598
LRFN1_ENSG00000128011 0.618392432988531
EID3_ENSG00000255150 0.618416401987116
TG_ENSG00000042832 0.618544096317052
SPTLC1_ENSG00000090054 0.618590133586345
C21orf59-TCP10L_ENSG00000265590 0.618604713411483
TRIM59_ENSG00000213186 0.618616619801376
ZNF500_ENSG00000103199 0.618621040966928
UBXN8_ENSG00000104691 0.618630979681872
SCUBE3_ENSG00000146197 0.618719380546948
SPIRE1_ENSG00000134278 0.61872093268572
WDR90_ENSG00000161996 0.618748747728976
SPEG_ENSG00000072195 0.618764598819608
CLTA_ENSG00000122705 0.618791540360079
PPIP5K2_ENSG00000145725 0.618845150777345
MOGAT1_ENSG00000124003 0.618937979396205
EFR3B_ENSG00000084710 0.618966440935119
KY_ENSG00000174611 0.618971170187937
SNTB1_ENSG00000172164 0.618982980428973
C15orf39_ENSG00000167173 0.618998275721957
STAU1_ENSG00000124214 0.619091451378574
PTOV1_ENSG00000104960 0.619311137637834
ZDHHC12_ENSG00000160446 0.61947402644125
PLA2G7_ENSG00000146070 0.619488901093512
BTBD16_ENSG00000138152 0.619533541228379
SRSF11_ENSG00000116754 0.619543458073849
ZC3H7B_ENSG00000100403 0.61958458948899
SLC44A2_ENSG00000129353 0.619658741758419
SLC35F4_ENSG00000151812 0.619686689749139
ZNF300_ENSG00000145908 0.619688690625962
C12orf40_ENSG00000180116 0.619697059431045
ZNF571_ENSG00000180479 0.619846723217427
C1QTNF8_ENSG00000184471 0.619859594068026
RNF39_ENSG00000204618 0.619944268404226
CHIA_ENSG00000134216 0.619955375605832
RRAD_ENSG00000166592 0.619986470452076
NOX3_ENSG00000074771 0.620038627380108
ZNF746_ENSG00000181220 0.620098424273238
DMWD_ENSG00000185800 0.620124062280642
BACE1_ENSG00000186318 0.620183364699262
POTEF_ENSG00000196604 0.620189982837559
RPAP2_ENSG00000122484 0.620275052870169
SLC25A17_ENSG00000100372 0.620359078114097
ZNF514_ENSG00000144026 0.620408862418265
ZNF804A_ENSG00000170396 0.620468485544551
SFXN3_ENSG00000107819 0.620636251090118
PALM_ENSG00000099864 0.620755388581724
PLEKHG4_ENSG00000196155 0.620862730964709
TNIP1_ENSG00000145901 0.62089199876133
WSCD2_ENSG00000075035 0.620932983297069
LCA5_ENSG00000135338 0.620941425546026
TEX52_ENSG00000283297 0.620982467329239
GNB5_ENSG00000069966 0.621024342717088
ZNF852_ENSG00000178917 0.621030384764641
B3GNT6_ENSG00000198488 0.621084655579013
USP50_ENSG00000170236 0.621151243631626
MYO7B_ENSG00000169994 0.621211719186813
ZNF529_ENSG00000186020 0.62123324863366
PRRT4_ENSG00000224940 0.621244945918344
NPM2_ENSG00000158806 0.621252137312774
TRMO_ENSG00000136932 0.621298482008506
UTP14C_ENSG00000253797 0.621315018200667
GABRR1_ENSG00000146276 0.621375863635607
ASNSD1_ENSG00000138381 0.621422569075974
FLG2_ENSG00000143520 0.621434390737122
TAF6_ENSG00000106290 0.621504071345381
PEBP4_ENSG00000134020 0.621512623205635
IL17RB_ENSG00000056736 0.621520527266483
CNTNAP3B_ENSG00000154529 0.621557507380638
RPTN_ENSG00000215853 0.621576894726768
TRPC4_ENSG00000133107 0.621616505773694
NMI_ENSG00000123609 0.621685857512124
APOA4_ENSG00000110244 0.621713748570332
CCDC9B_ENSG00000188549 0.621722492806258
OR5A1_ENSG00000172320 0.621779407324474
RFC4_ENSG00000163918 0.621830397208664
DAGLA_ENSG00000134780 0.621907769536601
SPAG6_ENSG00000077327 0.621921635207003
TIMM50_ENSG00000105197 0.621924861670596
NUMB_ENSG00000133961 0.621972689968685
TAF4_ENSG00000130699 0.621985979889849
ELP3_ENSG00000134014 0.622067859827048
HSD17B4_ENSG00000133835 0.622093461920441
RRNAD1_ENSG00000143303 0.622156724353285
LRRN2_ENSG00000170382 0.622167058015514
CHGA_ENSG00000100604 0.622186754494246
CCDC85C_ENSG00000205476 0.62220770279823
PRKDC_ENSG00000253729 0.622214095455575
INTS10_ENSG00000104613 0.622215451614043
PCOLCE2_ENSG00000163710 0.622359001644709
SYDE1_ENSG00000105137 0.622368723859163
PRR14_ENSG00000156858 0.62241909254907
CYP3A43_ENSG00000021461 0.622551257584075
CHST6_ENSG00000183196 0.622649938735612
AC058822.1_ENSG00000282278 0.622799776340702
BARX2_ENSG00000043039 0.622805268407094
TUT7_ENSG00000083223 0.62285523315927
NEU2_ENSG00000115488 0.622879630971668
RHOT1_ENSG00000126858 0.623016060414765
FBXO3_ENSG00000110429 0.623025173938606
SPTBN2_ENSG00000173898 0.623104507384118
AP000812.4_ENSG00000284844 0.623160379998628
FEM1A_ENSG00000141965 0.623177823569135
CPNE3_ENSG00000085719 0.623202000099039
MED16_ENSG00000175221 0.623213533441773
FAM71A_ENSG00000162771 0.623247802440281
PARP3_ENSG00000041880 0.623265585675696
GPR39_ENSG00000183840 0.623306603993574
SPRED2_ENSG00000198369 0.62333915255355
CARF_ENSG00000138380 0.62338912481808
MAP4K3_ENSG00000011566 0.623404354036826
LIPM_ENSG00000173239 0.623485346565223
LIX1_ENSG00000145721 0.62348902979068
EXOSC7_ENSG00000075914 0.623501799096413
BPIFB2_ENSG00000078898 0.623505787851142
ACTR8_ENSG00000113812 0.623526097032888
KCNH7_ENSG00000184611 0.623527263357961
CDC14B_ENSG00000081377 0.623589567228949
ISM2_ENSG00000100593 0.62360317837215
ACO2_ENSG00000100412 0.623617819449552
ASB13_ENSG00000196372 0.623626063573505
RNF20_ENSG00000155827 0.623640228250982
DERA_ENSG00000023697 0.623665805539212
CTTNBP2NL_ENSG00000143079 0.623669522221217
REPS1_ENSG00000135597 0.623713080961719
PARS2_ENSG00000162396 0.623757671568605
FANCI_ENSG00000140525 0.623835346205458
GSDME_ENSG00000105928 0.623849331587814
KMT2A_ENSG00000118058 0.623991550863477
INSRR_ENSG00000027644 0.624000512021364
CNBD1_ENSG00000176571 0.624016796302756
REPIN1_ENSG00000214022 0.624044670346487
DELE1_ENSG00000081791 0.624074382502799
ZNF615_ENSG00000197619 0.624084106662632
PIK3CB_ENSG00000051382 0.624119574176125
MBP_ENSG00000197971 0.624137018170054
GHRHR_ENSG00000106128 0.624147937449806
FCN2_ENSG00000160339 0.624179949209279
P2RX6_ENSG00000099957 0.624453868459651
PLB1_ENSG00000163803 0.62450629606999
TXNDC16_ENSG00000087301 0.624542735647672
CATSPERE_ENSG00000179397 0.624558831832722
TCTN1_ENSG00000204852 0.624597679679853
RASA2_ENSG00000155903 0.624599469770592
PLS1_ENSG00000120756 0.624602101526215
TM7SF3_ENSG00000064115 0.624682271106701
HTR4_ENSG00000164270 0.62468964471547
ERFE_ENSG00000178752 0.6247686843872
C1QTNF4_ENSG00000172247 0.624845059641974
IKZF2_ENSG00000030419 0.6248713981172
ZNF628_ENSG00000197483 0.624886460723673
PCED1A_ENSG00000132635 0.624916546055665
KIF2C_ENSG00000142945 0.625034049121032
ZNF837_ENSG00000152475 0.625058525129832
DHX58_ENSG00000108771 0.625132767768405
GPR108_ENSG00000125734 0.625446928801227
RTP1_ENSG00000175077 0.625501794755691
PAX4_ENSG00000106331 0.625505769514928
TIMP3_ENSG00000100234 0.625645896711172
SYT16_ENSG00000139973 0.625673979206728
RNF32_ENSG00000105982 0.625681442907501
GUCA1A_ENSG00000048545 0.625747992248081
OXSM_ENSG00000151093 0.625915945806795
TMEM151B_ENSG00000178233 0.626033546173025
HPS4_ENSG00000100099 0.626051811789812
OR10W1_ENSG00000172772 0.626092298654982
STARD9_ENSG00000159433 0.626111887271328
ORC2_ENSG00000115942 0.626120110477085
NUMBL_ENSG00000105245 0.626146423603846
SLC22A18_ENSG00000110628 0.626146772075834
ANKRD13A_ENSG00000076513 0.626178136129515
FAM183A_ENSG00000186973 0.626189457870349
LRRC75B_ENSG00000178026 0.626265478273047
CLMP_ENSG00000166250 0.626316082103928
ELMO3_ENSG00000102890 0.626338978227604
ODF3L1_ENSG00000182950 0.626436285345541
ALG9_ENSG00000086848 0.626452340745545
WDR93_ENSG00000140527 0.626530960904782
HOXC10_ENSG00000180818 0.626577060902178
ASL_ENSG00000126522 0.626607446837196
PCYT2_ENSG00000185813 0.626613996393312
ULK3_ENSG00000140474 0.626678268579449
FZD5_ENSG00000163251 0.626679494686264
TM6SF2_ENSG00000213996 0.626778972398567
METTL11B_ENSG00000203740 0.626801198234932
VPS45_ENSG00000136631 0.626812738331626
ZNF467_ENSG00000181444 0.626882864411262
SCRIB_ENSG00000180900 0.626889938722363
CORO7_ENSG00000262246 0.626986364390165
SLC26A4_ENSG00000091137 0.626992683459901
AL035078.4_ENSG00000285283 0.627146599773108
GPR135_ENSG00000181619 0.627156010653048
TPMT_ENSG00000137364 0.62717814239596
INPP5E_ENSG00000148384 0.627230241169719
SLC22A9_ENSG00000149742 0.627238454570851
CHERP_ENSG00000085872 0.627250231850531
SRSF4_ENSG00000116350 0.627275681773921
NDNF_ENSG00000173376 0.627280164230326
DOK2_ENSG00000147443 0.627297224965135
DOC2B_ENSG00000272636 0.627332395933631
RAB11FIP3_ENSG00000090565 0.627362354201495
TXNIP_ENSG00000265972 0.627519384729235
SV2A_ENSG00000159164 0.627522597381805
COPE_ENSG00000105669 0.627542337529909
MFSD2A_ENSG00000168389 0.627586019668699
VPS9D1_ENSG00000075399 0.627611554029607
BPHL_ENSG00000137274 0.627634525443581
CHRNA3_ENSG00000080644 0.627734111442541
LINGO4_ENSG00000213171 0.627789726533766
DUSP6_ENSG00000139318 0.627829138395801
FAM13C_ENSG00000148541 0.627878314690529
IPO7_ENSG00000205339 0.627910153998081
FBXL22_ENSG00000197361 0.627958217575884
NXPE3_ENSG00000144815 0.628107982558416
PIK3R2_ENSG00000105647 0.628139271134569
AC007192.1_ENSG00000268173 0.628141594782351
NSA2_ENSG00000164346 0.628219652051892
CMTR2_ENSG00000180917 0.628224564615531
UQCRC2_ENSG00000140740 0.628312000791389
WNT9A_ENSG00000143816 0.628483289625148
SYN3_ENSG00000185666 0.628487027285157
ANTXR2_ENSG00000163297 0.628577629937124
PLA2G3_ENSG00000100078 0.628679968709228
PKMYT1_ENSG00000127564 0.628716635575375
PCYOX1L_ENSG00000145882 0.628944308548824
CCDC146_ENSG00000135205 0.628953352279214
ASH1L_ENSG00000116539 0.628975067714017
GOLGA6L2_ENSG00000174450 0.629149001631832
TMEM39B_ENSG00000121775 0.629223872549614
GABPB2_ENSG00000143458 0.629226504322877
ADA_ENSG00000196839 0.629262127186591
TC2N_ENSG00000165929 0.629298676329903
MRPL3_ENSG00000114686 0.629349394328783
PCDHB3_ENSG00000113205 0.629382867096834
PHYHD1_ENSG00000175287 0.629404913142275
TRIM58_ENSG00000162722 0.629522279677336
FAM167B_ENSG00000183615 0.629586384467856
FAM217A_ENSG00000145975 0.629590316096257
HSP90B1_ENSG00000166598 0.629783065644545
ZNF264_ENSG00000083844 0.629801820604866
PIGF_ENSG00000151665 0.62981252670634
NUTM2G_ENSG00000188152 0.629903926499647
AC093899.2_ENSG00000251569 0.629928238939897
PNPLA1_ENSG00000180316 0.630082832251193
VCAM1_ENSG00000162692 0.630207408523629
CASC4_ENSG00000166734 0.630240355771863
NDUFA9_ENSG00000139180 0.630262096971144
OR4A5_ENSG00000221840 0.630262925384225
LILRA1_ENSG00000104974 0.630307044030742
MAVS_ENSG00000088888 0.630327364616459
FSHR_ENSG00000170820 0.630428437153606
P3H4_ENSG00000141696 0.630429143185334
PACSIN2_ENSG00000100266 0.630540652264683
CHFR_ENSG00000072609 0.6305769830389
PITPNM2_ENSG00000090975 0.630702689228475
MICU2_ENSG00000165487 0.63071312876834
PITRM1_ENSG00000107959 0.630761380369925
DUSP16_ENSG00000111266 0.630766539123178
AL583836.1_ENSG00000276490 0.630881710985848
OSMR_ENSG00000145623 0.630908041768814
TMPRSS3_ENSG00000160183 0.630944847927996
NXPE4_ENSG00000137634 0.630969658726757
AP1B1_ENSG00000100280 0.631029085294613
TTC31_ENSG00000115282 0.631039871945085
OSGIN2_ENSG00000164823 0.631072028976347
CASP7_ENSG00000165806 0.631100370805797
CABP1_ENSG00000157782 0.631104408320501
FECH_ENSG00000066926 0.631124939175583
NAPSA_ENSG00000131400 0.631208129642508
SUSD4_ENSG00000143502 0.631306401456625
MPHOSPH8_ENSG00000196199 0.631368934661222
ZNF507_ENSG00000168813 0.631395956654109
ZNF701_ENSG00000167562 0.63141959204648
CNKSR3_ENSG00000153721 0.631420769333021
LRRC47_ENSG00000130764 0.631447951360063
MRI1_ENSG00000037757 0.631451531320373
CHKB_ENSG00000100288 0.631473902690693
NUAK1_ENSG00000074590 0.631490934887872
MOK_ENSG00000080823 0.631577205125891
ZNF362_ENSG00000160094 0.631660367503119
EGF_ENSG00000138798 0.631679151860881
BNC1_ENSG00000169594 0.631727209996833
SPIDR_ENSG00000164808 0.631733978218004
QPCT_ENSG00000115828 0.631736679113095
B3GALNT2_ENSG00000162885 0.631743450198363
CNTF_ENSG00000242689 0.631749076316996
CHN1_ENSG00000128656 0.631760281829369
ADAMTS18_ENSG00000140873 0.631807196244405
RASSF3_ENSG00000153179 0.63182896129951
CYP39A1_ENSG00000146233 0.631842793427378
DCAF1_ENSG00000145041 0.631938223301791
ZNF155_ENSG00000204920 0.631952362482583
SLC35A5_ENSG00000138459 0.631960178001813
COL5A1_ENSG00000130635 0.631990575078371
PTPRC_ENSG00000081237 0.632008275385223
FGF6_ENSG00000111241 0.632043287466112
RAD51C_ENSG00000108384 0.632044189708313
FMO1_ENSG00000010932 0.632257387729135
WDR31_ENSG00000148225 0.632273463197402
OSBPL6_ENSG00000079156 0.632293520672566
SLCO1C1_ENSG00000139155 0.63234309752997
NOXA1_ENSG00000188747 0.632351804519417
NFS1_ENSG00000244005 0.632449648185688
SMG8_ENSG00000167447 0.632458813223065
PROM1_ENSG00000007062 0.632512393818296
GRAMD1C_ENSG00000178075 0.632542876224417
ZNF66_ENSG00000160229 0.63259342413539
KIAA0895_ENSG00000164542 0.632660620378454
TSGA10_ENSG00000135951 0.632684160383266
LIN9_ENSG00000183814 0.632686262373801
PLPPR4_ENSG00000117600 0.632721292227372
FRMD5_ENSG00000171877 0.632722898045018
NUDT12_ENSG00000112874 0.632749329922532
OMA1_ENSG00000162600 0.632860831484872
UROD_ENSG00000126088 0.632883031108645
AC069368.1_ENSG00000249240 0.632889902099035
SERPINB11_ENSG00000206072 0.632916059809058
PPP1R12C_ENSG00000125503 0.632924213621986
KIAA1549_ENSG00000122778 0.632964445371918
ISLR_ENSG00000129009 0.633009099559287
PCSK7_ENSG00000160613 0.633049349157453
KIZ_ENSG00000088970 0.633110654370324
BTBD17_ENSG00000204347 0.63316760412941
SENP2_ENSG00000163904 0.633235668927232
DIPK1A_ENSG00000154511 0.633299531933119
PCYOX1_ENSG00000116005 0.633311963639811
NDRG2_ENSG00000165795 0.633353951876263
GEMIN5_ENSG00000082516 0.633360962233447
STK32A_ENSG00000169302 0.633432063427262
SLC2A9_ENSG00000109667 0.633448976484446
NUDC_ENSG00000090273 0.63346036439901
FIGNL1_ENSG00000132436 0.633572435309048
USP21_ENSG00000143258 0.633628049004807
MYH9_ENSG00000100345 0.633649440556505
CDIPT_ENSG00000103502 0.633705437625331
OR4C46_ENSG00000185926 0.633720763197101
LARP4B_ENSG00000107929 0.633739601255772
CEP70_ENSG00000114107 0.633857091032983
FOSL1_ENSG00000175592 0.63393400054307
ITPRIPL2_ENSG00000205730 0.633999266866277
DYSF_ENSG00000135636 0.634080718608523
SGK1_ENSG00000118515 0.634100382017404
AC000120.3_ENSG00000285953 0.634118649956388
BCORL1_ENSG00000085185 0.634221971991145
ETHE1_ENSG00000105755 0.63422737961992
GDA_ENSG00000119125 0.634264060797242
TRAP1_ENSG00000126602 0.634316920846144
PWWP2A_ENSG00000170234 0.634355178484234
ANKRD63_ENSG00000230778 0.634384633935206
DCDC1_ENSG00000170959 0.634434919887201
PAPSS1_ENSG00000138801 0.634480414509164
KIN_ENSG00000151657 0.634538001935832
METTL3_ENSG00000165819 0.634541767655152
COL1A2_ENSG00000164692 0.634595946211254
ARHGEF37_ENSG00000183111 0.634628357945474
RAF1_ENSG00000132155 0.634704202597496
LDLRAD3_ENSG00000179241 0.634924591020364
FLNB_ENSG00000136068 0.634926204443381
WDFY2_ENSG00000139668 0.6349509144024
CYP11B1_ENSG00000160882 0.634974839402385
LPAR3_ENSG00000171517 0.634991046891888
MIGA1_ENSG00000180488 0.635108304117925
NDC80_ENSG00000080986 0.63512150028672
LRRCC1_ENSG00000133739 0.635131363650798
LHX9_ENSG00000143355 0.635189568371543
PRKCI_ENSG00000163558 0.635196445072957
PRDM7_ENSG00000126856 0.635292566859991
SLC39A3_ENSG00000141873 0.63534855734289
SLC49A4_ENSG00000138463 0.635359440777136
TAF3_ENSG00000165632 0.63537039324195
KIF5A_ENSG00000155980 0.635380693938675
PLCZ1_ENSG00000139151 0.635411689283038
GASK1A_ENSG00000144649 0.635424623568303
PCARE_ENSG00000179270 0.635586699127322
MAPT_ENSG00000186868 0.635595315591795
BAIAP2L1_ENSG00000006453 0.635598798197429
ATG16L1_ENSG00000085978 0.635666386116223
ITM2C_ENSG00000135916 0.635716031134465
C3orf49_ENSG00000163632 0.635741886680888
DDX21_ENSG00000165732 0.635888446921883
CRELD2_ENSG00000184164 0.636024369821892
TTC8_ENSG00000165533 0.636070809369023
AADACL2_ENSG00000197953 0.636072198651763
CD44_ENSG00000026508 0.636081089272387
CNOT10_ENSG00000182973 0.636096997785762
PIWIL1_ENSG00000125207 0.636158903631858
KRT1_ENSG00000167768 0.636177676492223
UPF1_ENSG00000005007 0.636246478341707
NEK3_ENSG00000136098 0.636272687918514
HAP1_ENSG00000173805 0.636279748167478
ROCK2_ENSG00000134318 0.636292649640555
TBX18_ENSG00000112837 0.636357327127446
TRH_ENSG00000170893 0.63636471797428
CFAP410_ENSG00000160226 0.636410645707103
MRPL15_ENSG00000137547 0.636506092882026
AARSD1_ENSG00000266967 0.636542638111058
ARL13B_ENSG00000169379 0.636620932092324
FAAP100_ENSG00000185504 0.636642736299147
KRIT1_ENSG00000001631 0.636677497506422
OR4C15_ENSG00000181939 0.636735841982184
KIFC2_ENSG00000167702 0.636817465211673
UNK_ENSG00000132478 0.636858813525529
ZYX_ENSG00000159840 0.63693042488318
RBFOX1_ENSG00000078328 0.636994131775059
ARCN1_ENSG00000095139 0.637001199752456
PLPPR2_ENSG00000105520 0.637022576104534
RNASEH2A_ENSG00000104889 0.637037367389606
CEP57_ENSG00000166037 0.637062402640057
TRIM16L_ENSG00000108448 0.637109485942857
PPM1N_ENSG00000213889 0.63714163926231
CALR3_ENSG00000269058 0.63727667557933
PHKG2_ENSG00000156873 0.637462917758544
FAM187B_ENSG00000177558 0.637531826894013
CERT1_ENSG00000113163 0.637554426476041
GDAP2_ENSG00000196505 0.637555500759575
ZNF268_ENSG00000090612 0.637613662518809
ITCH_ENSG00000078747 0.637618346611736
DLX4_ENSG00000108813 0.637624632587513
MFN1_ENSG00000171109 0.637636790348538
TMEM151A_ENSG00000179292 0.637666757456501
EME1_ENSG00000154920 0.637707815001542
CHN2_ENSG00000106069 0.637745958479729
UST_ENSG00000111962 0.637748458438192
MFSD2B_ENSG00000205639 0.637764615722025
TMEM214_ENSG00000119777 0.637818125202315
ACTL7B_ENSG00000148156 0.637820201575057
AC126283.2_ENSG00000285330 0.637847114460404
AGFG1_ENSG00000173744 0.637918091820094
CLIP3_ENSG00000105270 0.637933618772676
SMYD3_ENSG00000185420 0.638001683752487
SLC9B1_ENSG00000164037 0.6380031504339
RCBTB1_ENSG00000136144 0.638024933352671
ZNF749_ENSG00000186230 0.63803367654746
GNL1_ENSG00000204590 0.638168016933435
SLC1A6_ENSG00000105143 0.638168085319843
PALMD_ENSG00000099260 0.63823379791564
TOX3_ENSG00000103460 0.638271007348113
CRYBB2_ENSG00000244752 0.638324864667122
CTH_ENSG00000116761 0.638327173073057
GPX2_ENSG00000176153 0.638429659411875
ANTXR1_ENSG00000169604 0.638437389402846
PRDM16_ENSG00000142611 0.638461779055885
POTEC_ENSG00000183206 0.638475701156911
OR2K2_ENSG00000171133 0.638526092642191
ABCG4_ENSG00000172350 0.638548187558987
SLC38A2_ENSG00000134294 0.638558906315212
SAXO2_ENSG00000188659 0.638602511830611
AKR1B1_ENSG00000085662 0.638611444622676
MCOLN1_ENSG00000090674 0.638626458138368
FCRL6_ENSG00000181036 0.638705129374387
KCNK10_ENSG00000100433 0.638746367581158
RAD9A_ENSG00000172613 0.638771240405963
RCC1L_ENSG00000274523 0.638814579954132
KLHDC8A_ENSG00000162873 0.638871407687008
TRPC7_ENSG00000069018 0.638885527306443
ADRB1_ENSG00000043591 0.638990952533031
KLHL41_ENSG00000239474 0.639015573175488
ACSF2_ENSG00000167107 0.6390805850007
PRKCQ_ENSG00000065675 0.639080766183633
JAKMIP1_ENSG00000152969 0.639144377417639
PIAS4_ENSG00000105229 0.63918207394616
HIC2_ENSG00000169635 0.639328042993509
TUBE1_ENSG00000074935 0.639364098476006
COQ9_ENSG00000088682 0.639485385228465
SCMH1_ENSG00000010803 0.639539479795494
TMEM144_ENSG00000164124 0.639599459169451
ERICH6B_ENSG00000165837 0.63971327426569
CDC42EP1_ENSG00000128283 0.639728973867319
DGKI_ENSG00000157680 0.639789347316343
CHAF1A_ENSG00000167670 0.63992147083568
CAMKMT_ENSG00000143919 0.63993034170275
WDR48_ENSG00000114742 0.639937242458623
ERO1A_ENSG00000197930 0.639947376922946
ZRANB1_ENSG00000019995 0.639966539656829
FAM200A_ENSG00000221909 0.63997565888909
FSD1L_ENSG00000106701 0.639994536372968
CFAP298_ENSG00000159079 0.64001535130616
PSD4_ENSG00000125637 0.640055672952109
PRPSAP1_ENSG00000161542 0.640094884335403
ALG2_ENSG00000119523 0.640168221646396
GIT1_ENSG00000108262 0.640258279161265
TCF4_ENSG00000196628 0.640286245518271
ATPAF1_ENSG00000123472 0.640288378278762
SOX4_ENSG00000124766 0.640426686927757
ADH4_ENSG00000198099 0.640486377144387
PEX11G_ENSG00000104883 0.640555428678372
ZFPL1_ENSG00000162300 0.640597584426487
ARID3B_ENSG00000179361 0.64062899352198
TRIM46_ENSG00000163462 0.640640405438039
TLNRD1_ENSG00000140406 0.640679811977036
PSMD1_ENSG00000173692 0.640750583161628
MAML1_ENSG00000161021 0.640767898894986
GALNT1_ENSG00000141429 0.640905504393288
SORBS2_ENSG00000154556 0.640989917845789
HYKK_ENSG00000188266 0.641111493952971
PEX12_ENSG00000108733 0.641209875824879
CST9_ENSG00000173335 0.641235514786787
CSF1R_ENSG00000182578 0.64134602412027
MEIS3_ENSG00000105419 0.641379686042253
ATPAF2_ENSG00000171953 0.64151942509099
SUN1_ENSG00000164828 0.641559970752803
ADGRE5_ENSG00000123146 0.641569230811583
AHR_ENSG00000106546 0.641605801206581
DAPK3_ENSG00000167657 0.641607698919001
EPN1_ENSG00000063245 0.641641926171119
TLR10_ENSG00000174123 0.641652197344279
AAR2_ENSG00000131043 0.641672403983451
IRX5_ENSG00000176842 0.641690349064904
AL139300.1_ENSG00000256500 0.64174008862044
RAB36_ENSG00000100228 0.641760818743729
ASIC2_ENSG00000108684 0.641771096579137
DPYSL2_ENSG00000092964 0.641863256110075
KLHL28_ENSG00000179454 0.641955298634265
UCP2_ENSG00000175567 0.641978506542401
TGS1_ENSG00000137574 0.641997110667037
ADAT1_ENSG00000065457 0.642000225984022
ENPP6_ENSG00000164303 0.642241514525991
ACVR2B_ENSG00000114739 0.642249642901414
A3GALT2_ENSG00000184389 0.642251329479688
SS18L1_ENSG00000184402 0.642260865153415
PLXNB3_ENSG00000198753 0.642289976464635
ESS2_ENSG00000100056 0.642324421538672
OGFOD3_ENSG00000181396 0.642548634739153
GPR37L1_ENSG00000170075 0.642617150659758
UGT1A1_ENSG00000241635 0.642632603208963
ZNF493_ENSG00000196268 0.642661036680622
MTERF3_ENSG00000156469 0.642680536476113
LPL_ENSG00000175445 0.642769857508127
HYI_ENSG00000178922 0.642776717240229
YARS2_ENSG00000139131 0.642849495477174
NFU1_ENSG00000169599 0.642849634033198
FMO4_ENSG00000076258 0.642857230238552
EIF4G1_ENSG00000114867 0.642904252399039
HEXD_ENSG00000169660 0.642904394550905
C19orf44_ENSG00000105072 0.642906923932492
NELFCD_ENSG00000101158 0.642922952740324
C18orf54_ENSG00000166845 0.642925787202899
TAP1_ENSG00000168394 0.642992868051392
TMEM159_ENSG00000011638 0.643059570903826
THOC5_ENSG00000100296 0.643070564841937
LANCL2_ENSG00000132434 0.643089452481017
EXOSC6_ENSG00000223496 0.643129318265068
AC098850.3_ENSG00000266302 0.643150971411553
MCOLN2_ENSG00000153898 0.643156715022338
S1PR4_ENSG00000125910 0.643167598362368
C1QTNF9B_ENSG00000205863 0.643170508624164
CCDC144A_ENSG00000170160 0.643179388258131
KRT15_ENSG00000171346 0.643179677779204
TRMT11_ENSG00000066651 0.643315591797979
MRPS2_ENSG00000122140 0.643319447951383
TRAF2_ENSG00000127191 0.643421632949721
FAM161B_ENSG00000156050 0.643475454577143
SLC9A3R1_ENSG00000109062 0.64348408372254
TMCC3_ENSG00000057704 0.643495303274682
CIR1_ENSG00000138433 0.643497218504244
CDKAL1_ENSG00000145996 0.643638884177933
TAB2_ENSG00000055208 0.643639310392768
NDUFAF5_ENSG00000101247 0.64364774521308
CLDN9_ENSG00000213937 0.643710426483398
TBX1_ENSG00000184058 0.643720802624616
ZDHHC16_ENSG00000171307 0.643792004462125
PTRH1_ENSG00000187024 0.643816767370008
ZNF653_ENSG00000161914 0.643867757406886
RBM11_ENSG00000185272 0.643887146830693
PLIN2_ENSG00000147872 0.643959067280995
SLC22A1_ENSG00000175003 0.643981051799567
GRIK2_ENSG00000164418 0.644005156243206
STAT5A_ENSG00000126561 0.644069956910933
POLM_ENSG00000122678 0.644093163116637
SH3BP5_ENSG00000131370 0.644116526736305
TRIP4_ENSG00000103671 0.644145600816708
CDCP1_ENSG00000163814 0.644168663320498
SP3_ENSG00000172845 0.644190262976538
AL360181.3_ENSG00000254536 0.644246063481198
PPIL6_ENSG00000185250 0.64427773974948
ZNF385D_ENSG00000151789 0.644561240435171
MAP3K2_ENSG00000169967 0.644570092816297
PIP5KL1_ENSG00000167103 0.644595787609665
RIOK1_ENSG00000124784 0.644629566346386
CES2_ENSG00000172831 0.644643202162531
NEURL1B_ENSG00000214357 0.644783013671488
LEKR1_ENSG00000197980 0.644818133873016
PI4KB_ENSG00000143393 0.644827538100128
CCT2_ENSG00000166226 0.644860530700599
RAB34_ENSG00000109113 0.644913724587322
DYTN_ENSG00000232125 0.645078843303771
PIKFYVE_ENSG00000115020 0.645122108973206
MAP3K14_ENSG00000006062 0.645170065776604
ZNF790_ENSG00000197863 0.645209008641398
SLC36A1_ENSG00000123643 0.645229780051433
HPSE_ENSG00000173083 0.645255322704288
TRIP6_ENSG00000087077 0.645266814087649
ALKBH1_ENSG00000100601 0.645374441760819
TENM3_ENSG00000218336 0.645380802177442
C9orf131_ENSG00000174038 0.64539463651936
AP002990.1_ENSG00000255508 0.645447966361812
PFKFB1_ENSG00000158571 0.645474697730815
OR5AU1_ENSG00000169327 0.645525503638372
ZNF337_ENSG00000130684 0.645531411756007
LHX1_ENSG00000273706 0.645609219918868
ETV6_ENSG00000139083 0.645706717038787
OR9A4_ENSG00000258083 0.64572914869856
SOCS7_ENSG00000274211 0.6457525977857
BCL2L13_ENSG00000099968 0.645753321005883
FBXL13_ENSG00000161040 0.645776606968524
C17orf80_ENSG00000141219 0.645859048372125
CFAP53_ENSG00000172361 0.645892739863958
PTCHD4_ENSG00000244694 0.645903383180852
TUBB8P12_ENSG00000173213 0.64592258642245
KIF12_ENSG00000136883 0.645951549872802
FBXO16_ENSG00000214050 0.64595615145558
ARNTL_ENSG00000133794 0.646015051661974
TGM4_ENSG00000163810 0.646098024756108
SYNGR4_ENSG00000105467 0.646112269817822
PBXIP1_ENSG00000163346 0.646222542751829
GRK2_ENSG00000173020 0.646235773415254
HMOX1_ENSG00000100292 0.646282869067367
NUP62_ENSG00000213024 0.646284470169491
WNT10B_ENSG00000169884 0.646298057183401
TLR3_ENSG00000164342 0.646323403451502
PAX2_ENSG00000075891 0.646331585321946
SRA1_ENSG00000213523 0.646334757095114
CASP10_ENSG00000003400 0.646405741501214
UCP1_ENSG00000109424 0.646536094210209
HMBS_ENSG00000256269 0.646659786570061
GHR_ENSG00000112964 0.646727885830106
ZNF600_ENSG00000189190 0.646739991250483
ATP7A_ENSG00000165240 0.646772269971484
ARHGEF10_ENSG00000104728 0.646838683446199
GMNC_ENSG00000205835 0.646842488820344
WNT9B_ENSG00000158955 0.646853888481476
PATL2_ENSG00000229474 0.646976780529643
CCNO_ENSG00000152669 0.647056877616238
CACNA1D_ENSG00000157388 0.647235884274916
CLPTM1L_ENSG00000049656 0.647311310392427
SLC22A24_ENSG00000197658 0.647311786739522
IPPK_ENSG00000127080 0.647352008844431
FBXL5_ENSG00000118564 0.647388480228391
SIX3_ENSG00000138083 0.647389438363155
GNPTG_ENSG00000090581 0.6474896535471
TDO2_ENSG00000151790 0.647580149723981
FKBP4_ENSG00000004478 0.647677885661626
MITF_ENSG00000187098 0.647727518043193
RFTN2_ENSG00000162944 0.647754354507582
SLC43A1_ENSG00000149150 0.647780528651022
ACOX1_ENSG00000161533 0.647794068596612
ZNF595_ENSG00000272602 0.647794787687745
TGFB3_ENSG00000119699 0.647881557508984
CHGB_ENSG00000089199 0.647899728106038
ZNF253_ENSG00000256771 0.647976359935315
BIRC7_ENSG00000101197 0.648090268519712
IGSF22_ENSG00000179057 0.648114442258727
SETMAR_ENSG00000170364 0.648181259029169
TGM5_ENSG00000104055 0.648214350621364
OR9I1_ENSG00000172377 0.64823953051622
CARD11_ENSG00000198286 0.648304329772346
MUS81_ENSG00000172732 0.648339470212931
FAM189A2_ENSG00000135063 0.648364311609143
DCAF15_ENSG00000132017 0.648448018207844
CNTNAP4_ENSG00000152910 0.648584551301666
B4GALNT4_ENSG00000182272 0.648609168855888
MAN1A1_ENSG00000111885 0.648728614792653
PFAS_ENSG00000178921 0.648825138244196
GIPC1_ENSG00000123159 0.648857854321714
ANXA3_ENSG00000138772 0.648858696954202
FAP_ENSG00000078098 0.648932794475445
ONECUT2_ENSG00000119547 0.648969502336791
ODF2L_ENSG00000122417 0.649032996739262
CD164L2_ENSG00000174950 0.649052404087559
MLH3_ENSG00000119684 0.64909196322447
DDX1_ENSG00000079785 0.649113077952683
BACH2_ENSG00000112182 0.649122085717625
AFP_ENSG00000081051 0.649154337950169
FCRLA_ENSG00000132185 0.649190619783501
NRIP1_ENSG00000180530 0.649200377565066
WBP11_ENSG00000084463 0.649276831768479
AC004593.3_ENSG00000285162 0.649280545755916
HMOX2_ENSG00000103415 0.64935371930342
THOC1_ENSG00000079134 0.649363916810218
SUCLG1_ENSG00000163541 0.649383933308255
GALT_ENSG00000213930 0.649511199206178
MROH1_ENSG00000179832 0.649556284950952
OR1D2_ENSG00000184166 0.649589740649016
DENND11_ENSG00000257093 0.649691183574957
MON1A_ENSG00000164077 0.649720482057574
AEN_ENSG00000181026 0.64977570146022
RAD21L1_ENSG00000244588 0.649789436255524
AKT2_ENSG00000105221 0.649799074026569
ADPRHL2_ENSG00000116863 0.649842905979969
ATL3_ENSG00000184743 0.64990262559573
TGFBR3L_ENSG00000260001 0.649904639428888
IMPDH2_ENSG00000178035 0.649941929301282
BIRC2_ENSG00000110330 0.649962112131149
SBK3_ENSG00000231274 0.649975993819179
STRBP_ENSG00000165209 0.650108875291638
PRLHR_ENSG00000119973 0.650135135032357
KBTBD4_ENSG00000123444 0.650221806274865
APBA2_ENSG00000034053 0.650262557995048
BEND7_ENSG00000165626 0.650339750452695
HCN2_ENSG00000099822 0.650470335676761
VPS41_ENSG00000006715 0.650485982837416
CKAP5_ENSG00000175216 0.650530042596548
RARS2_ENSG00000146282 0.650605960816344
BRAP_ENSG00000089234 0.650632626657529
ZNF213_ENSG00000085644 0.650668723978688
CRLF1_ENSG00000006016 0.650754390683671
VSX2_ENSG00000119614 0.650755314316348
MYLIP_ENSG00000007944 0.650760590543411
TAOK2_ENSG00000149930 0.650789782808656
RNF186_ENSG00000178828 0.650805361196524
KRT24_ENSG00000167916 0.650822695479747
SLC38A7_ENSG00000103042 0.650836730361386
TSPAN1_ENSG00000117472 0.650890576179528
PPM1D_ENSG00000170836 0.650914874300588
CRYGN_ENSG00000127377 0.650983441564938
SEMA3E_ENSG00000170381 0.651035924000305
MYT1L_ENSG00000186487 0.651126821162692
IP6K3_ENSG00000161896 0.651185831805845
TMEM182_ENSG00000170417 0.65120715504814
TTF1_ENSG00000125482 0.651284307308961
IZUMO1R_ENSG00000183560 0.6513343345509
RPS6KL1_ENSG00000198208 0.651351300920085
PGK2_ENSG00000170950 0.651368023031486
DSCC1_ENSG00000136982 0.651407709515455
SMARCC2_ENSG00000139613 0.651426832393189
RPE65_ENSG00000116745 0.651436682920012
FAM71D_ENSG00000172717 0.651443810903764
SLC16A13_ENSG00000174327 0.651454031475742
CLEC3A_ENSG00000166509 0.65147241220289
CTU1_ENSG00000142544 0.651505334709706
MSTN_ENSG00000138379 0.651514873959945
TOM1L2_ENSG00000175662 0.651617390380782
TLR6_ENSG00000174130 0.651627438914774
SH2D4A_ENSG00000104611 0.65163457285577
UCKL1_ENSG00000198276 0.651666328332366
WDR4_ENSG00000160193 0.651720268570327
TXNDC5_ENSG00000239264 0.651793420530913
DNASE1_ENSG00000213918 0.651880242223469
LRRN3_ENSG00000173114 0.651891721711973
GPAT2_ENSG00000186281 0.651911290693043
TEAD1_ENSG00000187079 0.651921254918315
RNF150_ENSG00000170153 0.651926198148871
RNPC3_ENSG00000185946 0.651951407703618
TLE4_ENSG00000106829 0.651976770710524
FMO5_ENSG00000131781 0.652005930832467
SLC6A15_ENSG00000072041 0.652049463647206
HTR5A_ENSG00000157219 0.652067324719846
FMC1-LUC7L2_ENSG00000269955 0.652067972004745
LPAR2_ENSG00000064547 0.652077534957961
LCP1_ENSG00000136167 0.652150818077533
SLC41A3_ENSG00000114544 0.652159351557207
CLIP4_ENSG00000115295 0.652221475795103
SYCE1L_ENSG00000205078 0.652270310912544
NR1D2_ENSG00000174738 0.652321969471608
AAGAB_ENSG00000103591 0.652377670166726
CREBRF_ENSG00000164463 0.652403743554724
LMX1B_ENSG00000136944 0.652433989531938
EPHX1_ENSG00000143819 0.652474408174161
MGAM2_ENSG00000257743 0.652496450727227
LETM2_ENSG00000165046 0.652569877070897
ASIC5_ENSG00000256394 0.652640652946038
PANX1_ENSG00000110218 0.652688887242753
KMO_ENSG00000117009 0.652731805592463
PKLR_ENSG00000143627 0.652789544787999
RHBDD1_ENSG00000144468 0.652802524867043
CYP2W1_ENSG00000073067 0.652848072181812
PKD1L3_ENSG00000277481 0.652877829223372
STAR_ENSG00000147465 0.652887905790289
CCDC91_ENSG00000123106 0.652912120360893
ZNF469_ENSG00000225614 0.65297115041864
ATOH8_ENSG00000168874 0.65299121143692
NFIL3_ENSG00000165030 0.652993154246423
FBXO17_ENSG00000269190 0.65300912722741
KDF1_ENSG00000175707 0.653016521728057
CLEC11A_ENSG00000105472 0.653016882542283
BEGAIN_ENSG00000183092 0.653040859959765
VKORC1_ENSG00000167397 0.653127922950015
SMURF2_ENSG00000108854 0.653156110801952
SLC39A2_ENSG00000165794 0.653158284606772
MARCH4_ENSG00000144583 0.653211989064317
CACNA1F_ENSG00000102001 0.653229120632588
BTNL9_ENSG00000165810 0.653246983017821
PRAME_ENSG00000185686 0.653269128763386
DTX2_ENSG00000091073 0.653307054068882
ZNF865_ENSG00000261221 0.653321082075608
TMEM120B_ENSG00000188735 0.653330621543262
CDHR4_ENSG00000187492 0.653342567855933
SLC9A1_ENSG00000090020 0.653342933389967
RORA_ENSG00000069667 0.653409168579994
TSSK1B_ENSG00000212122 0.653411041879977
GET4_ENSG00000239857 0.653536192853022
RBBP8NL_ENSG00000130701 0.653552113417232
CEBPB_ENSG00000172216 0.653555119755409
SRSF8_ENSG00000263465 0.653616187314979
KRTAP10-3_ENSG00000212935 0.653619652527115
MAPKAP1_ENSG00000119487 0.653641994556312
VGLL3_ENSG00000206538 0.653719119183995
RAB19_ENSG00000146955 0.653756033638301
CST4_ENSG00000101441 0.65376268645793
CCDC92_ENSG00000119242 0.653805163587647
USP29_ENSG00000131864 0.653814181362957
ABCD3_ENSG00000117528 0.653911968563488
RNF25_ENSG00000163481 0.654070162723359
WDR92_ENSG00000243667 0.654079809124317
ACP4_ENSG00000142513 0.654110653095654
TMEM131_ENSG00000075568 0.654117808095846
POU2F3_ENSG00000137709 0.654220838318709
M6PR_ENSG00000003056 0.654224934903721
CDKL3_ENSG00000006837 0.654281018818397
FOXA3_ENSG00000170608 0.654329845249738
AMBP_ENSG00000106927 0.654368359462474
PRR36_ENSG00000183248 0.654388608342087
TRPC3_ENSG00000138741 0.654416178986455
DCTN6_ENSG00000104671 0.654463019507959
CDYL2_ENSG00000166446 0.654477692280846
FLVCR2_ENSG00000119686 0.654546582089955
PPP2R3C_ENSG00000092020 0.654579637679422
SPATA6L_ENSG00000106686 0.654678765309175
ZNF44_ENSG00000197857 0.6546977619681
AP1G1_ENSG00000166747 0.654700162007002
BST1_ENSG00000109743 0.654712764506196
COG4_ENSG00000103051 0.654858271939369
C2orf42_ENSG00000115998 0.654872996330863
MCHR1_ENSG00000128285 0.654890063341226
GLIPR1L2_ENSG00000180481 0.654947876665036
WNK4_ENSG00000126562 0.654972990337702
APBB3_ENSG00000113108 0.655004440503834
DNAJC4_ENSG00000110011 0.655080459301746
MAP2K5_ENSG00000137764 0.655108449358266
FOXP4_ENSG00000137166 0.655145641550567
ZNF154_ENSG00000179909 0.655252625931538
CDH18_ENSG00000145526 0.655260379071543
C2CD3_ENSG00000168014 0.655323840945206
CCNJL_ENSG00000135083 0.655331635119158
KLHDC7B_ENSG00000130487 0.655384612952673
STN1_ENSG00000107960 0.655476247046115
CAPN7_ENSG00000131375 0.65547981549461
WASHC2A_ENSG00000099290 0.655480758365929
SUOX_ENSG00000139531 0.655511617472246
HASPIN_ENSG00000177602 0.655526393059337
APEH_ENSG00000164062 0.655527597396489
TRAFD1_ENSG00000135148 0.655595974252594
ZNF177_ENSG00000188629 0.655629047757188
KRT6B_ENSG00000185479 0.655637655842221
CFAP157_ENSG00000160401 0.655653889265127
FUT6_ENSG00000156413 0.655712018553246
BCL2L14_ENSG00000121380 0.65575640223873
VNN1_ENSG00000112299 0.655767864413113
OR10P1_ENSG00000175398 0.655795932075917
BICDL1_ENSG00000135127 0.655827544515695
OR6A2_ENSG00000184933 0.655844397781993
A4GNT_ENSG00000118017 0.655888082565067
RNF175_ENSG00000145428 0.655970757859043
PYCR1_ENSG00000183010 0.656047712633328
MRPS31_ENSG00000102738 0.656078801321617
KIF5B_ENSG00000170759 0.656126170018575
PRR5L_ENSG00000135362 0.656126217683384
FAM114A1_ENSG00000197712 0.656159262104037
SLC28A1_ENSG00000156222 0.656170127117985
CCT6A_ENSG00000146731 0.656175495511646
BAIAP2_ENSG00000175866 0.656215945706256
CCT3_ENSG00000163468 0.656229453160941
MSANTD2_ENSG00000120458 0.656254812682592
GAS2L3_ENSG00000139354 0.65625886285597
IGFBP2_ENSG00000115457 0.656271149382008
LRRN1_ENSG00000175928 0.656310965470239
PLPP2_ENSG00000141934 0.65637836060436
CPEB3_ENSG00000107864 0.656379624858516
MXRA8_ENSG00000162576 0.656388040341419
KANSL2_ENSG00000139620 0.656405374600784
NPTX2_ENSG00000106236 0.656464396431548
EIF2B5_ENSG00000145191 0.656487708409399
CCDC149_ENSG00000181982 0.656575928030062
SLC14A1_ENSG00000141469 0.656579272538306
C2orf50_ENSG00000150873 0.656615990923555
OR2F1_ENSG00000213215 0.656768158561027
XPNPEP1_ENSG00000108039 0.656881695419457
SAMSN1_ENSG00000155307 0.656891147394095
TTI2_ENSG00000129696 0.656910160390572
TRAF7_ENSG00000131653 0.65698208075147
DHODH_ENSG00000102967 0.65699721966183
KLHL11_ENSG00000178502 0.657034124506741
IFT52_ENSG00000101052 0.657056635214467
RCN3_ENSG00000142552 0.657143418933181
ABHD4_ENSG00000100439 0.6571982133043
RHOBTB3_ENSG00000164292 0.657270529198684
HOXC6_ENSG00000197757 0.657286696355747
GDPD3_ENSG00000102886 0.657292781360163
ZNF845_ENSG00000213799 0.657298324383998
SYNE4_ENSG00000181392 0.657300720352631
CLP1_ENSG00000172409 0.657304453685159
MTA3_ENSG00000057935 0.657369726677261
IFT57_ENSG00000114446 0.657385826263402
EPM2A_ENSG00000112425 0.657407564497334
SDHB_ENSG00000117118 0.657533766161414
GPR152_ENSG00000175514 0.657545444635907
LRRC40_ENSG00000066557 0.657585607779488
CCDC168_ENSG00000175820 0.657650246023318
CNOT6_ENSG00000113300 0.65766904699202
CLN3_ENSG00000188603 0.657764877311821
MTDH_ENSG00000147649 0.65780597284381
FRZB_ENSG00000162998 0.657811080556377
ZNF2_ENSG00000275111 0.657847458929348
ACVRL1_ENSG00000139567 0.657871972770648
AP5M1_ENSG00000053770 0.65789722329723
MRPS18B_ENSG00000204568 0.65793386110936
RASL10B_ENSG00000270885 0.657943889674266
CDSN_ENSG00000204539 0.657952485125147
BTBD2_ENSG00000133243 0.65803620377215
WNT1_ENSG00000125084 0.658081338762844
XKR7_ENSG00000260903 0.658183394808027
NECTIN3_ENSG00000177707 0.658190601506077
CCPG1_ENSG00000260916 0.65819360846429
C1orf116_ENSG00000182795 0.658196804788623
SPATA46_ENSG00000171722 0.658209756425031
CNTD2_ENSG00000105219 0.658259003127827
ACD_ENSG00000102977 0.658270378792852
TIMM23B_ENSG00000204152 0.658271129434521
R3HCC1L_ENSG00000166024 0.65837603766139
IDH1_ENSG00000138413 0.65853130894804
C16orf46_ENSG00000166455 0.658716333230911
CDHR3_ENSG00000128536 0.658721057575401
ATAD3A_ENSG00000197785 0.658854059842183
CDH8_ENSG00000150394 0.658886674203537
FSD1_ENSG00000105255 0.658890691998172
FH_ENSG00000091483 0.658938773227516
COMTD1_ENSG00000165644 0.658978081096478
SARS_ENSG00000031698 0.658979364339665
DNAAF1_ENSG00000154099 0.659029230089592
UBAP2_ENSG00000137073 0.659067645885861
ARSI_ENSG00000183876 0.659081350423385
TBC1D32_ENSG00000146350 0.659156408667942
CDH10_ENSG00000040731 0.659186779696424
RIC8B_ENSG00000111785 0.659218189077859
CD248_ENSG00000174807 0.659360510691124
PIAS2_ENSG00000078043 0.659413361949526
EIF3L_ENSG00000100129 0.659541481913583
TEX9_ENSG00000151575 0.6595780267899
MASTL_ENSG00000120539 0.659663652201851
SHISA9_ENSG00000237515 0.659747699716683
KLHL14_ENSG00000197705 0.659786205818844
ABT1_ENSG00000146109 0.659891638429084
KCNQ5_ENSG00000185760 0.659898090756452
LDHAL6B_ENSG00000171989 0.659969555185254
GDF10_ENSG00000266524 0.659971609544571
ADH1B_ENSG00000196616 0.659996825623307
RELA_ENSG00000173039 0.660187973967962
GOSR2_ENSG00000108433 0.660246946603377
OXTR_ENSG00000180914 0.660279577250632
C2orf78_ENSG00000187833 0.660366245079514
TM7SF2_ENSG00000149809 0.660418795566003
CCN3_ENSG00000136999 0.660426230839924
CYP7B1_ENSG00000172817 0.660434228661226
AC048338.1_ENSG00000256861 0.660463335178583
NR0B2_ENSG00000131910 0.660482723762345
TMEM259_ENSG00000182087 0.660500265785027
EQTN_ENSG00000120160 0.660524003023114
B3GNT9_ENSG00000237172 0.660599754552038
PDIA6_ENSG00000143870 0.660635629552348
KCNS3_ENSG00000170745 0.660702475147447
DPAGT1_ENSG00000172269 0.660764955017697
PLPP7_ENSG00000160539 0.660766298220088
ZPR1_ENSG00000109917 0.660815775204142
AC092143.1_ENSG00000198211 0.660873350350998
BCAT1_ENSG00000060982 0.660906952282071
ZNF43_ENSG00000198521 0.660924181817383
KRT5_ENSG00000186081 0.660997822487756
ZNF501_ENSG00000186446 0.661082085671275
AC004687.2_ENSG00000285897 0.661213238110466
YLPM1_ENSG00000119596 0.661250816364191
THAP9_ENSG00000168152 0.661263895872355
PCDHB5_ENSG00000113209 0.661311295591384
PDE1B_ENSG00000123360 0.661313831522758
NUDT22_ENSG00000149761 0.661315088257916
KIFC3_ENSG00000140859 0.661325286759875
UGT2B4_ENSG00000156096 0.661380192749653
ADPRH_ENSG00000144843 0.661391165282746
LRRN4_ENSG00000125872 0.661470800197446
MCM3AP_ENSG00000160294 0.661507308492174
GPR63_ENSG00000112218 0.661568950355375
RNF43_ENSG00000108375 0.661602816665709
DNASE1L3_ENSG00000163687 0.661632883580679
JRKL_ENSG00000183340 0.661636348916151
TNFRSF13B_ENSG00000240505 0.661668155027439
BSND_ENSG00000162399 0.661706758259786
NCKAP1L_ENSG00000123338 0.661803396369502
STOML1_ENSG00000067221 0.661808227797832
TCAIM_ENSG00000179152 0.661816563591714
ANKRD13B_ENSG00000198720 0.661841305807162
OR13A1_ENSG00000256574 0.661994146108765
ARSK_ENSG00000164291 0.662033197162739
CIAO1_ENSG00000144021 0.662050595907469
EIF2AK1_ENSG00000086232 0.662101519080013
PRAM1_ENSG00000133246 0.662181168286481
SNX5_ENSG00000089006 0.662186717608174
METTL26_ENSG00000130731 0.662206512779683
SCYL3_ENSG00000000457 0.662264655628135
PDE9A_ENSG00000160191 0.662319415263413
OR52N4_ENSG00000181074 0.662412471579734
MFSD8_ENSG00000164073 0.662430570945169
TMPRSS13_ENSG00000137747 0.66243988602548
C2orf80_ENSG00000188674 0.662476756578445
PICK1_ENSG00000100151 0.662480996389306
SLC17A5_ENSG00000119899 0.662483120724573
GADD45GIP1_ENSG00000179271 0.662506584875585
ZNF324B_ENSG00000249471 0.662539058590745
PGAM1_ENSG00000171314 0.662550535525131
NAPG_ENSG00000134265 0.662550867138635
MTTP_ENSG00000138823 0.662607741147225
NPFFR2_ENSG00000056291 0.662625710241277
ILDR2_ENSG00000143195 0.662724513833978
HAPLN4_ENSG00000187664 0.662802799026303
MRO_ENSG00000134042 0.662901889059417
OR4K15_ENSG00000169488 0.662972888772386
DYNC1LI1_ENSG00000144635 0.663023359293829
CFAP77_ENSG00000188523 0.663043349557674
SLC3A2_ENSG00000168003 0.663072321200885
CCDC34_ENSG00000109881 0.663233787479597
FOXJ3_ENSG00000198815 0.663243330292005
TRIM56_ENSG00000169871 0.663300975437812
DNAJC11_ENSG00000007923 0.663359584292734
PRPS1L1_ENSG00000229937 0.663460340259071
TPST2_ENSG00000128294 0.663534113514273
PKNOX1_ENSG00000160199 0.663590906770679
LDLRAD2_ENSG00000187942 0.663629549766999
STBD1_ENSG00000118804 0.66370288118757
DBR1_ENSG00000138231 0.663796208356894
KLC1_ENSG00000126214 0.663839837947904
UTP6_ENSG00000108651 0.663865090554973
TADA2A_ENSG00000276234 0.663890178844592
POM121_ENSG00000196313 0.663908403008562
HACD1_ENSG00000165996 0.66393864689875
NR1H2_ENSG00000131408 0.663964318450803
KCNC3_ENSG00000131398 0.66400472963488
PPP1R3F_ENSG00000049769 0.664046622923465
BTBD9_ENSG00000183826 0.664097734823494
CIRBP_ENSG00000099622 0.664117190808118
CCDC180_ENSG00000197816 0.664156109899317
SDC3_ENSG00000162512 0.664245225017856
PRKD2_ENSG00000105287 0.664245296465992
SORT1_ENSG00000134243 0.664280927873184
WNT4_ENSG00000162552 0.664281419231237
CTSF_ENSG00000174080 0.664281552616154
DYNC1LI2_ENSG00000135720 0.664302846158778
TK2_ENSG00000166548 0.664333443205989
ROCK1_ENSG00000067900 0.664468731745421
FAM89B_ENSG00000176973 0.664528100382006
TRIM51_ENSG00000124900 0.664533250004864
OR51T1_ENSG00000176900 0.664578560609978
CPSF3_ENSG00000119203 0.6645849151005
ALG12_ENSG00000182858 0.664736733070624
PPP1R15B_ENSG00000158615 0.664801403783441
VSIG2_ENSG00000019102 0.664818632784004
ZMPSTE24_ENSG00000084073 0.664911993330475
JHY_ENSG00000109944 0.664934832700043
LENG1_ENSG00000105617 0.664948131547065
EGFL8_ENSG00000241404 0.664980963771399
MS4A14_ENSG00000166928 0.664985934933924
ST20-MTHFS_ENSG00000259332 0.664993365498179
FBXO31_ENSG00000103264 0.665027866033465
CNN1_ENSG00000130176 0.66507864334186
DNAJC17_ENSG00000104129 0.665115540424502
TMC2_ENSG00000149488 0.665115878910748
ZNF107_ENSG00000196247 0.665133387847872
ZPLD1_ENSG00000170044 0.665192353014517
NR1I2_ENSG00000144852 0.665193587764085
POLD2_ENSG00000106628 0.665247233582086
NEU3_ENSG00000162139 0.665252689838009
WDR47_ENSG00000085433 0.665270534990754
REN_ENSG00000143839 0.665332980269529
KLF12_ENSG00000118922 0.665363884080958
UBL7_ENSG00000138629 0.665376494415772
THG1L_ENSG00000113272 0.665378458539482
MNT_ENSG00000070444 0.665385178343525
ARID3C_ENSG00000205143 0.665540763759617
SHMT1_ENSG00000176974 0.665554929983831
CFAP54_ENSG00000188596 0.665618433865185
PHTF2_ENSG00000006576 0.665651388098497
ALX1_ENSG00000180318 0.665711671639394
GSTCD_ENSG00000138780 0.665745294929138
C1orf87_ENSG00000162598 0.665748774407827
VIPR2_ENSG00000106018 0.665782716938264
CDK12_ENSG00000167258 0.665845330476268
ZMYND12_ENSG00000066185 0.665872957472715
GDF2_ENSG00000263761 0.665919740536322
AC138894.1_ENSG00000261832 0.665953075170351
TIGD4_ENSG00000169989 0.665991093174862
FAM181B_ENSG00000182103 0.665996451567241
FGL1_ENSG00000104760 0.666030456239461
BTBD18_ENSG00000233436 0.666036127328177
STYK1_ENSG00000060140 0.666089551107088
CCDC175_ENSG00000151838 0.666116690003728
YBX2_ENSG00000006047 0.666130354952766
GNB1L_ENSG00000185838 0.666146978118168
EGLN1_ENSG00000135766 0.666171214771768
ACTR10_ENSG00000131966 0.666194466258332
ITIH6_ENSG00000102313 0.666194569235137
HSD17B3_ENSG00000130948 0.666203052733454
TMEM247_ENSG00000284701 0.666214105276067
ENDOU_ENSG00000111405 0.666328524736868
GFI1_ENSG00000162676 0.666388767273078
NOL7_ENSG00000225921 0.666389191039626
TRIM24_ENSG00000122779 0.666425276130632
OR51E1_ENSG00000180785 0.666530840976558
VPS36_ENSG00000136100 0.666558258909167
SMYD2_ENSG00000143499 0.666574623959075
ELOVL7_ENSG00000164181 0.666608074320707
CLEC20A_ENSG00000188585 0.666616595069612
PNPO_ENSG00000108439 0.666620029964908
RMDN1_ENSG00000176623 0.666621107854596
RBM45_ENSG00000155636 0.666639658691251
BSDC1_ENSG00000160058 0.666648967438203
SCCPDH_ENSG00000143653 0.66669509807882
CAVIN2_ENSG00000168497 0.666700833976562
LGALS3_ENSG00000131981 0.666708017446872
INHBB_ENSG00000163083 0.666710408123651
FOXRED2_ENSG00000100350 0.666737351520477
FBXL19_ENSG00000099364 0.666743598453108
OR10S1_ENSG00000196248 0.666778847854628
SPTY2D1_ENSG00000179119 0.666781443398502
UTP11_ENSG00000183520 0.666794375752473
YAP1_ENSG00000137693 0.666807522795613
TUFM_ENSG00000178952 0.666822648914966
EEPD1_ENSG00000122547 0.666843988654249
RNPEPL1_ENSG00000142327 0.666942084588371
SLC25A27_ENSG00000153291 0.667007631182136
HAX1_ENSG00000143575 0.667043106718873
LINGO3_ENSG00000220008 0.667045002736016
TMEM14B_ENSG00000137210 0.667052386997369
GTPBP10_ENSG00000105793 0.667062769197905
LMNA_ENSG00000160789 0.667074104056486
ZCWPW2_ENSG00000206559 0.667099005275281
TBKBP1_ENSG00000198933 0.667151761363645
ADGRG1_ENSG00000205336 0.667196250425011
NOCT_ENSG00000151014 0.667245078758527
BBS10_ENSG00000179941 0.667285825714829
CHAC2_ENSG00000143942 0.667296707196121
DCTN4_ENSG00000132912 0.667306603823703
ALG1L_ENSG00000189366 0.667401543539268
OR5AR1_ENSG00000172459 0.667422132082532
ZNF511-PRAP1_ENSG00000283496 0.667426681026634
SOX5_ENSG00000134532 0.667432679301308
LPCAT4_ENSG00000176454 0.667433727278143
LSP1_ENSG00000130592 0.667456633447125
FBXO41_ENSG00000163013 0.667481132046255
MMP13_ENSG00000137745 0.667528959200793
FEN1_ENSG00000168496 0.667545405942548
DERL3_ENSG00000099958 0.667545789290668
SBK1_ENSG00000188322 0.667585734151116
ATP13A3_ENSG00000133657 0.667629300487401
TIPARP_ENSG00000163659 0.667635160511654
ZNF37A_ENSG00000075407 0.667668460103442
PNLIPRP3_ENSG00000203837 0.667744727631389
FCRLB_ENSG00000162746 0.667764391850266
EBF1_ENSG00000164330 0.667767517328496
CA12_ENSG00000074410 0.667838204006116
CYP3A4_ENSG00000160868 0.667865281393427
TRAF3_ENSG00000131323 0.66789272283029
ABRAXAS2_ENSG00000165660 0.667893265412348
ZNF718_ENSG00000250312 0.667936954424436
TMEM171_ENSG00000157111 0.667961211796753
BHMT_ENSG00000145692 0.66800658120312
GNB3_ENSG00000111664 0.668076528946106
SNX14_ENSG00000135317 0.668096129288203
CCDC134_ENSG00000100147 0.668169515113478
SMTNL1_ENSG00000214872 0.668190641973359
TRAF3IP3_ENSG00000009790 0.668198157988731
ZNF764_ENSG00000169951 0.668253864538982
EHD3_ENSG00000013016 0.668256142185874
OR9G4_ENSG00000172457 0.668307652579738
FTO_ENSG00000140718 0.66834707909071
GRHL1_ENSG00000134317 0.668364918736041
MYOZ1_ENSG00000177791 0.668425351719317
DCAF17_ENSG00000115827 0.668457560298725
PSTPIP1_ENSG00000140368 0.668458005105907
NME1_ENSG00000239672 0.668519532405289
GNAT3_ENSG00000214415 0.668556652874735
GPATCH2L_ENSG00000089916 0.668562870615715
IQSEC3_ENSG00000120645 0.668562936104643
FZD3_ENSG00000104290 0.668649930875566
TMX2_ENSG00000213593 0.668671164375329
MIOS_ENSG00000164654 0.668705834493144
ENTHD1_ENSG00000176177 0.668878005723124
EOMES_ENSG00000163508 0.668917014359084
OAS2_ENSG00000111335 0.668981789717737
THBS4_ENSG00000113296 0.669082380100642
PPP1R16A_ENSG00000160972 0.669107484054625
IQSEC1_ENSG00000144711 0.6694096669389
DLK1_ENSG00000185559 0.669492392879316
PNP_ENSG00000198805 0.669604707240679
ZNF808_ENSG00000198482 0.669640292378646
INSM1_ENSG00000173404 0.66970021821057
MTMR8_ENSG00000102043 0.669745145320277
BEND4_ENSG00000188848 0.669755767590378
TRABD2A_ENSG00000186854 0.669768059654652
SLC22A6_ENSG00000197901 0.669846613612361
PARD6B_ENSG00000124171 0.669866288140344
PACC1_ENSG00000065600 0.669895571530689
ZNF468_ENSG00000204604 0.669920501544233
SLC13A5_ENSG00000141485 0.669927655939222
F13B_ENSG00000143278 0.669931204472293
RALY_ENSG00000125970 0.669947048773901
CD163_ENSG00000177575 0.670037158873173
GABRG3_ENSG00000182256 0.670162407700257
CFAP44_ENSG00000206530 0.670218342789542
STAM2_ENSG00000115145 0.670232963547223
MRPS22_ENSG00000175110 0.670288494604198
FKBP5_ENSG00000096060 0.670332774520046
AQP6_ENSG00000086159 0.670333117554176
RXFP1_ENSG00000171509 0.670334674692907
MFSD6_ENSG00000151690 0.670420477812975
ADH5_ENSG00000197894 0.670489805874563
PTPN6_ENSG00000111679 0.670529803120347
FANCD2_ENSG00000144554 0.670544490769272
NMRK2_ENSG00000077009 0.670565423281546
FAM118A_ENSG00000100376 0.670576228828291
MTHFS_ENSG00000136371 0.670603677169393
LRP11_ENSG00000120256 0.670616958923406
SMTN_ENSG00000183963 0.670627351060996
TXK_ENSG00000074966 0.670638322888666
MYL1_ENSG00000168530 0.670689206160755
OTOL1_ENSG00000182447 0.670784357000199
ANKRD1_ENSG00000148677 0.67078543244565
SPOCD1_ENSG00000134668 0.670790696188252
RBMS2_ENSG00000076067 0.670870465138398
PRDM1_ENSG00000057657 0.67097896642981
DSP_ENSG00000096696 0.670995146020131
GSPT1_ENSG00000103342 0.670995282943306
ECHS1_ENSG00000127884 0.671024517183619
CSRNP3_ENSG00000178662 0.671061008048455
MFSD1_ENSG00000118855 0.671150087549539
TPM1_ENSG00000140416 0.671207738255229
SCAMP2_ENSG00000140497 0.67125841275853
MBD3_ENSG00000071655 0.671263728534426
AEBP2_ENSG00000139154 0.671283232293196
ZSCAN22_ENSG00000182318 0.671319569712952
ELMOD3_ENSG00000115459 0.671347927784173
HIST1H1A_ENSG00000124610 0.671397768395245
SLITRK1_ENSG00000178235 0.671424117195307
ZNF410_ENSG00000119725 0.671426119166005
MLKL_ENSG00000168404 0.671461407519427
G6PC_ENSG00000131482 0.671464735799312
IK_ENSG00000113141 0.671507135897064
ITGA11_ENSG00000137809 0.671559557252022
GLI2_ENSG00000074047 0.671561022800556
SLC2A14_ENSG00000173262 0.671562400399688
WDR38_ENSG00000136918 0.671573344454582
SSRP1_ENSG00000149136 0.671584089808007
NDST3_ENSG00000164100 0.671616179399473
MAP3K6_ENSG00000142733 0.671678993119374
ACOT4_ENSG00000177465 0.671762397325202
DTX1_ENSG00000135144 0.671829772848105
EHF_ENSG00000135373 0.671887007338898
IVNS1ABP_ENSG00000116679 0.671913024858515
AC011448.1_ENSG00000258674 0.671917825047339
SASS6_ENSG00000156876 0.671922719662752
CSE1L_ENSG00000124207 0.671960953417564
SLC30A8_ENSG00000164756 0.672000233698132
MUC15_ENSG00000169550 0.672056753587122
CMBL_ENSG00000164237 0.672071999716291
ACTR1B_ENSG00000115073 0.67209053678035
B3GNT8_ENSG00000177191 0.672120687027501
MFAP3_ENSG00000037749 0.672171168307078
SULT1C3_ENSG00000196228 0.672189025610652
PRR11_ENSG00000068489 0.672194471995692
FAH_ENSG00000103876 0.67225647015224
TM4SF19_ENSG00000145107 0.672340629857874
AL807752.7_ENSG00000284341 0.672496954311559
PPP1R2_ENSG00000184203 0.672593404863488
BORCS8-MEF2B_ENSG00000064489 0.672593470245159
SAMD4B_ENSG00000179134 0.672601950384146
ALDH2_ENSG00000111275 0.672635328389863
CAP2_ENSG00000112186 0.67267986545576
NOP58_ENSG00000055044 0.672680919241701
FGR_ENSG00000000938 0.672684531484739
RBL1_ENSG00000080839 0.672718067921729
ZIC4_ENSG00000174963 0.672746266969275
WASF2_ENSG00000158195 0.672798268805346
GZF1_ENSG00000125812 0.672857982653994
RCOR3_ENSG00000117625 0.672860535593184
TFCP2L1_ENSG00000115112 0.672880998868993
ZNF623_ENSG00000183309 0.672883626359635
ARMC12_ENSG00000157343 0.672902024296937
THEGL_ENSG00000249693 0.672920470024004
EXOG_ENSG00000157036 0.672975736295996
FYB1_ENSG00000082074 0.673035776634941
SGO2_ENSG00000163535 0.673111887559595
NFIC_ENSG00000141905 0.673126845771534
ZNF579_ENSG00000218891 0.673132381451322
DMBX1_ENSG00000197587 0.67314425718398
ZFYVE1_ENSG00000165861 0.673163720989878
SMOX_ENSG00000088826 0.6731681549631
PAPOLB_ENSG00000218823 0.673208687891231
SERPINB10_ENSG00000242550 0.673309365216358
GORAB_ENSG00000120370 0.673343795344461
ACIN1_ENSG00000100813 0.673473236130674
CUL7_ENSG00000044090 0.673481191129821
HEPACAM2_ENSG00000188175 0.673538007789311
PPP2R1A_ENSG00000105568 0.673578471595028
RD3_ENSG00000198570 0.673600716353658
POP4_ENSG00000105171 0.673672873313903
ILK_ENSG00000166333 0.673674879458825
TAOK1_ENSG00000160551 0.673723542922263
ZNF227_ENSG00000131115 0.67372420041436
HTR1B_ENSG00000135312 0.673748247913087
ABCD2_ENSG00000173208 0.67385118032338
AGPS_ENSG00000018510 0.673851842185212
ACOD1_ENSG00000102794 0.673899220310968
RCCD1_ENSG00000166965 0.673931683609285
PGBD4_ENSG00000182405 0.673947925802562
FAM124A_ENSG00000150510 0.67396802002363
NAAA_ENSG00000138744 0.674036994993435
CYTH3_ENSG00000008256 0.67403825916225
RHCG_ENSG00000140519 0.674041008058641
DCLK2_ENSG00000170390 0.674056183701326
FAM120B_ENSG00000112584 0.674096763390256
LILRB5_ENSG00000105609 0.674138634112694
PELI3_ENSG00000174516 0.674148107126242
CCDC188_ENSG00000234409 0.674158769751199
ITPRID2_ENSG00000138434 0.674195810134259
ZBTB46_ENSG00000130584 0.674324637752187
GPC3_ENSG00000147257 0.67438321390654
KCNC2_ENSG00000166006 0.674507898328331
CAMK2G_ENSG00000148660 0.67451127280363
SLC7A6_ENSG00000103064 0.67458345022566
SPATA16_ENSG00000144962 0.674607972643199
CYLD_ENSG00000083799 0.674609613001976
HDDC3_ENSG00000184508 0.674792903445831
HARBI1_ENSG00000180423 0.674836599695173
CEP120_ENSG00000168944 0.674872900629911
BLOC1S5_ENSG00000188428 0.674906412993278
PSRC1_ENSG00000134222 0.675141460453269
CLGN_ENSG00000153132 0.675144409989624
KIAA0895L_ENSG00000196123 0.675166514795098
NUDT2_ENSG00000164978 0.675256880038602
AQP1_ENSG00000240583 0.675314824776201
IBSP_ENSG00000029559 0.675381720535034
GALNT7_ENSG00000109586 0.675425933081918
CACNA2D4_ENSG00000151062 0.675557150531522
TSC22D1_ENSG00000102804 0.675590699680313
B3GLCT_ENSG00000187676 0.675630041762893
ZNF77_ENSG00000175691 0.675672736479416
NHSL2_ENSG00000204131 0.675714837509084
RNF212_ENSG00000178222 0.675719442445967
WLS_ENSG00000116729 0.675756126805799
AFMID_ENSG00000183077 0.675817309454776
LRRC75A_ENSG00000181350 0.675931465388232
FBXO36_ENSG00000153832 0.676029328860083
CLDN14_ENSG00000159261 0.676045695666067
SIRT3_ENSG00000142082 0.676046477322566
POLR2M_ENSG00000255529 0.676057696418488
HES1_ENSG00000114315 0.676072965528717
COL4A6_ENSG00000197565 0.676131234924846
MAP3K12_ENSG00000139625 0.67614567032757
CYBC1_ENSG00000178927 0.676222709383555
CHST9_ENSG00000154080 0.676471562648135
ZNF497_ENSG00000174586 0.67648357922549
CFHR2_ENSG00000080910 0.676483947521731
RPS6KA4_ENSG00000162302 0.676555712952874
SCNN1G_ENSG00000166828 0.676565719421214
UTP15_ENSG00000164338 0.676569363878313
FAM111B_ENSG00000189057 0.676606745579929
RBM42_ENSG00000126254 0.676639864158245
CABLES2_ENSG00000149679 0.676691800128208
TMEM119_ENSG00000183160 0.67672376620336
ECH1_ENSG00000104823 0.67677382555784
HPDL_ENSG00000186603 0.676799545757983
SH3GLB2_ENSG00000148341 0.676813741204252
PARP8_ENSG00000151883 0.676842170080406
ZNF511_ENSG00000198546 0.676921484653337
MYOC_ENSG00000034971 0.676926993661128
MS4A1_ENSG00000156738 0.676951045479833
AC020922.1_ENSG00000267706 0.677012785765035
C8G_ENSG00000176919 0.677059400974044
ASPN_ENSG00000106819 0.677119694395562
THNSL2_ENSG00000144115 0.677126354628734
PTPN12_ENSG00000127947 0.6771753204527
AL138752.2_ENSG00000255872 0.677193735054604
RPH3AL_ENSG00000181031 0.677216425231575
ZBTB44_ENSG00000196323 0.677250060433952
METRNL_ENSG00000176845 0.677257328627502
DHX32_ENSG00000089876 0.677323428273473
LRG1_ENSG00000171236 0.677357447823794
ENOX1_ENSG00000120658 0.677359002069454
EFEMP2_ENSG00000172638 0.677395009090242
ZNF660_ENSG00000144792 0.677426424663892
INSL6_ENSG00000120210 0.677437910336559
TRIM29_ENSG00000137699 0.677502679787576
CLCC1_ENSG00000121940 0.677534364026904
ZFP90_ENSG00000184939 0.677555569523288
MRPL32_ENSG00000106591 0.677666925017179
ENDOV_ENSG00000173818 0.677669516676569
RIMKLA_ENSG00000177181 0.677684527280565
SPPL2A_ENSG00000138600 0.677692834352737
PIGU_ENSG00000101464 0.677696789593927
RCN2_ENSG00000117906 0.677698492040224
ELOA2_ENSG00000206181 0.677737558636802
SHC1_ENSG00000160691 0.677756891247752
NOA1_ENSG00000084092 0.677774384635315
SLC16A12_ENSG00000152779 0.677777631719348
APOBR_ENSG00000184730 0.677808810889235
SSBP3_ENSG00000157216 0.677832164706114
SPATA18_ENSG00000163071 0.677833380159085
HSPA5_ENSG00000044574 0.677844552815315
CCDC7_ENSG00000216937 0.677886107786462
SERTAD4_ENSG00000082497 0.677949123837833
SHARPIN_ENSG00000179526 0.677988724902189
VAT1_ENSG00000108828 0.67806741824485
NAB2_ENSG00000166886 0.678076779141839
PKN2_ENSG00000065243 0.678118979380956
RARG_ENSG00000172819 0.678142902041383
COMP_ENSG00000105664 0.678263460550254
RINT1_ENSG00000135249 0.678294763214484
GLTPD2_ENSG00000182327 0.678312482571203
TBC1D15_ENSG00000121749 0.67836259122618
VIM_ENSG00000026025 0.678389171088795
NXN_ENSG00000167693 0.678466727729678
TMEM184B_ENSG00000198792 0.678475811840956
SLC2A3_ENSG00000059804 0.678493222724896
CCS_ENSG00000173992 0.678509692171984
ZNF277_ENSG00000198839 0.678550664409803
PCSK2_ENSG00000125851 0.678612199755285
THUMPD2_ENSG00000138050 0.678619724079021
PPIL2_ENSG00000100023 0.678689492022828
PSMD3_ENSG00000108344 0.678690299817553
SMAP1_ENSG00000112305 0.678706302224429
CLIC5_ENSG00000112782 0.678794790373246
VPS35L_ENSG00000103544 0.678901254445402
TASOR2_ENSG00000108021 0.678905348802744
LRRC39_ENSG00000122477 0.678929496386184
OR4D10_ENSG00000254466 0.678983942237935
PLCB1_ENSG00000182621 0.679004148719607
U2SURP_ENSG00000163714 0.679005243507804
TMEM200A_ENSG00000164484 0.679021176355015
ACSBG1_ENSG00000103740 0.679060337009358
POTEE_ENSG00000188219 0.679190239398549
ENO2_ENSG00000111674 0.679259207219127
GBX1_ENSG00000164900 0.679263378268302
NSMCE4A_ENSG00000107672 0.679274767369075
ERCC6_ENSG00000225830 0.679298357491497
CCDC83_ENSG00000150676 0.679303892235793
KLK14_ENSG00000129437 0.679322855493705
ANPEP_ENSG00000166825 0.679445994165949
ZNF433_ENSG00000197647 0.679491770354412
C7orf50_ENSG00000146540 0.679520173792367
CCT6B_ENSG00000132141 0.6795504377757
EMC10_ENSG00000161671 0.679559997596388
OR5P3_ENSG00000182334 0.679564487288517
MED24_ENSG00000008838 0.679622071451019
ZNF543_ENSG00000178229 0.679645307615684
POLR3C_ENSG00000186141 0.67966257924654
FRG1_ENSG00000109536 0.67975371142188
TDRD6_ENSG00000180113 0.679753725555732
CHRNA6_ENSG00000147434 0.679774369347455
TM4SF19-TCTEX1D2_ENSG00000273331 0.67990101205685
FYTTD1_ENSG00000122068 0.67992286376403
DHRS3_ENSG00000162496 0.680083492528983
AKAP10_ENSG00000108599 0.680143847881884
MYC_ENSG00000136997 0.680186804219969
FOXD4_ENSG00000170122 0.680191391312467
ST6GAL2_ENSG00000144057 0.680226894998314
SP100_ENSG00000067066 0.680276178435698
CENPK_ENSG00000123219 0.680286724205598
AC019117.3_ENSG00000283321 0.680433192952809
PROC_ENSG00000115718 0.680477471253086
TERF2IP_ENSG00000166848 0.680480101391643
SELENOS_ENSG00000131871 0.680540240324125
AASDHPPT_ENSG00000149313 0.680563724326795
ZFYVE9_ENSG00000157077 0.680599181475703
GABRA6_ENSG00000145863 0.680629232886419
FAM155A_ENSG00000204442 0.680712054586858
RASGRP4_ENSG00000171777 0.680725797023277
SLC22A14_ENSG00000144671 0.680796847940223
PINX1_ENSG00000258724 0.680844956072596
ASTE1_ENSG00000034533 0.680850895676429
KLF5_ENSG00000102554 0.680865963934293
PRR33_ENSG00000283787 0.680978002081319
XPO5_ENSG00000124571 0.680991877331281
TECPR1_ENSG00000205356 0.681003227531348
ADAP2_ENSG00000184060 0.681035061679548
AC135050.2_ENSG00000255439 0.68104201488047
WIPF1_ENSG00000115935 0.681076607506134
OR5M11_ENSG00000255223 0.681080036728434
B4GALT2_ENSG00000117411 0.681200188372205
PM20D2_ENSG00000146281 0.681202786466124
RBFOX2_ENSG00000100320 0.681240792751248
LRFN4_ENSG00000173621 0.681261589968414
FSTL1_ENSG00000163430 0.681339887174768
OR7D2_ENSG00000188000 0.681371923456593
POT1_ENSG00000128513 0.681413955626789
TTBK2_ENSG00000128881 0.681426463826309
OR51F1_ENSG00000280021 0.68145395866612
ABRAXAS1_ENSG00000163322 0.681465954388546
PAOX_ENSG00000148832 0.68152098427825
UAP1_ENSG00000117143 0.681522354775972
SMYD1_ENSG00000115593 0.681525066673048
RNF214_ENSG00000167257 0.681587371188204
TXLNB_ENSG00000164440 0.681622921457529
TMEM168_ENSG00000146802 0.681684821943754
P2RX3_ENSG00000109991 0.681695864258264
RSRP1_ENSG00000117616 0.681696789525622
PLA1A_ENSG00000144837 0.681764591296723
DCTN2_ENSG00000175203 0.681785480558202
GRHPR_ENSG00000137106 0.681859225101917
SHBG_ENSG00000129214 0.681864207139267
GUK1_ENSG00000143774 0.681873009001599
NCSTN_ENSG00000162736 0.681886636606262
RNF34_ENSG00000170633 0.681910932511961
SLC17A4_ENSG00000146039 0.681939857921349
NCAPD2_ENSG00000010292 0.681949585927916
DDX24_ENSG00000089737 0.681968310600092
GNS_ENSG00000135677 0.682014405995944
PRX_ENSG00000105227 0.682031490637507
AC106741.1_ENSG00000287694 0.682032616449574
FCGBP_ENSG00000275395 0.682038255485688
C19orf85_ENSG00000283567 0.682067994811585
OLA1_ENSG00000138430 0.682080077174117
DRGX_ENSG00000165606 0.68210781888942
WEE1_ENSG00000166483 0.682196856547716
RMND1_ENSG00000155906 0.682202275611945
PLAU_ENSG00000122861 0.682297001345656
NATD1_ENSG00000274180 0.682336669910177
ASNS_ENSG00000070669 0.682391848326125
HMGCR_ENSG00000113161 0.68243711105679
RSPH3_ENSG00000130363 0.682463093471622
ZFP36_ENSG00000128016 0.682478083185397
PJVK_ENSG00000204311 0.682495776133122
CNOT4_ENSG00000080802 0.68252678998488
GPER1_ENSG00000164850 0.682531543579465
ARMH4_ENSG00000139971 0.682735321655669
C2CD4D_ENSG00000225556 0.682753478790271
METTL2A_ENSG00000087995 0.682787668774293
ABCB10_ENSG00000135776 0.682841157015336
SURF1_ENSG00000148290 0.682866288237747
FAM98B_ENSG00000171262 0.682873012673207
ZUP1_ENSG00000153975 0.682927637578657
STXBP3_ENSG00000116266 0.682933446875726
GDE1_ENSG00000006007 0.682973633015576
POLR3H_ENSG00000100413 0.682994044537317
PAQR6_ENSG00000160781 0.683112195131971
UTS2R_ENSG00000181408 0.683115917092419
LRRC74A_ENSG00000100565 0.683119156914799
KBTBD8_ENSG00000163376 0.68314943932573
GUCY1A2_ENSG00000152402 0.683167216952928
MORC1_ENSG00000114487 0.683251134634611
SLC26A5_ENSG00000170615 0.68329985804767
UBR5_ENSG00000104517 0.683300803751742
ASIC1_ENSG00000110881 0.683417639378641
RAB3IP_ENSG00000127328 0.683469240949089
VPS72_ENSG00000163159 0.683475987261257
NT5C1A_ENSG00000116981 0.683496144105484
ZNF70_ENSG00000187792 0.683525189833022
ARHGEF39_ENSG00000137135 0.683553220489064
GPCPD1_ENSG00000125772 0.683634913446264
HS3ST5_ENSG00000249853 0.683662959643233
EPB42_ENSG00000166947 0.683713683200294
PTCD2_ENSG00000049883 0.683797955932506
ABCC8_ENSG00000006071 0.683818954563092
EPSTI1_ENSG00000133106 0.683901428695304
QRICH2_ENSG00000129646 0.683948232729431
ADGRF5_ENSG00000069122 0.683966229535447
RAD1_ENSG00000113456 0.683980286233008
MRPL9_ENSG00000143436 0.684002138503442
GPR75_ENSG00000119737 0.684073218891018
AC092073.1_ENSG00000266953 0.684079407188461
DRP2_ENSG00000102385 0.684096628073065
LYVE1_ENSG00000133800 0.684133908908205
GDI2_ENSG00000057608 0.684136876654135
HTRA1_ENSG00000166033 0.684150606737279
SLC25A15_ENSG00000102743 0.684202065288181
OR51V1_ENSG00000176742 0.684210872658074
CA1_ENSG00000133742 0.684340974711524
CDC27_ENSG00000004897 0.684376489155338
GFOD2_ENSG00000141098 0.684383226830639
SOX9_ENSG00000125398 0.684398743157416
KCNK18_ENSG00000186795 0.684500147285666
TMEM38B_ENSG00000095209 0.684523671762277
AC004832.3_ENSG00000249590 0.684532569383234
DDB2_ENSG00000134574 0.684537661071769
TMEM114_ENSG00000232258 0.684574365799966
INPP5A_ENSG00000068383 0.684611807548979
RANBP3_ENSG00000031823 0.684613166986761
CCR5_ENSG00000160791 0.684672385709804
KCNJ1_ENSG00000151704 0.684829782200193
SPATA31E1_ENSG00000177992 0.684840580169537
SPATA7_ENSG00000042317 0.684918420876394
OTUD3_ENSG00000169914 0.684957591920637
OR5D3P_ENSG00000186886 0.684957711837001
TP53INP2_ENSG00000078804 0.684966612302388
SMPDL3B_ENSG00000130768 0.684978895030589
MARCH9_ENSG00000139266 0.685066351889415
CRX_ENSG00000105392 0.68506773321233
NR3C2_ENSG00000151623 0.68515558304183
CYP4X1_ENSG00000186377 0.685284698325641
TBC1D22A_ENSG00000054611 0.685298473417749
SLC19A2_ENSG00000117479 0.685409550096532
SRPK1_ENSG00000096063 0.685427971506223
OAZ3_ENSG00000143450 0.685479216190415
ZNF616_ENSG00000204611 0.685523727237095
TICAM1_ENSG00000127666 0.685571402486198
ZNF366_ENSG00000178175 0.685633309251198
CNOT11_ENSG00000158435 0.685733109284664
SPATA24_ENSG00000170469 0.685835276831173
CYB5R4_ENSG00000065615 0.685898837524237
NANS_ENSG00000095380 0.685908081366989
FAM216A_ENSG00000204856 0.685911880379072
TEX10_ENSG00000136891 0.685930707150426
PTCD3_ENSG00000132300 0.685983785525339
OTOP1_ENSG00000163982 0.686059693208018
CPA5_ENSG00000158525 0.686117273825638
PLAT_ENSG00000104368 0.686127514616151
MTAP_ENSG00000099810 0.686165500881692
PNMA8B_ENSG00000204851 0.686167549106484
BMP5_ENSG00000112175 0.686193748079851
ST18_ENSG00000147488 0.686223878608939
FAM181A_ENSG00000140067 0.686237220366539
CILP2_ENSG00000160161 0.686262373176574
PSMD6_ENSG00000163636 0.686300038955792
EXOC5_ENSG00000070367 0.686375413845959
FRS3_ENSG00000137218 0.686392294603068
DEDD2_ENSG00000160570 0.686479735686022
COIL_ENSG00000121058 0.686482885879021
NT5DC1_ENSG00000178425 0.686488945796595
FBXL4_ENSG00000112234 0.686498321814222
SOAT2_ENSG00000167780 0.68655595574596
P4HA1_ENSG00000122884 0.686566040453008
F2R_ENSG00000181104 0.68664624145014
SERPINB4_ENSG00000206073 0.686670158290413
ZBTB32_ENSG00000011590 0.686716915080426
PHYH_ENSG00000107537 0.686731097945036
CPT1C_ENSG00000169169 0.686780648358271
WFDC1_ENSG00000103175 0.686802994727605
EFCAB14_ENSG00000159658 0.686861677280976
ZNF675_ENSG00000197372 0.68686896903211
CXCR1_ENSG00000163464 0.686869188652879
CD82_ENSG00000085117 0.68690740503908
BFSP2_ENSG00000170819 0.686939408750256
SLC14A2_ENSG00000132874 0.686987414720428
HLA-DQB2_ENSG00000232629 0.687054382510552
TSNARE1_ENSG00000171045 0.687128754030649
OAT_ENSG00000065154 0.68714585195823
AURKC_ENSG00000105146 0.687187712498798
HIBADH_ENSG00000106049 0.687191822938727
CEACAM8_ENSG00000124469 0.687206929412829
GPI_ENSG00000105220 0.687224761318662
MARCO_ENSG00000019169 0.687268150861839
ACMSD_ENSG00000153086 0.687298968767293
PIP4K2C_ENSG00000166908 0.687318436243574
COL8A1_ENSG00000144810 0.687330706179309
GNAT2_ENSG00000134183 0.68745545249875
FAM227A_ENSG00000184949 0.687490399472691
TUSC3_ENSG00000104723 0.68752685920986
NUTM2F_ENSG00000130950 0.687556965928817
TPRG1L_ENSG00000158109 0.687584524646175
KIF3B_ENSG00000101350 0.687604571145181
CCT8_ENSG00000156261 0.687607745865154
PROX1_ENSG00000117707 0.687615051236083
C1QTNF7_ENSG00000163145 0.687647643646123
HRH3_ENSG00000101180 0.687702235838666
LONRF2_ENSG00000170500 0.687718582853399
KRT10_ENSG00000186395 0.687781968363212
PEAK1_ENSG00000173517 0.687844474105326
VSTM4_ENSG00000165633 0.687914395439468
HOOK3_ENSG00000168172 0.687947007172019
MAMDC2_ENSG00000165072 0.687960183666868
IKBIP_ENSG00000166130 0.687964395842701
NUP43_ENSG00000120253 0.687975802262972
CCNDBP1_ENSG00000166946 0.687996665465988
LAMA4_ENSG00000112769 0.688146378121571
LPXN_ENSG00000110031 0.68817322431773
UGDH_ENSG00000109814 0.688181289309579
STAMBP_ENSG00000124356 0.688191713635492
LRRC61_ENSG00000127399 0.688192690110635
TIMM29_ENSG00000142444 0.688210470481146
STIMATE-MUSTN1_ENSG00000248592 0.688227226691941
TMEM53_ENSG00000126106 0.688237620937438
GK3P_ENSG00000229894 0.688243039246401
SHC3_ENSG00000148082 0.688265479216078
NUBP2_ENSG00000095906 0.688300657685034
SHLD2_ENSG00000122376 0.688306569334546
NEDD9_ENSG00000111859 0.688332649503537
HOXD1_ENSG00000128645 0.688367567601516
RTN4RL2_ENSG00000186907 0.688398523880826
AC009879.3_ENSG00000285791 0.688409482749097
NGRN_ENSG00000182768 0.688417792882111
C16orf86_ENSG00000159761 0.688422714634019
RAB4B-EGLN2_ENSG00000171570 0.688483196426206
RAB4B_ENSG00000167578 0.688483196426206
RNF44_ENSG00000146083 0.688485642066487
GP2_ENSG00000169347 0.688498341889906
DEFB110_ENSG00000203970 0.688534946836674
GMPR_ENSG00000137198 0.688539484826793
STRA6_ENSG00000137868 0.688542354072102
RND2_ENSG00000108830 0.68857616874808
MIB2_ENSG00000197530 0.688669530308664
NOX1_ENSG00000007952 0.688687737064822
GDAP1_ENSG00000104381 0.688698503830323
RUFY2_ENSG00000204130 0.688705775584652
ASXL3_ENSG00000141431 0.688715680005778
RTN4RL1_ENSG00000185924 0.688792008250263
ZNF559-ZNF177_ENSG00000270011 0.688837417722914
FAT4_ENSG00000196159 0.688867043297772
ABCC6_ENSG00000091262 0.688867289553537
HIST1H1E_ENSG00000168298 0.688892011008488
SNAP47_ENSG00000143740 0.688896922381278
SYT11_ENSG00000132718 0.689005043790992
SLC28A3_ENSG00000197506 0.689069195182371
EAF2_ENSG00000145088 0.689093421969063
EEF1G_ENSG00000254772 0.68925698117164
OR6P1_ENSG00000186440 0.689300355008943
PARP6_ENSG00000137817 0.689340052834604
C1QL4_ENSG00000186897 0.689342535049112
ROS1_ENSG00000047936 0.689347477311557
OR56B4_ENSG00000180919 0.689366713396452
GPR1_ENSG00000183671 0.689372409561943
CDRT1_ENSG00000241322 0.689406451241321
C1QTNF3_ENSG00000082196 0.689457213516388
SRD5A2_ENSG00000277893 0.689463009878935
SEC13_ENSG00000157020 0.689467677481094
SELENOM_ENSG00000198832 0.689495635590051
GRM3_ENSG00000198822 0.689507406753173
GMCL1_ENSG00000087338 0.689529053494747
SYVN1_ENSG00000162298 0.689565019539659
TACC3_ENSG00000013810 0.689568004249109
VTA1_ENSG00000009844 0.689613531931861
DCBLD1_ENSG00000164465 0.689638362372143
STX8_ENSG00000170310 0.689704587850406
IWS1_ENSG00000163166 0.689707143864607
ACTR6_ENSG00000075089 0.689790903092099
MARCKSL1_ENSG00000175130 0.689838472682587
IFIT5_ENSG00000152778 0.689859621427239
EAPP_ENSG00000129518 0.689871262660732
PPFIA3_ENSG00000177380 0.689946691295377
MRM1_ENSG00000278619 0.690020799705457
TCF25_ENSG00000141002 0.690150841478687
ZCCHC4_ENSG00000168228 0.690162104585245
FOXK2_ENSG00000141568 0.69019786978943
ARHGDIA_ENSG00000141522 0.690198365889871
AC008687.4_ENSG00000268655 0.690227739697284
TEAD4_ENSG00000197905 0.690318634494
ZNF140_ENSG00000196387 0.690390182394169
SEC14L4_ENSG00000133488 0.690458922450715
RREB1_ENSG00000124782 0.690549945819602
HSPD1_ENSG00000144381 0.690583376002749
CCDC18_ENSG00000122483 0.690587092119831
CEP85L_ENSG00000111860 0.690597175592764
CNPY4_ENSG00000166997 0.690616961819219
SWAP70_ENSG00000133789 0.690651085127335
INHBE_ENSG00000139269 0.690733909623333
COMMD9_ENSG00000110442 0.690898756294576
LPGAT1_ENSG00000123684 0.690930023923425
CYP3A7-CYP3A51P_ENSG00000282301 0.690943343222319
CYP3A7_ENSG00000160870 0.690943946127877
USP49_ENSG00000164663 0.690950584814672
CLNK_ENSG00000109684 0.690956908109049
MAP2K2_ENSG00000126934 0.690974134849109
REELD1_ENSG00000250673 0.691157634074253
IQSEC2_ENSG00000124313 0.691284186109303
ICAM1_ENSG00000090339 0.691299978707004
MYO18B_ENSG00000133454 0.691373568021009
ST3GAL2_ENSG00000157350 0.691404110237199
CASQ2_ENSG00000118729 0.691459018111428
AK5_ENSG00000154027 0.691461534748628
PSEN2_ENSG00000143801 0.6915075662301
CCDC74A_ENSG00000163040 0.691538068049267
ADAM20_ENSG00000134007 0.691557131716159
NLK_ENSG00000087095 0.691595746018982
TIGD2_ENSG00000180346 0.69161457629871
MRPS18A_ENSG00000096080 0.691645595611487
APOBEC2_ENSG00000124701 0.691738103061172
SFT2D3_ENSG00000173349 0.691872041503807
CCNI_ENSG00000118816 0.691919194188336
RAD51AP2_ENSG00000214842 0.691962326527146
SSBP4_ENSG00000130511 0.691980869215217
IFT43_ENSG00000119650 0.692013406042659
ZNF285_ENSG00000267508 0.692070437537027
SCG2_ENSG00000171951 0.692198682324003
ZNF782_ENSG00000196597 0.692222536934322
CYB5R2_ENSG00000166394 0.692242576000747
TADA1_ENSG00000152382 0.692290074590066
MCRIP2_ENSG00000172366 0.692295908861338
ENTR1_ENSG00000165689 0.692327973869327
LRRC27_ENSG00000148814 0.692336032401761
YTHDF2_ENSG00000198492 0.692348839140767
CLDN16_ENSG00000113946 0.692352991553854
NID2_ENSG00000087303 0.692356699114711
FAM126A_ENSG00000122591 0.692369025171823
TIFA_ENSG00000145365 0.692556575701656
ABITRAM_ENSG00000119328 0.692589399612543
USO1_ENSG00000138768 0.692607833746989
ATP13A4_ENSG00000127249 0.692668385887189
SORD_ENSG00000140263 0.692707704394653
ANKRD42_ENSG00000137494 0.692732492383216
SLC1A4_ENSG00000115902 0.692744383253463
HSF5_ENSG00000176160 0.692765893067905
GFY_ENSG00000261949 0.692776356142046
TAMM41_ENSG00000144559 0.692791851716841
OPRK1_ENSG00000082556 0.692851943774201
SUSD6_ENSG00000100647 0.692865212334026
TOR1AIP2_ENSG00000169905 0.692931368278404
ZSCAN1_ENSG00000152467 0.69298845040123
TENT5C_ENSG00000183508 0.693021030370124
CES3_ENSG00000172828 0.693024565333628
SERPINB7_ENSG00000166396 0.693048241053724
GPR107_ENSG00000148358 0.693085804829532
TRAPPC2L_ENSG00000167515 0.69310917007786
AC068580.4_ENSG00000250644 0.693256580552268
SCLT1_ENSG00000151466 0.69330862979868
ITFG1_ENSG00000129636 0.693398910828634
GPN2_ENSG00000142751 0.693399567257606
LY6G6F_ENSG00000204424 0.693441005652647
TRIM35_ENSG00000104228 0.693463530066201
PIDD1_ENSG00000177595 0.693494873126213
NAGS_ENSG00000161653 0.693506713565444
C11orf54_ENSG00000182919 0.693518991141277
VPS37C_ENSG00000167987 0.693526848077785
CBR3_ENSG00000159231 0.693538988344261
DPEP3_ENSG00000141096 0.693566400430289
CBLC_ENSG00000142273 0.693599654832187
SNX30_ENSG00000148158 0.693628545282396
TENT5A_ENSG00000112773 0.693637418264876
EFCAB12_ENSG00000172771 0.693720190874851
CCDC71L_ENSG00000253276 0.693721591531427
PTAR1_ENSG00000188647 0.693736560744193
MEX3D_ENSG00000181588 0.693799959255041
HTR3E_ENSG00000186038 0.693848415179082
KRT12_ENSG00000187242 0.693883306159942
SOAT1_ENSG00000057252 0.69395292684573
GALR2_ENSG00000182687 0.69400200896641
EIF3D_ENSG00000100353 0.694105730704903
MACROD1_ENSG00000133315 0.694136502866466
LEF1_ENSG00000138795 0.694151962198251
DTWD2_ENSG00000169570 0.694163569164207
LIPH_ENSG00000163898 0.69417176221484
AL845331.2_ENSG00000259916 0.694186931301247
NDRG3_ENSG00000101079 0.69420211354196
TBR1_ENSG00000136535 0.694254674159625
AL117348.2_ENSG00000255835 0.694273882552801
GSX1_ENSG00000169840 0.694304077584396
CFAP65_ENSG00000181378 0.6943088714878
ZDHHC19_ENSG00000163958 0.694318016957281
PARD6A_ENSG00000102981 0.694351997630851
GAS2L1_ENSG00000185340 0.69441561314819
OPRL1_ENSG00000125510 0.694432024044325
GBA_ENSG00000177628 0.694569091975036
CDC42EP5_ENSG00000167617 0.69464548377303
KLHDC2_ENSG00000165516 0.69469412511291
B4GALT7_ENSG00000027847 0.694694779514589
MDH1B_ENSG00000138400 0.694734836786602
ETFRF1_ENSG00000205707 0.69480322455662
KCNA5_ENSG00000130037 0.694818624717655
MRPL4_ENSG00000105364 0.694821111618647
PHKA1_ENSG00000067177 0.694843174516538
FADS6_ENSG00000172782 0.694887243151961
BCAT2_ENSG00000105552 0.694894494420283
PEX5L_ENSG00000114757 0.694909652119756
GABRG1_ENSG00000163285 0.694924123282497
TMPRSS5_ENSG00000166682 0.69496191052982
AK2_ENSG00000004455 0.694967259882939
SULT1B1_ENSG00000173597 0.695034258481653
KRT27_ENSG00000171446 0.695050233307771
KAT6A_ENSG00000083168 0.695126868835566
BFAR_ENSG00000103429 0.695152651867033
JMJD4_ENSG00000081692 0.695152743110443
RNF217_ENSG00000146373 0.695154027257081
BTN3A3_ENSG00000111801 0.695168894850482
ZNF385B_ENSG00000144331 0.695188878819532
PRSS16_ENSG00000112812 0.695379891560297
MTMR12_ENSG00000150712 0.695433827988952
TCP11L1_ENSG00000176148 0.695467311641918
WASF3_ENSG00000132970 0.695501935682151
CMTR1_ENSG00000137200 0.695502184056311
ALKBH7_ENSG00000125652 0.6955150551253
SSTR4_ENSG00000132671 0.695557261940151
SLC25A16_ENSG00000122912 0.69557500481369
B4GALNT1_ENSG00000135454 0.695591812772762
CCDC96_ENSG00000173013 0.695609887301417
MAMSTR_ENSG00000176909 0.695636903323018
TINAGL1_ENSG00000142910 0.695645552321927
CANX_ENSG00000127022 0.695682260207019
DNAJC9_ENSG00000213551 0.69575771726138
TNFAIP8L3_ENSG00000183578 0.695774253812777
DHRS13_ENSG00000167536 0.695800394573092
NFYC_ENSG00000066136 0.695827043483489
SERPINA9_ENSG00000170054 0.69589618774841
SYT9_ENSG00000170743 0.695903890856738
RALGPS2_ENSG00000116191 0.695908044539845
SYNGR3_ENSG00000127561 0.695957471500063
CEACAM20_ENSG00000273777 0.695967110730306
SLC46A3_ENSG00000139508 0.696085871207908
ELMO1_ENSG00000155849 0.696107032344274
BRAF_ENSG00000157764 0.696141198910363
ZBTB8B_ENSG00000273274 0.696168216752861
PPP1R3A_ENSG00000154415 0.696169534555142
NETO1_ENSG00000166342 0.6961698335197
ZNF530_ENSG00000183647 0.696234804070506
DCDC2C_ENSG00000214866 0.696251698716207
CASP14_ENSG00000105141 0.696399171155618
PAMR1_ENSG00000149090 0.696404832043953
HVCN1_ENSG00000122986 0.696414741877576
MARCH1_ENSG00000145416 0.696419960180536
IKZF4_ENSG00000123411 0.696453110752676
TLN1_ENSG00000137076 0.696511583062141
ANGEL2_ENSG00000174606 0.696539122883437
KRTAP16-1_ENSG00000212657 0.696544135694745
ST6GALNAC2_ENSG00000070731 0.69661120514076
TPGS1_ENSG00000141933 0.696617827782604
PTX4_ENSG00000251692 0.696685682101174
GAMT_ENSG00000130005 0.696719987543317
IYD_ENSG00000009765 0.696732255935849
ARFGEF2_ENSG00000124198 0.696920455758622
SHROOM2_ENSG00000146950 0.69692067201702
ABCB5_ENSG00000004846 0.696934991289069
ATG3_ENSG00000144848 0.69696390850418
TMCC1_ENSG00000172765 0.696974316127684
C9orf72_ENSG00000147894 0.697010197800481
ZNF527_ENSG00000189164 0.697011221007006
GSG1L2_ENSG00000214978 0.69701258629139
FSCN1_ENSG00000075618 0.697013661894107
CYTH2_ENSG00000105443 0.697037437716807
GORASP1_ENSG00000114745 0.697089448377259
AKR1E2_ENSG00000165568 0.697091054298339
RUFY4_ENSG00000188282 0.69714259163688
ZNF846_ENSG00000196605 0.697144803090451
ZNF74_ENSG00000185252 0.697202491348617
PLSCR5_ENSG00000231213 0.697236241904314
CDC37_ENSG00000105401 0.69726907150192
CAP1_ENSG00000131236 0.697342430560445
OR6C3_ENSG00000205329 0.697366538094334
ZNF211_ENSG00000121417 0.697407889796796
AC127029.3_ENSG00000285947 0.697478693468562
LIMA1_ENSG00000050405 0.697485880109756
NPRL2_ENSG00000114388 0.697512746580339
[truncated: 361,165 more chars]
