# Supplementary material for: Diverse ancestry whole-genome sequencing association study identifies TBX5 and PTK7 as susceptibility genes for posterior urethral valves
Source: eLife. 2022 Sep 20;11:e74777. doi: 10.7554/eLife.74777 (PMC9512401; doi:10.7554/eLife.74777)
Supplement: Source code 1. [file elife-74777-code1.zip]

Archive with 2 entries (2 files):
- pca_matching.R
- __MACOSX/._pca_matching.R
