# Supplementary material for: Diverse ancestry whole-genome sequencing association study identifies TBX5 and PTK7 as susceptibility genes for posterior urethral valves
Source: eLife. 2022 Sep 20;11:e74777. doi: 10.7554/eLife.74777 (PMC9512401; doi:10.7554/eLife.74777)
Supplement: Source code 1. [file elife-74777-code1.zip › pca_matching.R]

## PCA Case/Control Matching
## A. P. Levine // a.levine[at]ucl.ac.uk
## February 2021

ac = function(x){as.character(x)}
an = function(x){as.numeric(as.character(x))}

#Load weightings
ev = an(read.table("PCA.eigenval",header=F)[,1])
ev.weight = ev/sum(ev)

#Load PC data
d=read.table("PCA.eigenvec",sep=" ",header=F)
d=d[,c(1:12)]
names(d)=c("FID","IID",paste("PC",1:10,sep=""))

#Load case/control details
e=read.table("~/ICP_020219/data_table.txt",header=T)[,c(1,2)]
cases = d[which(d$IID %in% e$ID[which(e$COHORT=="ICP")]),]
controls = d[which(d$IID %in% e$ID[which(e$COHORT!="ICP")]),]

#Plot baseline PCA data
#pdf("plot.pdf",height=10,width=10)
par(mfrow=c(2,2))
plot(controls$PC1,controls$PC2,xlab="Principal Component 1",ylab="Principal Component 2",col=8,cex.lab=1.5)
points(cases$PC1,cases$PC2,col=2,pch=16,cex=1.2)
legend(x="topleft",legend=c("Controls","Cases"),col=c(8,2),pch=c(1,16),cex=1.2)
plot(controls$PC3,controls$PC4,xlab="Principal Component 3",ylab="Principal Component 4",col=8,cex.lab=1.5)
points(cases$PC3,cases$PC4,col=2,pch=16,cex=1.2)
plot(controls$PC5,controls$PC6,xlab="Principal Component 5",ylab="Principal Component 6",col=8,cex.lab=1.5)
points(cases$PC5,cases$PC6,col=2,pch=16,cex=1.2)
plot(controls$PC7,controls$PC8,xlab="Principal Component 7",ylab="Principal Component 8",col=8,cex.lab=1.5)
points(cases$PC7,cases$PC8,col=2,pch=16,cex=1.2)
#dev.off()

#For each case, calculate distance to each control
cases_use=cases
controls_use=controls
store=list()
prog=0
for (i in 1:length(cases_use[,1])){
  this_prog=round(i/length(cases_use[,1])*100)
  if (this_prog>prog){prog=this_prog;print(this_prog)}
  out=c()
  for (j in 1:length(controls_use[,1])){
    this=c()
    k.count=0
    for (k in paste("PC",1:10,sep="")){
      k.count=k.count+1
      #With weighting:
      this=c(this,ev.weight[k.count]*sqrt((an(cases_use[i,k])-an(controls_use[j,k]))^2))
      #No weighting:
      #this=c(this,(an(cases_use[i,k])-an(controls_use[j,k]))^2)
    }
    out=c(out,sum(this))
  }
  
  x=as.data.frame(cbind(ac(controls_use$IID),out))
  x.o=x[order(an(x$out)),]
  store[[i]] = x.o
}

#Save distances
save(store,file="Matched_controls_distances_PC10_v2.RData")

#If loading from saved
#load(file="Matched_controls_distances_PC10_v2.RData")

max_distance=c()
for (i in 1:length(store)){
  max_distance=c(max_distance,max(an(store[[i]][,2])))
}

threshold=0.2*max(max_distance)

# # temp=c()
# # count=0
# # for (i in paste("PC",1:10,sep="")){
# # #With weighting:
# # count=count+1
# # temp=c(temp,ev.weight[count]*sqrt((min(c(cases_use[,i],controls[,i]))-max(c(cases_use[,i],controls[,i])))^2))

# # #No weighting:
# # #temp=c(temp,(min(c(cases_use[,i],controls[,i]))-max(c(cases_use[,i],controls[,i])))^2)
# # }
# # v1=0.09 #distance from range to consider
# # threshold=v1*sum(temp)

x=20 #number of controls that must be found per case within distance t for case to be included

found=c()
remove_cases=c()
for (i in 1:length(cases_use[,1])){
  x.o = store[[i]]
  
  #Select the closest x controls:
  #this_found = ac(x.o[,1])[1:x]
  #or...
  
  #Select the x controls within a distance <=t
  this_found=ac(x.o[which(an(x.o[,2])<=threshold),1])
  
  if (length(this_found)<=x){remove_cases=c(remove_cases,i)}
  if (length(this_found)>x){found=c(found,this_found)}
  found=c(found,this_found)
}
found=unique(found)

#If using 'this_found = ac(x.o[,1])[1:x]' then:
#remove_cases=""

pdf("plot_matched.pdf",height=10,width=10)

par(mfrow=c(2,2))
plot(controls$PC1,controls$PC2,xlab="Principal Component 1",ylab="Principal Component 2",col=8,cex.lab=1.5)
points(controls$PC1[which(controls$IID %in% found)],controls$PC2[which(controls$IID %in% found)],col=3,pch=16)
points(cases_use$PC1,cases_use$PC2,col=2,pch=16)
points(cases_use$PC1[remove_cases],cases_use$PC2[remove_cases],col=5,pch=16)
text(cases_use$PC1[remove_cases],cases_use$PC2[remove_cases],labels=remove_cases,pch=16)
plot(controls$PC3,controls$PC4,xlab="Principal Component 3",ylab="Principal Component 4",col=8,cex.lab=1.5)
points(controls$PC3[which(controls$IID %in% found)],controls$PC4[which(controls$IID %in% found)],col=3,pch=16)
points(cases_use$PC3,cases_use$PC4,col=2,pch=16)
points(cases_use$PC3[remove_cases],cases_use$PC4[remove_cases],col=5,pch=16)
text(cases_use$PC3[remove_cases],cases_use$PC4[remove_cases],labels=remove_cases,pch=16)
plot(controls$PC5,controls$PC6,xlab="Principal Component 5",ylab="Principal Component 6",col=8,cex.lab=1.5)
points(controls$PC5[which(controls$IID %in% found)],controls$PC6[which(controls$IID %in% found)],col=3,pch=16)
points(cases_use$PC5,cases_use$PC6,col=2,pch=16)
points(cases_use$PC5[remove_cases],cases_use$PC6[remove_cases],col=5,pch=16)
text(cases_use$PC5[remove_cases],cases_use$PC6[remove_cases],labels=remove_cases,pch=16)
plot(controls$PC7,controls$PC8,xlab="Principal Component 7",ylab="Principal Component 8",col=8,cex.lab=1.5)
points(controls$PC7[which(controls$IID %in% found)],controls$PC8[which(controls$IID %in% found)],col=3,pch=16)
points(cases_use$PC7,cases_use$PC8,col=2,pch=16)
points(cases_use$PC7[remove_cases],cases_use$PC8[remove_cases],col=5,pch=16)
text(cases_use$PC7[remove_cases],cases_use$PC8[remove_cases],labels=remove_cases,pch=16)
print(length(found))


dev.off()

#Output table
write.table(cbind(c(ac(cases_use$IID)[-remove_cases],found),c(ac(cases_use$IID)[-remove_cases],found)),file="Matched_controls.txt",quote=F,row.names=F,col.names=F,sep="\t")
