# Supplementary material for: Diverse ancestry whole-genome sequencing association study identifies TBX5 and PTK7 as susceptibility genes for posterior urethral valves
Source: eLife. 2022 Sep 20;11:e74777. doi: 10.7554/eLife.74777 (PMC9512401; doi:10.7554/eLife.74777)
Supplement: Source code 2. [file elife-74777-code2.zip]

Archive with 2 entries (2 files):
- SV_burden_testing.R
- __MACOSX/._SV_burden_testing.R
